# Supplementary material for: Targeting ESR1 mutation–induced transcriptional addiction in breast cancer with BET inhibition
Source: JCI Insight. 2022 Sep 8;7(17):e151851. doi: 10.1172/jci.insight.151851 (PMC9536271; doi:10.1172/jci.insight.151851)
Supplement: Supplemental table 1 [file jciinsight-7-151851-s148.xls]

## Sheet: step9_y537s_wtc_regulated_genes
Table S1: Y537S-regulated genes
	ENSEMBL	TYPE	D538GC1	D538GC2	D538GE1	D538GE2	D538GO1	D538GO2	WTC1	WTC2	WTE1	WTE2	WTO1	WTO2	Y537SC1	Y537SC2	Y537SE1	Y537SE2	Y537SO1	Y537SO2	logFC	logCPM	fdr
KLHL13	ENSG00000003096	protein_coding	3.33	2.78	3.59	3.55	0.84	0.57	0.17	0.26	1.15	1.16	0	0	4.1	4.18	4.05	4.54	1.72	1.72	3.93943	2.85385	6.4787e-29
SERPINF1	ENSG00000282307	protein_coding	0.76	0.87	0.33	0.93	0	0	0.6	0.19	0.42	0.49	0	0	1.48	1.6	1.38	1.42	0	0	1.18425	0.606789	0.00603348
RIMBP3B	ENSG00000274600	protein_coding	0.48	0.73	0.39	0.29	0	0	1.41	1.57	0.6	0.41	0.23	0.18	0.21	0.41	0	0	0.41	0.65	-1.15116	0.547577	0.00840432
MAOA	ENSG00000189221	protein_coding	0	0	0	0	0	0	4.31	4.56	3.34	3.42	1.3	1.64	0	0	0	0	0	0	-5.12423	2.01095	3.85353e-42
MMP16	ENSG00000156103	protein_coding	2.29	1.11	1.94	1.69	0.72	2.19	3.67	3.83	3.29	3.69	2.45	3.5	1.58	2.38	1.09	2.65	0.52	1.43	-1.71026	2.55992	2.68915e-07
DNHD1	ENSG00000179532	protein_coding	1.85	1.85	1.96	1.99	0.84	1.3	0.34	1.23	1.59	1.13	1.15	1.18	2.46	2.65	2.13	2.63	1.57	1.78	1.68518	1.78342	1.78575e-06
KRT15	ENSG00000171346	protein_coding	1.49	1.76	0.78	1	1.71	2.2	4.26	3.96	4.81	4.56	3.12	3.24	1.31	1.3	1.17	0.83	1.72	1.59	-2.78582	2.92459	2.95126e-17
GFI1	ENSG00000162676	protein_coding	2.64	2.57	2.72	2.64	0.7	0.54	1.73	1.92	1.59	1.76	0.58	0	3.1	3.08	2.92	2.84	1.24	1.46	1.28372	2.15914	0.000281088
FHL1	ENSG00000022267	protein_coding	3.76	3.79	4.02	3.86	0.93	1.06	0	0.38	1.04	0.93	0	0	5.1	4.97	5.28	5.13	3.05	2.86	4.90081	3.61296	5.04218e-43
ATP7B	ENSG00000123191	protein_coding	3.59	3.45	3.26	3.03	3.49	3.32	4.89	5.91	4.46	4.22	3.99	3.91	3.74	3.63	3.63	3.46	3.46	3.38	-1.77184	4.01735	1.75465e-08
SQLE	ENSG00000104549	protein_coding	8.94	8.83	9.05	9.1	8.84	9.03	7.86	8.06	8.5	8.68	8.66	8.71	9.07	9.11	9.1	9.22	9.09	8.99	1.15575	8.87104	0.000404246
KLRG1	ENSG00000139187	protein_coding	0.11	0	0.21	0	0	0	0	0	0	0.06	0	0	0.71	0.76	0.4	0.6	0	0	1.73148	-0.126684	0.000165907
SDK2	ENSG00000069188	protein_coding	2.72	2.99	3.44	3.58	0.66	1.34	0	0	3.43	3.11	0.56	0.87	3.47	3.63	3.42	3.31	0.95	0.98	3.93831	2.64543	4.32723e-26
NPHP3	ENSG00000113971	protein_coding	0	0	0	0.41	0	0.92	1.87	0.23	0.37	0.88	1.3	2.44	0	0.54	0.01	1.33	0.34	1.41	-1.00477	0.81889	0.0286722
FMNL1	ENSG00000184922	protein_coding	2.33	2.56	2.22	2.01	0.68	0.66	3	3.17	1.98	1.56	0	0.69	1.8	2.2	1.51	1.64	0.34	0.44	-1.05099	1.86207	0.00463391
FAM83A	ENSG00000147689	protein_coding	0	0.03	0	0	0.84	0.6	2.37	2.47	0	0	0	0	0	0	0	0	0	0	-3.27489	0.420543	4.2794e-17
BMF	ENSG00000104081	protein_coding	2.47	2.52	1.82	1.67	3.65	3.35	3.89	4.72	1.69	1.58	2.66	2.88	2.26	2.17	2	1.6	3.91	3.69	-2.12794	3.0498	3.29865e-11
CKMT1B	ENSG00000237289	protein_coding	6.58	6.75	6.38	6.3	6.22	6.01	7.52	7.61	6.99	6.74	6.97	6.65	6.62	6.36	6.46	6.06	6.03	5.88	-1.03922	6.63837	0.00196457
FAM19A5	ENSG00000219438	protein_coding	2.97	3.36	2.73	2.75	2.45	2.37	3.61	3.56	3.05	3.09	2.36	2.43	2.35	2.37	2.28	2.22	1.6	1.65	-1.19431	2.72815	0.000647494
DCAF4	ENSG00000119599	protein_coding	5.41	5.34	5.11	5.06	5.3	5.17	6.66	6.82	5.43	5.53	5.93	5.74	5.04	4.95	4.97	4.76	5.24	5.24	-1.72098	5.54535	2.98844e-08
KRTCAP3	ENSG00000157992	protein_coding	4.64	4.85	4.62	4.59	2.6	2.53	5.44	5.18	5.19	5.1	3.49	3.21	2.62	2.55	2.57	2.13	0.71	0.85	-2.70405	4.08034	1.04249e-17
NDRG1	ENSG00000104419	protein_coding	3.79	3.76	3.6	3.55	5.6	5.38	4.13	4.73	3.25	3.1	4.62	4.42	3.24	3.05	3.14	2.7	5.1	5.07	-1.28221	4.34734	0.000118515
SHISA4	ENSG00000198892	protein_coding	0.53	0.69	0.55	0.71	0.6	0.14	2.52	2.44	1.07	0.9	0.98	0.59	1.37	0.69	1.62	0.92	1	0.74	-1.35965	1.17439	0.000209973
ABCC5	ENSG00000114770	protein_coding	6.46	6.26	6.25	6.19	6.74	6.8	7.19	7.73	6.65	6.6	7.57	7.7	6.28	6.27	6.15	6.24	7.11	7.12	-1.18505	6.85994	0.000281088
KIAA0895	ENSG00000164542	protein_coding	3.94	3.64	4.06	4.04	3.37	4.21	3.01	3.07	3.28	3.73	3.51	3.96	4	4.34	3.95	4.7	4.05	4.11	1.16103	3.89972	0.000708411
PGR	ENSG00000082175	protein_coding	5.75	4.95	6.48	6.69	2.88	4.25	1.42	0	5.42	5.85	0.38	1.47	5.61	6.42	5.76	7	3.67	4.03	5.56364	5.34641	3.31101e-52
CA8	ENSG00000178538	protein_coding	1.57	1.64	2.23	2.27	1.82	2.06	0	0	1.44	1.45	1.34	1.83	3.25	3.22	3.48	3.64	2.59	2.8	3.52379	2.36399	1.2008e-21
N4BP2L1	ENSG00000139597	protein_coding	0	0	0	0	0	0.06	2.13	1.32	0	0	0.94	1.29	0.27	0	0.38	0.67	0.82	0.74	-1.58854	0.50243	4.66815e-05
UGT8	ENSG00000174607	protein_coding	2.05	1.61	2.14	2.22	0.43	1.18	1.4	1.46	2.11	2.58	1.81	2.29	2.72	3.04	2.44	3.24	2.22	2.29	1.47784	2.20577	2.75825e-05
RHOBTB1	ENSG00000072422	protein_coding	4.58	4.27	4.71	4.79	2.35	2.76	1.26	1.19	3.14	3.54	0	0.15	3.66	3.69	3.46	3.72	0.9	0.8	2.48146	3.37352	1.27993e-13
IL1R1	ENSG00000115594	protein_coding	1.38	1.33	0.78	0.55	1.2	1.47	4.64	5.03	1.59	1.49	2.49	2.96	0.14	0.47	0	0	1.22	1.33	-4.51896	2.4323	9.05086e-38
ERBB4	ENSG00000178568	protein_coding	3.07	2.07	2.81	2.86	0.41	2.01	4.5	4.52	3.28	3.81	2.63	3.61	1.29	2.12	0.9	2.64	1.05	1.25	-2.74327	2.92097	3.04013e-17
IER2	ENSG00000160888	protein_coding	4.81	5	4.6	4.63	5.86	5.52	5.6	5.48	4.65	4.44	5.74	5.51	4.51	4.43	4.29	4.07	5.37	5.36	-1.04103	5.12922	0.00221782
EPB41L4A	ENSG00000129595	protein_coding	0	0	0	0	0	0	1.37	2.46	0.93	1.2	0.63	0.66	0.07	0.1	0	0.25	0	0	-1.92789	0.478917	3.75383e-07
MOB3C	ENSG00000142961	protein_coding	1.65	1.46	1.52	1.63	2.56	2.64	2.77	2.66	1.39	1.47	2.02	2.13	1.66	1.45	1.66	1.74	2.54	2.62	-1.12046	2.09967	0.00251065
GALNT13	ENSG00000144278	protein_coding	2.52	1.82	2.44	2.16	2.21	2.76	0.17	0	0.32	0.76	1.03	1.49	2.72	2.71	2.43	3.22	3.29	3.28	2.73604	2.31487	1.01833e-13
GRB7	ENSG00000141738	protein_coding	3.84	3.89	3.59	3.34	3.81	3.69	4.51	4.75	3.19	2.85	3.69	3.5	3.66	3.49	3.41	2.91	4.05	3.9	-1.02649	3.75965	0.0031821
UGT2B15	ENSG00000277132	protein_coding	1.83	0.79	2.05	2.2	0	0	0	0	0.27	1.15	0	0	1.27	1.44	0.97	1.58	0	0	2.63611	0.694974	6.08315e-09
NKRF	ENSG00000186416	protein_coding	5.12	4.79	5.24	5.13	4.07	4.42	3.65	3.72	4.02	4.42	3.7	3.84	4.93	5.13	4.81	5.27	4.39	4.38	1.3753	4.59665	2.36946e-05
STMN3	ENSG00000197457	protein_coding	4.75	4.97	4.73	4.74	4.12	3.96	3.78	3.78	3.61	3.48	2.63	2.53	4.97	4.99	5.16	4.93	3.65	3.9	1.22452	4.32976	0.00023268
EGR1	ENSG00000120738	protein_coding	0.39	0.33	0.78	0.37	4.29	4.21	3.86	4.27	1.93	1.56	5.44	5.19	1.01	1.05	1.35	0.74	3.87	3.54	-3.02139	3.53716	1.19565e-19
EPS8L1	ENSG00000131037	protein_coding	4.28	4.45	4.17	4.16	2.24	2.31	5.27	5.13	4.06	3.64	2.43	2.33	3.95	4.14	4.12	3.77	1.95	1.71	-1.12765	3.87681	0.000786266
STC1	ENSG00000159167	protein_coding	2.4	2.02	2.51	2.71	3.71	4.03	1.26	1.61	2.5	2.67	3.46	3.52	2.72	2.91	2.87	3.21	4.04	4.03	1.38261	3.15178	9.552e-05
MCAM	ENSG00000076706	protein_coding	4.39	4.35	4.34	4.29	5.1	4.91	2.46	2.86	3.65	3.47	4.29	4.13	4.11	3.92	4.14	3.88	5.01	5.04	1.3673	4.322	4.10605e-05
GRHL3	ENSG00000158055	protein_coding	0	0.03	0	0	0	0	4.58	5.18	2.52	2.18	3.57	3.59	0.27	0	0.56	0.15	0	0	-4.81903	2.49829	1.02379e-41
PLEKHF2	ENSG00000175895	protein_coding	5.9	5.28	5.77	5.78	4.7	5.53	7.44	7	5.74	6.44	5.91	6.54	5.11	5.63	4.93	5.96	5.34	5.54	-1.82412	5.96413	3.45299e-09
DYNLRB2	ENSG00000168589	protein_coding	0	0	0	0	0.3	0	0.93	0.59	0	0	0.58	0	0	0	0	0	0.22	0.08	-1.22775	-0.133659	0.00913397
ACHE	ENSG00000087085	protein_coding	1.75	2.03	1.72	1.94	2.32	2.41	3.23	3.03	1.7	1.63	2.71	2.84	0	0	0	0	0.85	0.9	-3.42943	1.96498	5.35539e-21
EGR3	ENSG00000179388	protein_coding	3.09	3.16	4.78	4.91	0	0.85	0.23	0	4.22	4.31	0	0	4.96	5.2	5.53	5.71	0.71	0.93	5.609	3.95476	1.6233e-48
RNF165	ENSG00000141622	protein_coding	1.56	1.57	1.38	1.48	0	0	0	0	0	0	0	0	1.14	1.37	1.24	1.28	0	0	2.40283	0.57169	2.11463e-08
PRKCE	ENSG00000171132	protein_coding	4.04	3.96	4.35	4.29	3.56	3.85	3.04	3.41	4.58	4.64	4	4.14	4.82	4.78	4.88	5	4.21	4.16	1.5865	4.29058	7.29754e-07
TUBA4A	ENSG00000127824	protein_coding	3.27	3.34	3.16	2.94	3.25	2.94	2.79	2.38	2.79	2.48	2.4	2.05	3.61	3.55	3.79	3.55	3.17	3.12	1.01275	3.11698	0.00580031
PYGL	ENSG00000100504	protein_coding	2.66	2.65	2.66	2.69	2.75	3.13	4.44	4.36	4.14	4.24	4.02	4.04	2.68	2.66	2.57	2.76	3.38	3.33	-1.70331	3.46453	1.36217e-07
DSCAM	ENSG00000171587	protein_coding	5.71	5.6	5.76	5.76	2.05	2.63	2.71	3.42	4.81	4.79	1.18	0.87	6.19	6.16	6.16	6.21	3.1	3.02	3.08383	5.02348	8.11244e-23
ATP6V1E2	ENSG00000250565	protein_coding	3.92	3.97	3.91	3.89	0.86	1.12	2.76	2.77	3.16	3.18	0.68	0.76	3.91	3.86	3.88	3.76	2.03	2.18	1.14959	3.18215	0.000923393
GDPD3	ENSG00000102886	protein_coding	2.37	2.56	1.82	1.89	0.55	0.82	3.87	3.67	1.76	1.81	0.33	0	1.37	1.9	1.18	1.18	0	0.25	-2.10003	1.93642	2.06959e-10
KCNQ2	ENSG00000281151	protein_coding	1.75	1.94	1.43	1.6	1.39	1.44	0.79	1	1.19	0.98	1.02	1.22	0	0	0.19	0	0	0	-1.09198	1.06606	0.0215057
EPHA6	ENSG00000080224	protein_coding	0.27	0	0.41	0.12	0	0	0	0	0.78	1.27	0	0	1.5	1.6	1.41	1.72	0	0	1.72943	0.508838	2.71295e-05
NTN1	ENSG00000065320	protein_coding	4.57	4.65	4.71	4.81	4.36	4.18	1.52	1.98	2.86	2.62	2.64	2.68	5.14	5.13	5.32	5.05	4.71	4.82	3.37638	4.37698	2.3215e-25
SNX30	ENSG00000148158	protein_coding	4.89	4.66	5.04	4.96	5.01	5.37	3.28	4.09	4.16	4.44	4.96	5.24	4.73	4.87	4.72	5.11	5.08	5.14	1.08325	4.85753	0.00143884
NOS1AP	ENSG00000198929	protein_coding	4.03	4.13	4.62	4.47	4.03	4.08	1.34	2.63	4.87	4.57	3.86	4.1	4.53	4.62	4.78	4.56	4.23	4.23	2.43882	4.26044	1.36122e-14
ATP13A5	ENSG00000187527	protein_coding	0	0	0	0	0	0	2.68	2.79	0.37	0.37	0	0	0	0	0	0	0	0	-5.64345	-0.0566193	6.41592e-33
TSPAN6	ENSG00000000003	protein_coding	5.1	5.02	5.2	5.17	4.25	4.18	4.59	4.39	4.16	4.3	3.75	3.66	5.61	5.56	5.69	5.63	5.01	4.76	1.1158	4.90028	0.000875532
TLE6	ENSG00000104953	protein_coding	0	0	0	0	0	0	1.07	0.95	0	0	0	0	0	0	0	0	0	0	-3.73333	-1.32528	1.46816e-12
SNX24	ENSG00000064652	protein_coding	4.57	4.49	4.89	4.87	3.72	3.98	3.69	3.2	4.37	4.64	3.32	3.42	5.08	5.13	5.09	5.38	4.44	4.36	1.67537	4.49449	1.50588e-07
KITLG	ENSG00000049130	protein_coding	6.18	5.16	5.79	5.84	4.81	5.84	5.84	5.67	5.14	5.93	5.11	6.09	3.62	4.48	3.66	5.03	4.77	5.08	-1.62747	5.3878	2.38558e-07
PPFIA4	ENSG00000143847	protein_coding	2.49	1.87	2.68	2.49	1.59	1.73	0.6	0.89	1.37	1.31	1.45	1.47	3.02	3.26	2.87	3.11	1.41	1.25	2.39306	2.16037	3.00442e-12
ADCY9	ENSG00000162104	protein_coding	5.36	5.46	5.62	5.64	5.16	5.33	3.53	4.37	5.68	5.52	4.5	4.58	5.53	5.56	5.74	5.58	5.07	5.04	1.5551	5.2764	8.19894e-07
CDKL1	ENSG00000100490	protein_coding	0.96	0.8	1	1.1	0	0	0	0	1.65	1.49	0	0	1.47	1.18	1.43	1.4	0	0	2.01131	0.726695	4.77067e-06
PARM1	ENSG00000169116	protein_coding	0	0	0	0	0	0	1.07	1.38	1.33	1.52	0.33	0.01	0	0	0	0	0	0	-1.66391	0.158169	0.000118222
ARNT2	ENSG00000172379	protein_coding	3.27	3.39	3.37	3.14	2.49	2.61	3.42	4.21	3.33	3.05	3.17	2.98	2.46	2.42	2.57	2.54	2	1.66	-1.40509	3.01262	2.82484e-05
AMZ1	ENSG00000174945	protein_coding	4.96	5.2	5.12	5.27	2.78	3.09	3.03	3.38	5.03	4.94	2.19	2.08	5.08	5.25	5.16	5.04	2.33	2.81	1.97108	4.44332	3.57174e-10
APBA1	ENSG00000276497	protein_coding	0	0	0	0	0	0	1.31	2.48	0.36	0.46	0.55	0.51	0	0	0	0	0	0	-4.16928	0.021228	1.77557e-20
SH3BP4	ENSG00000130147	protein_coding	6.42	6.42	6.23	6.2	5.87	5.84	7.29	7.95	6.53	6.34	7.23	7.16	6.16	6.08	6.06	5.9	6.15	6.12	-1.50821	6.56603	1.50054e-06
BBC3	ENSG00000105327	protein_coding	4.1	4.37	3.91	4.11	4	4.05	4.74	4.69	3.69	3.59	4.04	4.22	3.55	3.69	3.35	3.28	3.48	3.7	-1.06821	3.98598	0.00189078
SUSD2	ENSG00000099994	protein_coding	3.04	3.05	2.41	2.5	2.53	2.62	3.88	4.49	3.27	2.67	3.02	2.81	2.39	2.5	2.28	1.93	1.35	1.79	-1.74651	2.88555	7.50453e-08
C15orf52	ENSG00000188549	protein_coding	0.55	0	0.39	0.33	0	0	0.69	1.39	0.08	0	0	0	0	0	0	0	0	0	-1.31844	-0.189202	0.00308644
RIBC1	ENSG00000158423	protein_coding	0	0	0	0.07	0	0	1.87	1.29	0	0	0.15	0	0	0.1	0	0.05	0	0	-1.75547	0.156142	1.78197e-05
BCAM	ENSG00000187244	protein_coding	5.1	5.48	4.79	4.86	5.77	5.68	7.02	7.12	5.99	5.62	6.83	6.75	4.76	4.95	4.52	4.24	5.04	5.23	-2.19428	5.82835	8.08732e-13
PHLDA1	ENSG00000139289	protein_coding	1.23	1.52	1.04	1.53	4.11	4.39	3.79	3.56	3.66	3.71	5.42	5.65	1.93	2.04	2.08	2.55	3.14	3.2	-1.6659	3.72341	5.42042e-07
NEBL	ENSG00000078114	protein_coding	4.52	3.87	4.32	4.2	4.32	5.4	5.71	5.64	4.69	5.16	5.81	6.54	4.36	4.89	4.16	5.38	5.67	5.83	-1.01103	5.233	0.0031821
PKIB	ENSG00000135549	protein_coding	6.59	6.63	6.99	7.1	4.94	5.53	4.62	3.55	6.11	6.68	4.11	4.46	7.3	7.5	7.5	7.91	6.51	6.45	3.25499	6.55242	1.83509e-25
IL27RA	ENSG00000104998	protein_coding	5.45	5.65	5.77	5.69	1.91	2.18	4.47	4.45	5.22	5.16	1.57	1.31	5.77	5.73	5.96	5.78	2.1	2.18	1.31834	4.92647	4.65408e-05
2020-09-03	ENSG00000100167	protein_coding	3.96	4.05	3.96	3.79	1.85	1.93	2.33	3.08	3.42	3.19	2.05	2.1	4.18	4.04	4.16	4.03	2.27	1.85	1.37338	3.3651	3.22736e-05
RIMBP3	ENSG00000275793	protein_coding	0.57	0.75	0.48	0.51	0	0.07	1.52	1.78	0.73	0.45	0.35	0.43	0.47	0.57	0.21	0	0.28	0.78	-1.10684	0.67208	0.00959276
CACNA1H	ENSG00000196557	protein_coding	6.94	7.33	6.99	7.19	6.47	6.49	5.77	6.17	6.24	5.95	5.75	5.94	7.22	7.5	7.2	7.03	5.96	6.37	1.40776	6.68899	8.63906e-06
FAM3B	ENSG00000183844	protein_coding	2.62	2.67	1.84	1.97	0	0	2.97	3.1	1.75	1.47	0	0	1.69	1.62	1.26	1.2	0	0	-1.3563	1.56348	0.000122163
BRINP3	ENSG00000162670	protein_coding	6.13	6.05	6.09	5.96	3.85	4.26	6.89	7.04	6.65	6.76	4.47	4.34	5.73	5.66	5.61	5.63	3.53	3.26	-1.24633	5.78818	0.000118756
FDFT1	ENSG00000079459	protein_coding	9.39	9.37	9.45	9.35	9.84	9.54	8.37	8.52	8.76	8.66	8.82	8.47	9.54	9.33	9.66	9.37	9.53	9.37	1.01758	9.26617	0.00248852
TGIF2	ENSG00000118707	protein_coding	6.81	6.95	6.96	6.86	4.18	4.24	5.54	5.68	6.82	6.62	3.88	3.9	7.2	6.97	7.17	6.84	4.7	4.47	1.50747	6.27332	1.59131e-06
RHOV	ENSG00000104140	protein_coding	3.87	4.18	3.57	3.66	4.73	4.56	5.01	4.74	3.95	4.03	4.74	4.5	2.96	2.68	2.71	2.57	3.95	4.09	-2.01527	4.11745	1.84066e-10
IRF2BPL	ENSG00000119669	protein_coding	5.36	5.44	5.05	5.08	5.34	5.32	5.94	6.42	5.36	5.09	5.08	5.21	5.13	5.16	4.95	4.8	5.27	5.45	-1.0299	5.35896	0.00238843
EFEMP1	ENSG00000115380	protein_coding	6.06	5.92	5.52	5.5	6.03	6.37	7.93	7.75	6.24	6.36	6.87	6.96	6.03	6.21	5.87	6.05	6.46	6.41	-1.68975	6.5261	4.89007e-08
PCDHB6	ENSG00000113211	protein_coding	1.46	1.45	1.59	1.44	0	0	0.13	0.5	1.47	1.22	0	0	2.18	2.22	2.32	2.09	0	0	1.87529	1.14773	4.21506e-07
GSG1L	ENSG00000169181	protein_coding	1.87	1.9	2.32	2.63	0	0	0	0	3.14	3.05	0	0	2.89	2.91	3.11	2.94	0	0	3.38465	1.94154	6.87974e-19
MDGA1	ENSG00000112139	protein_coding	0	0	0	0	0	0	0.77	1.35	0	0	0	0	0	0	0	0	0	0	-2.13839	-0.479096	1.99629e-06
UBASH3B	ENSG00000154127	protein_coding	0.61	0.43	0.61	0.67	0	0	0	0	0	0	0	0	0.71	0.85	0.9	1.18	0	0	1.99393	0.170217	9.03128e-06
DYRK3	ENSG00000143479	protein_coding	3.72	3.52	4.04	3.92	4.82	4.62	2.18	2.58	3.12	3.15	4.29	4.12	4.13	3.94	4.15	4.03	4.5	4.25	1.66297	4.01446	3.49653e-07
MKNK2	ENSG00000099875	protein_coding	7.03	7.24	6.96	7.05	8.99	8.95	7.11	7.44	6.77	6.57	8.55	8.56	6.21	6.23	6.11	5.91	7.57	7.71	-1.03383	7.66476	0.00212815
MYEOV	ENSG00000172927	protein_coding	0.74	0.8	1.33	1.29	0	0	0	0	0.05	0	0	0	2.58	2.44	2.99	2.65	0	0	6.33293	1.06444	2.57586e-31
CBR3	ENSG00000159231	protein_coding	1.23	1.3	0.97	0.9	0.55	0.06	2.68	2.15	1.36	1.16	0.35	0.76	1.38	0.69	0.81	0.97	0.18	0.74	-1.29585	1.17443	0.000425483
AQP3	ENSG00000165272	protein_coding	4.81	5.04	4.34	4.33	4.62	4.62	7.48	7.74	6.94	6.66	5.54	5.19	4.04	3.98	3.79	3.33	3.83	3.76	-3.57382	5.66242	5.33444e-30
KRT6C	ENSG00000170465	protein_coding	0	0	0	0	1.92	1.43	0	0	0	0	0	0	1.52	1.45	1.06	1.07	0	0	3.0732	0.416373	3.79096e-12
IGFBP6	ENSG00000167779	protein_coding	1.35	1.64	1.47	1.19	0.6	0	0	0	0.14	0.25	0	0	1.52	1.25	1.52	1.15	0	0	1.73847	0.768755	3.27331e-05
SLC37A2	ENSG00000134955	protein_coding	0.41	0.37	0.06	0	0	0.06	4.28	4.87	1.29	1.06	0	0.63	0	0	0	0	0	0	-5.37131	1.82422	4.53088e-45
TM4SF1	ENSG00000169908	protein_coding	4.26	4.24	3.42	3.25	2.92	3.1	8.67	8.51	5.42	5.59	4.12	3.84	2.79	2.8	2.36	2.07	0.3	0.65	-5.76717	5.71444	3.24565e-62
LCP1	ENSG00000136167	protein_coding	4.39	4.34	4.34	4.24	2.67	3.17	5.83	6.1	6.26	6.37	5.19	5.13	8	7.86	7.92	7.9	6.95	6.73	1.99402	6.49	7.61031e-11
CD47	ENSG00000196776	protein_coding	6.5	6.19	6.54	6.47	6.08	6.48	7.94	7.61	7.34	7.68	6.9	7.14	6.57	6.75	6.36	6.87	6.68	6.68	-1.09674	6.90715	0.000932239
ATP8A2	ENSG00000132932	protein_coding	0	0	0	0	1.12	1.32	3.18	3.55	2.7	2.73	1.38	1.26	0.87	0.8	0.61	0.86	1.4	1.13	-2.50277	1.66501	1.9816e-13
PSCA	ENSG00000167653	protein_coding	0	0	0	0	0	0	1.87	1.98	0	0	0	0	0	0	0	0	0	0	-5.01622	-0.864735	5.75715e-23
TBX6	ENSG00000149922	protein_coding	1.01	1.51	0.8	1	0	0	2.29	2.05	0.76	0.45	0	0	0.37	0.58	0.35	0	0	0	-1.66489	0.59649	8.60776e-06
AMER1	ENSG00000184675	protein_coding	5.84	5.84	5.92	5.73	3.19	3.54	3.65	4.98	5.77	5.53	3.19	3.22	5.79	5.59	5.84	5.54	3.62	3.38	1.2543	5.12511	0.000112194
WLS	ENSG00000116729	protein_coding	1.21	1.51	1.63	1.41	1.89	1.81	1	1.32	1.73	1.65	1.4	1.06	2.93	2.74	2.81	2.75	2.11	1.97	1.6834	1.98119	1.33076e-06
ZNF879	ENSG00000234284	protein_coding	1.18	0.11	1.13	0.95	0.95	1.58	2.38	1.08	1.29	2.07	1.64	2.56	0.31	1.05	0.4	2	1.11	1.37	-1.10115	1.44787	0.00721131
TMEM45A	ENSG00000181458	protein_coding	0.09	0	0.38	0.48	0.17	0	0	0.44	0	0	0.21	0.22	1.72	1.55	1.95	2.13	1.15	1.19	1.4625	0.82966	0.000247704
GREB1	ENSG00000196208	protein_coding	9.43	9.49	9.88	9.94	8.39	8.62	5.75	5.68	9.4	9.29	6.44	6.72	9.67	9.8	9.78	9.73	9.34	9.31	4.04996	9.15666	4.13945e-37
LDLRAD4	ENSG00000168675	protein_coding	2.56	2.5	1.94	2.13	0	0	4.31	4.7	2.83	3.09	0.86	0.93	2.07	1.97	1.45	1.83	0	0	-2.47077	2.44545	1.31398e-14
MXD4	ENSG00000123933	protein_coding	6.6	6.83	6.28	6.27	8.69	8.47	7.76	8.11	6.39	6.15	8.44	8.28	6.18	6.08	6.05	5.65	7.85	7.89	-1.78998	7.51696	6.34628e-09
DTX3L	ENSG00000163840	protein_coding	4.09	4.01	4.09	4.06	1.1	1.91	4.75	5.01	4.48	4.78	2.15	2.32	3.74	3.93	3.54	4.01	1.62	1.67	-1.01921	3.7744	0.00329405
PARP14	ENSG00000173193	protein_coding	2.6	1.95	2.74	2.71	0	0.71	3.83	3.78	3.58	3.91	1.28	1.66	2.29	3.07	2.46	3.57	0.14	0.17	-1.06306	2.68405	0.00282087
SNAP25	ENSG00000132639	protein_coding	2.01	1.11	1.49	1.67	0.07	1.26	2.13	1.4	1.72	1.92	0.98	1.11	0.07	0.1	0.04	0.33	0	0	-1.67109	1.16384	1.64558e-05
GAS2L3	ENSG00000139354	protein_coding	5.03	4.76	5.16	5.31	3.58	4.69	4.06	4.11	4.52	4.73	3.58	4.32	4.85	5.44	4.91	5.86	4.42	4.64	1.11246	4.76476	0.000956418
S100A14	ENSG00000189334	protein_coding	8.08	8.09	7.95	7.96	7.27	7.11	5.46	5.15	5.14	5.04	4.52	4.16	7.5	7.36	7.5	7.34	6.69	6.75	2.14329	7.0664	2.66419e-12
FGFR2	ENSG00000066468	protein_coding	1.67	1.96	1.63	1.41	2.05	2.03	2.17	2.64	2.55	2.39	2.9	3.11	0.91	0.82	0.84	0.89	1	1.35	-1.53252	2.01067	2.65429e-05
DRAM1	ENSG00000136048	protein_coding	3.73	3.48	3.46	3.34	2.13	2.53	5.52	5.72	4.09	4.19	3.63	3.84	4.16	4.38	3.97	3.96	3.44	3.38	-1.32454	4.06214	4.35067e-05
CXXC5	ENSG00000171604	protein_coding	6.36	6.47	6.56	6.52	5.36	5.14	6	6.04	6.65	6.53	5.27	5.01	7.34	7.24	7.44	7.27	5.71	5.6	1.29685	6.41917	5.36312e-05
ZNF618	ENSG00000157657	protein_coding	6.77	6.78	6.82	6.82	2.32	2.93	4.6	5.56	5.87	5.73	1.45	1.64	6.42	6.42	6.31	6.28	2.25	2.01	1.28335	5.72239	6.86512e-05
RNF207	ENSG00000158286	protein_coding	0.95	0.56	0.95	1	0	0	1.71	1.6	0.67	0.41	0	0	0.54	0.62	0.19	0.42	0	0	-1.0433	0.509385	0.0132778
CPEB2	ENSG00000137449	protein_coding	0.67	0.43	0.82	0.98	0.19	1.51	1.57	1.7	1.84	2.05	2.88	3.59	0	0	0	0.42	0.22	0.68	-1.72703	1.53048	1.63845e-05
P2RY6	ENSG00000171631	protein_coding	4.6	4.72	4.3	4.23	1.8	1.96	5.04	5.22	4.62	4.4	0.88	0.79	3.91	3.75	3.78	3.46	0.38	0.29	-1.27359	3.87301	0.000107652
RAB3B	ENSG00000169213	protein_coding	2.57	2.28	2.24	1.64	2.32	2.37	2.62	3.38	1.99	2.07	1.95	2.15	1.21	1.15	1.19	1.42	1.89	1.52	-1.84879	2.13782	7.88068e-08
CH507-42P11.8	ENSG00000275993	protein_coding	4.14	4.24	3.94	4.07	5.35	5.26	5.32	5.85	5.33	5.17	7.11	7.02	3.85	3.8	3.77	3.59	5.29	5.27	-1.75164	5.36696	2.4242e-08
RASSF2	ENSG00000101265	protein_coding	2.56	2.52	3.17	2.88	0	0	0.03	0.99	2.23	1.97	0	0	3.94	3.87	4.54	4.29	0	0	3.28902	2.67672	2.43696e-22
GRN	ENSG00000030582	protein_coding	7.76	7.83	7.62	7.55	9.36	9.19	8.8	8.99	7.98	7.61	9.36	9.12	7.8	7.64	7.71	7.28	8.9	8.95	-1.14364	8.52758	0.000482576
HSH2D	ENSG00000196684	protein_coding	1.37	1.05	1.12	0.64	0	0	0.89	1.15	1.25	0.85	0	0	0	0	0	0	0	0	-1.63053	0.226481	0.000218161
ADCY6	ENSG00000174233	protein_coding	6.59	6.51	6.38	6.29	5.69	5.73	6.85	7.7	6.88	6.55	6.26	6.29	6.31	6.28	6.21	6.02	5.51	5.45	-1.02099	6.39145	0.00249275
MGAT4A	ENSG00000071073	protein_coding	3.64	2.97	3.53	3.61	3.84	4.81	5.39	5.15	4.31	4.92	5.32	6.17	3.48	4.12	3.34	4.72	4.56	4.79	-1.41806	4.63146	1.1495e-05
KLHL29	ENSG00000119771	protein_coding	1.84	2	1.45	2.05	3.91	4.21	1.5	1.65	1.99	1.93	3.99	4.18	0.03	0.25	0.07	0.37	2.68	2.96	-1.41279	2.75362	0.000645111
TMEM163	ENSG00000152128	protein_coding	2.3	2.28	2.19	1.79	1.6	1.28	2.78	2.82	2.08	2.06	1.98	1.41	1.74	1.45	1.61	1.15	1.5	1.53	-1.16641	1.95925	0.00145797
RGS6	ENSG00000182732	protein_coding	1.37	1.19	1.25	1.31	1.56	1.85	2.94	3.23	2.39	2.02	2.31	2.56	1.07	1.32	1.07	1.08	1.71	1.65	-1.87447	1.94784	4.8547e-08
PDZK1	ENSG00000174827	protein_coding	0.7	0.3	2.21	2.33	0	0.46	0	0	2.84	3.01	0	0	4.89	5.02	5.59	5.99	0.09	0	5.5886	3.47762	3.0009e-48
TBC1D9	ENSG00000109436	protein_coding	5.82	5.68	5.82	5.8	6.11	6.45	7.04	7.35	6.88	7.15	7.26	7.63	5.97	6.26	5.87	6.42	6.92	7	-1.0546	6.66809	0.00164499
FANK1	ENSG00000203780	protein_coding	1.96	1.58	1.93	1.9	1.85	1.8	2.66	2.46	1.35	1.58	1.68	1.49	1.48	1.58	1.88	1.82	1.94	1.93	-1.00026	1.88152	0.00972348
IL11RA	ENSG00000137070	protein_coding	0.35	0.22	0	0.12	1.51	0.99	1.81	1.3	0	0	1.49	1.15	0.34	0	0.79	0.2	1.45	1.23	-1.37908	0.893974	0.000708411
HS3ST3A1	ENSG00000153976	protein_coding	0.7	0.93	0.76	1.18	0	0	0	0	0	0	0	0	0.56	0.9	0.7	0.85	0	0	2.35034	0.0226612	5.22901e-07
IGSF3	ENSG00000143061	protein_coding	7.4	7.44	7.05	6.95	5.97	6.04	7.9	8.86	7.54	7.41	7.52	7.55	7.43	7.32	7.2	7.02	7.28	7.16	-1.05489	7.39691	0.00157156
LHFPL2	ENSG00000145685	protein_coding	3.26	2.99	3.42	3.25	3.49	3.8	4.08	4.26	3.45	3.37	4.78	4.76	3	2.89	2.88	2.94	3.8	3.65	-1.19953	3.71221	0.000420721
HES1	ENSG00000114315	protein_coding	3.56	3.88	3.85	3.88	4.57	4.67	4.75	4.51	5.29	5.3	5.12	5.3	3.39	3.66	3.7	3.68	4.17	4.18	-1.07954	4.4637	0.00165606
NEIL1	ENSG00000140398	protein_coding	2.17	2	2.15	2.14	0	0	3.33	3.1	2.69	2.16	0	0	1.79	1.88	1.49	1.6	0	0	-1.34796	1.77493	0.000110711
CORO2A	ENSG00000106789	protein_coding	3.37	3.47	3.03	2.98	3.2	3.28	3.23	3.71	1.89	1.92	2.31	2.25	2.27	2.23	2.02	2.04	2.51	2.22	-1.22038	2.8046	0.000492814
APOE	ENSG00000130203	protein_coding	2.34	2.6	2.33	2.64	3.19	3.17	0.5	0.4	0.22	0	0.72	0.49	1.7	1.41	1.6	1.29	1.63	2.25	1.14955	1.97372	0.00743581
BCL2	ENSG00000171791	protein_coding	7.27	7	7.54	7.52	6.09	6.54	5.95	5.89	7.4	7.71	6.11	6.48	7.67	7.95	7.7	8.35	6.9	6.86	1.92033	7.20134	4.04011e-10
A4GALT	ENSG00000128274	protein_coding	4.5	4.81	4.75	4.86	3.2	3.17	2.71	2.82	4.55	4.34	2.04	1.74	5.23	5.3	5.32	5	3.25	3.61	2.52591	4.29912	1.02523e-15
FAM110C	ENSG00000184731	protein_coding	2.27	1.92	2.15	2.01	2.65	2.8	3.83	4.06	2.43	2.63	4.01	4.17	2.27	2.37	2.02	2.72	3.32	3.09	-1.59919	3.04004	1.25245e-06
RHBDF1	ENSG00000007384	protein_coding	5.26	5.32	5.09	5.07	5.71	5.55	6.4	6.6	5.52	5.18	5.79	5.62	5.08	5.02	4.98	4.78	5.39	5.42	-1.43323	5.5241	6.2047e-06
UBE2L6	ENSG00000156587	protein_coding	4.49	4.65	4.29	4.31	2.39	2.45	5.81	5.87	5.06	4.7	3.3	2.94	3.84	3.68	3.91	3.49	1.75	1.69	-2.0448	4.23844	4.67024e-11
TPBG	ENSG00000283085	protein_coding	6.64	6.54	6.83	6.82	5.61	5.78	5.78	5.78	6.66	6.66	5.5	5.62	7.01	7.12	7.16	7.16	6.16	6.16	1.3115	6.48143	4.3547e-05
CRABP1	ENSG00000166426	protein_coding	3.21	3.68	3.29	3.37	2.66	2.38	3.17	3.25	3.22	2.85	1.45	1.49	4.55	4.38	4.57	4.21	3.9	3.66	1.289	3.52401	0.000112178
SVIL	ENSG00000197321	protein_coding	6.02	5.94	6.43	6.61	5.36	5.99	4.9	5.15	7.26	7.32	6.33	6.59	6.48	6.72	6.48	6.86	6.18	6.3	1.59645	6.3945	3.33661e-07
WNT6	ENSG00000115596	protein_coding	0.61	1.15	0.57	0.44	1.51	1.52	0	0	0	0	0	0	1.94	2.52	2.2	1.93	1.91	2.37	2.62506	1.24772	1.19084e-11
LYPD3	ENSG00000124466	protein_coding	6.39	6.5	6.04	5.99	6.18	5.93	7.48	7.69	6.18	5.92	6.14	5.92	5.87	5.62	5.59	5.2	5.79	5.77	-1.8029	6.26146	4.99901e-09
MGP	ENSG00000111341	protein_coding	2.06	2.05	2.95	3.15	0.68	0.82	2.44	1.86	2.21	2.49	1.05	0.87	5.1	5.18	5.73	5.78	3.26	3.14	3.00608	3.74992	1.0661e-20
PODXL	ENSG00000128567	protein_coding	5.97	5.91	6.25	6.17	6.17	6.25	4.5	4.99	6.11	6.01	6.24	6.3	5.99	5.97	5.87	5.9	6.27	6.19	1.23887	6.02494	0.000143495
AREG	ENSG00000109321	protein_coding	4.07	4.09	5.14	5.26	2.66	2.73	0	0	1.66	1.74	1.22	1.72	7.28	7.33	7.68	7.6	5.24	5.12	8.11363	5.63723	3.10978e-87
GPR160	ENSG00000173890	protein_coding	3.77	4.03	3.81	4.16	2.77	3.72	5.75	4.87	3.81	4.52	3.97	4.7	3.69	4.36	3.25	4.12	3.47	3.92	-1.29049	4.17705	7.86895e-05
SLC22A5	ENSG00000197375	protein_coding	5.17	4.94	5.55	5.41	4.36	4.49	4.09	4.56	5.8	5.67	4.62	4.75	5.45	5.31	5.51	5.48	4.65	4.56	1.06771	5.09515	0.00158144
AP1S3	ENSG00000152056	protein_coding	2.22	2.33	2.28	2.42	2.53	3.16	0.89	1.39	2.03	2.08	2.53	2.96	2.11	2.3	1.94	2.61	3.11	2.7	1.04118	2.44135	0.00799661
CITED2	ENSG00000164442	protein_coding	5.11	5.37	5.04	5.15	6.12	6.27	7.35	7.3	6.66	6.63	7.88	7.88	5.52	5.62	5.36	5.43	6.68	6.67	-1.73323	6.55612	2.16111e-08
SIAH2	ENSG00000181788	protein_coding	8.85	8.89	9.02	9	7.07	6.95	6.97	6.87	8.85	8.75	6.82	6.6	8.65	8.5	8.85	8.63	7.16	6.97	1.69058	8.21531	4.61398e-08
CDON	ENSG00000064309	protein_coding	4.29	4.11	4.52	4.56	3.78	3.93	2.7	3.6	4.72	4.69	3.77	3.76	4.78	4.76	4.85	4.9	4.28	4.21	1.56485	4.32553	9.88856e-07
TTC39B	ENSG00000155158	protein_coding	1.68	1.26	1.94	1.72	1.18	1.9	3	2.9	1.89	2.78	2.75	3.17	0.85	1.64	0.85	2.05	1.78	1.31	-1.6487	2.10656	2.67391e-06
C2orf72	ENSG00000204128	protein_coding	2.49	2.62	2.46	2.39	2.11	1.97	3.51	3.93	2.19	2.19	2.1	1.89	1.82	1.41	1.94	1.53	1.45	1.74	-2.07551	2.37915	2.55724e-10
MPP6	ENSG00000105926	protein_coding	3.36	2.74	3.54	3.54	1.87	2.58	3.15	2.31	3.47	4.02	2.71	3.24	3.54	4.18	3.49	4.55	2.94	2.82	1.13957	3.34945	0.00119999
THBS1	ENSG00000137801	protein_coding	7.88	7.62	8.39	8.31	6.87	7.31	6.44	7.11	8.48	8.43	7.92	8.05	8.46	8.55	8.55	8.83	8	7.98	1.72353	8.06467	2.34244e-08
HPDL	ENSG00000186603	protein_coding	4.61	4.8	4.63	4.65	0.93	1.42	4.21	4.17	5.19	5.07	0.82	0.59	5.31	5.41	5.18	4.95	1.58	1.63	1.19539	4.32484	0.000307571
RGS22	ENSG00000132554	protein_coding	0.32	0.11	0.5	0.93	0	0	0	0	0	0	0	0	0.51	1.36	0.9	1.83	0	0	5.71706	-0.0546351	7.16872e-16
RAB32	ENSG00000118508	protein_coding	3.61	3.66	3.53	3.41	3.19	2.89	3.52	3.28	3.22	3.22	3.41	2.88	1.63	1.2	1.9	1.35	1.41	1.21	-1.92768	2.95361	8.21617e-09
CACNB2	ENSG00000165995	protein_coding	0	0	0	0	0	0	1.98	1.4	2.11	2.36	0.08	0.2	0	0.05	0	0	0	0	-2.17745	0.436343	8.69215e-08
DGKA	ENSG00000065357	protein_coding	1.61	1.57	1.55	1.29	1.1	1.46	2.71	2.89	2.23	1.66	1.8	1.63	1.52	1.25	1.66	1.57	1.02	1.23	-1.37248	1.7598	0.000126043
HERC5	ENSG00000138646	protein_coding	1.48	1.31	2.29	2.19	0.74	1.01	0	0	1.53	2.31	0.15	0.45	3.16	3.3	3.2	3.82	2.41	2.66	3.84342	2.2132	1.18377e-23
PBXIP1	ENSG00000163346	protein_coding	4.83	4.73	4.62	4.68	6.08	5.95	6.25	6.5	4.81	4.5	6.6	6.44	5.17	5.05	5.05	4.81	6.1	6.15	-1.24149	5.68616	0.000133955
NBL1	ENSG00000158747	protein_coding	2.47	2.45	2.26	2.1	0.68	0.37	1.83	1.61	1.79	1.52	0.56	0	2.94	2.43	2.65	2.16	1.2	1.39	1.02713	1.90102	0.00756634
SLC27A2	ENSG00000140284	protein_coding	4.94	4.65	5.03	5	4.17	4.36	4.51	4.36	5.08	5.23	4.87	4.74	5.66	5.57	5.6	5.73	5.16	5.06	1.20336	5.04802	0.000263753
CALD1	ENSG00000122786	protein_coding	2	1.62	2.04	2.25	0	0	1.07	0.59	1.61	2.29	0	1.11	1.87	2.47	1.91	3.25	0	0	1.39253	1.58965	0.000305435
PYGO1	ENSG00000171016	protein_coding	2.13	1.62	2.06	2.23	0	0	1.13	0.95	1.7	2.11	0	0	1.76	2.51	1.7	2.79	0	0.08	1.15481	1.49054	0.00342679
IFNAR2	ENSG00000159110	protein_coding	2.73	2.77	2.8	2.64	2.16	2.47	1.85	2.2	2.82	2.67	2.54	2.5	2.95	3.12	3.05	2.91	2.79	2.78	1.01023	2.69866	0.0065149
SLC30A3	ENSG00000115194	protein_coding	2.61	2.7	2.56	2.49	4.88	4.76	3.17	3.38	2.55	2.29	4.51	4.38	1.8	1.93	1.56	1.35	3.74	3.79	-1.38645	3.5106	6.14263e-05
WDR3	ENSG00000065183	protein_coding	6.89	6.47	7.09	7.01	6.07	6.25	5.99	6.02	7.01	7.28	6.5	6.68	6.99	7.02	6.83	7.26	6.5	6.43	1.02916	6.72977	0.00228802
PCOLCE2	ENSG00000163710	protein_coding	1.41	1.6	1.74	1.63	0	0	0	0	1.25	1.22	0	0	2.34	2.2	2.16	2.04	0	0	2.68289	1.17691	1.45329e-12
SOAT2	ENSG00000167780	protein_coding	1.63	1.65	1.28	1.37	0	0	0	0	0	0	0	0	1.7	1.43	1.69	1.53	0	0	2.72389	0.563599	1.76513e-10
TNIK	ENSG00000154310	protein_coding	1.13	0.58	1.19	1.31	0	0	0.96	0.63	1.18	1.73	0	0.41	1.7	1.87	1.54	2.16	0.05	0	1.01991	1.03647	0.0167975
ADD3	ENSG00000148700	protein_coding	5.65	5.02	5.9	5.87	3.56	4.56	4.83	4.45	5.17	5.83	3.7	4.65	5.33	5.91	5.4	6.6	4.74	4.91	1.02095	5.27772	0.00286818
ID3	ENSG00000283060	protein_coding	5.88	6.09	5.58	5.46	5.59	5.27	7.34	7.4	5.82	5.83	6.64	6.2	5.5	5.14	5.2	4.88	5	4.75	-2.0021	5.96056	6.75981e-11
CIB2	ENSG00000136425	protein_coding	0	0	0	0	0	0	1.4	1.59	0.19	0.37	0	0	0	0	0	0	0	0	-3.41866	-0.235716	1.53051e-13
HRK	ENSG00000135116	protein_coding	2.41	2.36	2.68	2.56	1.47	1.42	0.55	1.06	2.61	2.6	1.62	1.22	3.04	2.81	2.85	2.48	2.96	2.53	2.10711	2.35235	1.06367e-09
MAML2	ENSG00000184384	protein_coding	0	0	0	0	0	0	0.69	0.69	0	0	0	0	0	0	0	0	0	0	-2.43902	-0.962729	7.69146e-07
PAQR6	ENSG00000160781	protein_coding	1.44	1.46	1.32	1.25	0.76	0.37	3.11	2.47	1.73	1.35	2.09	2.53	1.69	1.88	1.34	1.7	1.14	1.12	-1.00057	1.74758	0.00834367
ATP11A	ENSG00000068650	protein_coding	6.07	5.96	6.13	6.16	6.17	6.45	4.39	5.47	6.25	6.17	6.33	6.56	6.19	6.48	6.17	6.38	6.32	6.49	1.32628	6.19471	3.48141e-05
BTN3A2	ENSG00000186470	protein_coding	2.87	2.84	2.99	3	0	0	1.88	1.95	2.99	2.75	0	0	3.43	3.16	3.25	3.41	0	0	1.41323	2.38526	4.28628e-05
ALDH4A1	ENSG00000159423	protein_coding	5.36	5.49	5.06	4.94	6.63	6.32	6.99	7.06	5.6	5.4	6.89	6.5	5.01	4.78	4.92	4.45	5.57	5.51	-2.09069	5.95145	9.35214e-12
SLCO3A1	ENSG00000176463	protein_coding	3.71	3.88	3.61	3.46	3.41	3.35	3.75	3.88	3.66	3.39	3.88	3.77	2.78	2.71	2.6	2.71	2.65	2.57	-1.03713	3.40992	0.00368935
ANTXR2	ENSG00000163297	protein_coding	0	0	0	0	0	0.14	1.77	2.12	0.17	0.41	1.28	0.87	0	0	0	0.57	0.48	0	-2.10108	0.549219	4.65133e-08
STON2	ENSG00000140022	protein_coding	2.02	1.68	2.12	1.83	0.93	1.37	2.91	2.83	2.92	3.09	2.87	3.15	1.27	1.51	0.91	1.9	1.14	1.23	-1.44927	2.19241	4.3547e-05
ABTB2	ENSG00000166016	protein_coding	4.81	4.85	4.57	4.6	6.21	5.99	4.47	5.16	4.83	4.55	6	5.86	3.79	3.68	3.82	3.58	5	4.98	-1.09374	5.09197	0.00133903
ITGB6	ENSG00000115221	protein_coding	0	0	0	0	0	0	3.92	3.57	1.51	1.92	0.08	0.56	0	0	0	0	0	0	-7.29581	0.980855	4.55224e-49
DDAH2	ENSG00000228128	protein_coding	2.34	2.51	2.28	2.28	1.72	1.58	3.83	3.54	2.45	2.32	1.81	1.63	2.51	2.55	2.45	2.1	1.96	2.17	-1.12868	2.45459	0.00131318
MRC2	ENSG00000011028	protein_coding	3	3.19	3.08	3.05	3.84	3.68	2.3	2.41	2.09	2.07	3.6	3.48	3.65	3.69	3.86	3.7	3.95	4.13	1.3383	3.42685	8.88581e-05
GBP2	ENSG00000162645	protein_coding	0.65	0.26	0	0.29	0.1	0.6	3.05	2.66	1.44	1.74	1.06	1.35	0.17	0	0	0	0	0	-2.9551	1.0679	1.88576e-16
DPH6	ENSG00000134146	protein_coding	1.23	0.77	0.65	1.19	0	0	0.96	0.73	1.07	1.27	0	0	1.62	2.2	1.81	2.64	1.11	1.23	1.11551	1.19713	0.00616638
ACP7	ENSG00000183760	protein_coding	0	0	0	0	0	0	1.29	1.11	0.74	0.37	0	0	0	0	0.11	0.22	0	0	-1.45196	-0.20971	0.000937891
PRUNE2	ENSG00000106772	protein_coding	2.8	2.38	3.35	3.45	1.52	2.21	0	0.06	0.88	1.2	0.9	1.2	3.23	3.59	3.48	4.51	2.53	2.52	3.8366	2.68899	2.95197e-26
SLC4A7	ENSG00000033867	protein_coding	3.94	2.93	3.94	4.29	3.65	5.12	3.26	3.18	4.22	5.03	4.91	6.04	3.85	4.81	3.68	5.48	4.8	5.46	1.20671	4.63939	0.000360986
CAMK2N1	ENSG00000162545	protein_coding	2.9	3.1	2.75	2.74	0.7	1.22	4.21	4.09	2.98	3.09	2.09	2.31	2.74	2.94	2.8	3.08	1.52	1.48	-1.28311	2.82146	0.000143538
RAB7B	ENSG00000276600	protein_coding	0	0	0	0	0	0	0.77	1.35	0.63	0.01	0	0	0	0	0	0	0	0	-1.97334	-0.237796	8.19902e-06
PRNP	ENSG00000171867	protein_coding	5.19	4.83	5.33	5.36	4.83	5.33	3.95	3.93	4.4	4.82	5.15	5.27	4.97	5.14	4.84	5.35	5.3	5.2	1.14379	5.02569	0.000661526
HEATR1	ENSG00000119285	protein_coding	6.12	5.67	6.31	6.17	4.57	5.03	4.68	5.17	5.99	6.26	4.96	5.26	6.07	6.22	6.04	6.45	5.28	5.21	1.22754	5.73228	0.000165258
GFRA3	ENSG00000146013	protein_coding	0	0	0	0	0	0	0	0	0	0	0	0	1.35	1.05	1.06	1.05	0	0.17	5.98187	-0.594168	4.10927e-19
FAM198B	ENSG00000164125	protein_coding	1.52	0.89	1.37	1.25	0	0	3.47	3.07	2.69	3.63	0	0	1.59	2.23	1.34	2.87	0	0	-1.3222	1.86942	0.000159735
HIST1H2BG	ENSG00000273802	protein_coding	2.22	1.88	2.13	2.01	6.8	6.69	2.71	2.81	2.1	1.65	7.17	7.13	4.39	4.46	4.56	4.5	8.24	8.12	1.68496	6.16895	1.80285e-07
SLITRK5	ENSG00000165300	protein_coding	2.1	1.95	2.06	2.02	0	0	1.26	1.9	1.73	1.93	0	0	2.8	2.87	2.77	2.84	0	0	1.22189	1.71629	0.000652945
CLU	ENSG00000120885	protein_coding	8.19	8.4	7.94	7.96	9.96	9.79	9.71	9.7	8.91	8.44	10.62	10.46	7.64	7.6	7.66	7.18	9.41	9.39	-2.054	9.25006	1.69632e-11
CXCL12	ENSG00000107562	protein_coding	7.38	7.36	7.67	7.56	4.75	5.44	5.31	4.95	8.6	8.56	5.68	5.77	8.22	8.22	8.29	8.26	5.79	5.52	3.1068	7.36722	9.89347e-24
KCTD6	ENSG00000168301	protein_coding	2.52	2.08	2.61	2.58	1	1.66	1.96	1.4	2.83	3.13	1.83	2.27	2.54	2.89	2.28	3.09	1.74	1.58	1.05444	2.33049	0.0065447
NR5A2	ENSG00000116833	protein_coding	1.54	1.28	2.52	2.25	0	0	0.17	0.26	2.78	3.1	0	0	3.29	3.53	3.21	3.91	0	0	3.21784	2.13037	6.24635e-20
MXD3	ENSG00000213347	protein_coding	5.79	5.97	5.56	5.58	5.56	5.4	6.92	6.63	5.64	5.62	5.46	5.32	5.68	5.59	5.34	5.25	5.33	5.33	-1.11919	5.73336	0.000725761
LOXL3	ENSG00000115318	protein_coding	4.12	4.25	4.04	4.09	1.08	0.77	2.95	3.53	4.02	3.69	1.11	1.11	4.36	4.15	4.39	3.95	1.62	1.21	1.00974	3.49075	0.00400629
CEBPA	ENSG00000245848	protein_coding	3.9	4.15	3.67	3.74	4.1	3.88	4.97	5.16	4.4	4.19	4.91	4.79	3.73	3.82	3.72	3.49	3.78	4.03	-1.26606	4.23368	0.000122163
BRINP2	ENSG00000198797	protein_coding	1.99	1.9	2.52	2.48	0	0	0	0	2.25	2.37	0	0	1.97	2.04	1.79	1.53	0	0	2.31197	1.44988	3.78186e-09
COL6A3	ENSG00000163359	protein_coding	0	0	0.08	0.21	0	0	0	0	0.09	0	0	0	1.14	1.11	0.65	1.03	0	0	4.19235	-0.166489	1.92495e-14
PLEKHA4	ENSG00000105559	protein_coding	2.06	1.95	2.52	2.95	0	0	2.55	2.52	2.45	2.25	0	0	4.45	4.5	4.58	4.36	0.58	0.55	1.96656	2.88801	8.85907e-10
HPX	ENSG00000110169	protein_coding	0.81	0.49	0.57	0.58	1.11	1.85	2.02	1.6	0.19	0.33	1.76	2.17	0.59	0.72	0.79	0.89	1.69	1.55	-1.12405	1.26493	0.0060698
EXOC3L1	ENSG00000179044	protein_coding	0.63	0.26	0.13	0.03	1.26	1.12	1.4	1.21	0.55	0.11	1.13	1.18	0	0	0	0	0.76	1.12	-1.48109	0.728734	0.000430481
DPYSL3	ENSG00000113657	protein_coding	3.69	3.75	3.61	3.5	7.35	7.24	3.75	4.21	3.18	3.13	7.17	7.05	2.86	2.58	2.95	2.77	7.4	7.3	-1.23953	5.96785	0.000266861
UTP20	ENSG00000120800	protein_coding	6.74	6.4	7.07	7.08	5.16	6	5.04	5.21	6.74	7.21	5.05	5.77	6.51	6.99	6.62	7.58	5.52	5.86	1.66502	6.43235	8.96052e-08
MMGT1	ENSG00000169446	protein_coding	5.69	5.6	5.95	5.84	5.06	5.22	4.83	4.68	5.1	5.47	4.78	5.09	5.71	5.91	5.71	6.11	5.54	5.53	1.07813	5.48785	0.00136742
FRAS1	ENSG00000138759	protein_coding	3.8	3.81	3.84	3.83	2.8	3.47	3.4	4.56	5.45	5.3	4.88	5.03	5.03	5.18	5.11	5.31	4.2	4.4	1.03349	4.58998	0.00239065
CXADR	ENSG00000154639	protein_coding	1.05	0	1.46	1.68	0.76	2.19	0.04	0	0.49	1.31	1.43	2.66	0.78	1.09	0.41	1.69	1.23	1.9	1.17671	1.33197	0.0155798
KRT1	ENSG00000167768	protein_coding	0.39	0.3	0.39	0	0	0	0.17	0	0	0	0	0	3.33	3.03	3.02	2.83	0	0	3.44635	1.21149	1.9041e-20
ZNF280C	ENSG00000056277	protein_coding	3.03	2.15	3.26	3.29	3.15	4.3	1.41	1.02	1.99	2.54	3.16	4.1	2.67	3.31	2.78	3.79	3.81	4.24	1.83204	3.28255	1.44548e-07
PCDH7	ENSG00000169851	protein_coding	1.29	1.3	0.46	0.64	0	0.41	3.28	3.9	2.84	3.22	2.23	2.73	1.09	1.56	1.06	1.27	0	0	-2.2677	2.00887	1.20205e-11
RASSF5	ENSG00000266094	protein_coding	0.8	0.85	0.65	0.51	0	0	1.26	1.55	0	0.25	0	0	0	0	0	0	0	0	-1.71652	0.166143	4.21725e-05
VTCN1	ENSG00000134258	protein_coding	0.84	0.48	0	0	0	0	3.62	3.65	0.05	0.49	0	0	0	0	0	0	0	0	-4.00936	0.963137	3.84747e-28
PXMP2	ENSG00000176894	protein_coding	3.23	3.21	2.92	2.69	1.98	1.42	4.39	4.2	3.87	3.71	2.93	2.62	3.03	3.05	3.03	2.66	2.12	2.15	-1.23287	3.13237	0.000262195
SOWAHB	ENSG00000186212	protein_coding	4.54	4.53	4.1	4.13	4.37	4.05	5.68	6.26	5.1	5.04	5.52	5.43	4.51	4.34	4.29	4.08	4.37	4.21	-1.54248	4.85302	9.99718e-07
CLDN9	ENSG00000213937	protein_coding	2.72	2.8	2.29	2.26	3.7	3.61	0.77	0.29	0	0	0.01	0.01	1.47	1.62	1.4	1.03	2.96	3.12	1.0501	2.24657	0.0182488
IER3	ENSG00000235030	protein_coding	3.48	3.76	3.06	3.11	3.21	3.15	3.64	3.71	3.48	3.53	3.03	2.88	2.51	2.48	1.89	1.81	2.49	2.72	-1.15305	3.11317	0.000978162
BFSP2	ENSG00000170819	protein_coding	0	0.07	0.5	0.16	0	0	0	0	0	0	0	0	2.83	2.97	3.33	2.85	0	0	6.41893	1.07721	1.17792e-35
ABCC2	ENSG00000023839	protein_coding	1.43	1.17	1.73	1.61	0.43	0.77	2.1	2.97	2.42	2.32	0.24	0.72	0.93	1.36	1.22	1.78	0.41	0.25	-1.44157	1.54727	8.63964e-05
RNF150	ENSG00000170153	protein_coding	2.23	2.21	2.72	2.77	2.01	2.32	1.34	1.85	3.44	3.61	3.2	3.43	2.71	3.07	2.45	3.24	2.52	2.52	1.28433	2.77411	0.000285316
PLPP2	ENSG00000141934	protein_coding	4.38	4.42	3.9	3.93	2.93	2.83	5.59	5.61	4.13	4.09	3.21	2.97	4.55	4.54	4.32	4.12	3.58	3.69	-1.02378	4.22881	0.00272769
DRP2	ENSG00000102385	protein_coding	1.83	1.28	2.12	2.2	0.8	1.26	0	0.48	0.81	0.73	0	0	1.66	1.41	1.56	1.83	0.71	1.12	1.36466	1.28178	0.000721479
TPD52L1	ENSG00000111907	protein_coding	7.11	7.12	7.42	7.4	5.48	5.66	6.06	5.6	7.68	7.74	5.84	5.79	7.59	7.46	7.68	7.67	5.89	5.66	1.7071	6.93352	3.65109e-08
NATD1	ENSG00000274180	protein_coding	1.27	1.71	1.28	1.25	5.24	5.05	2.3	3.15	0.73	0.9	4.3	4.35	1.52	1.25	1.15	0.8	4.47	4.61	-1.37097	3.54099	0.000132433
CREB3L4	ENSG00000143578	protein_coding	7.03	7.07	6.74	6.61	4.53	4.46	8.08	8.09	6.77	6.67	4.66	4.49	6.49	6.33	6.24	6	4.6	4.43	-1.64043	6.48991	1.26239e-07
COLEC12	ENSG00000158270	protein_coding	0.11	0.53	0	0	0.92	1.46	1.42	1.75	0.53	0.45	0.21	0.84	0	0	0	0.11	1	0.88	-2.50441	0.664064	1.46362e-09
ATP2A3	ENSG00000074370	protein_coding	7.8	7.9	7.27	7.23	8.71	8.47	8.13	8.59	7.3	6.92	8.1	7.96	6.4	6.42	6.08	5.64	7.04	7.1	-1.93848	7.66159	2.54343e-10
HMGCR	ENSG00000113161	protein_coding	7.83	7.33	8.18	8.06	7.66	8.06	6.63	6.78	7.39	7.82	7.68	7.85	7.98	8.05	8.06	8.53	7.99	7.92	1.34125	7.83793	2.54301e-05
BLNK	ENSG00000095585	protein_coding	1.45	1.09	0.74	0.76	0	0	4.36	4.29	1.67	1.25	0.08	0.37	1.7	1.32	0.95	1.1	0	0	-2.75926	1.85722	2.42062e-17
CEMIP	ENSG00000103888	protein_coding	1.17	1.31	0.98	0.67	1.2	1.35	2.95	3.98	2.16	2.04	3.66	3.84	0.83	0.58	0.4	0.7	1.14	0.71	-2.81975	2.21479	9.7645e-17
PMAIP1	ENSG00000141682	protein_coding	2.87	2.56	3.25	3.33	1.45	2.78	1.66	0.77	2.66	3.47	1.98	2.58	2.29	3.07	2.31	3.5	1.72	2.25	1.50138	2.63575	4.52783e-05
SYT8	ENSG00000149043	protein_coding	0.25	0	0	0.03	0	0	0	0	0.19	0	0	0	0.89	1.36	1.09	1.1	0	0	3.34398	-0.167924	6.08245e-12
SOCS1	ENSG00000185338	protein_coding	1.35	1.89	1	1.33	4	4.05	2.47	2.15	0.99	0.52	3.23	3.44	0.51	1	0.71	1.05	2.94	3.52	-1.52392	2.60439	4.44059e-05
LHFP	ENSG00000183722	protein_coding	0.27	0.33	0.24	0	0	0.3	3.21	2.81	2.36	2.63	1.62	2.18	1.12	1.27	0.95	1.2	0.45	0.33	-1.7909	1.55239	1.98258e-07
ZNF396	ENSG00000186496	protein_coding	0.73	0	0.13	0.21	0	0.1	1.45	1.27	0.08	0.25	0	0.59	0.21	0.25	0.01	0.97	0	0	-1.09572	0.370384	0.0121286
SEMA4A	ENSG00000196189	protein_coding	5.35	5.43	5.1	4.93	3.18	3.04	5.84	6.17	5.06	4.65	3.36	3.1	4.8	4.78	4.75	4.23	2.45	2.18	-1.1994	4.70951	0.000258279
PMP22	ENSG00000109099	protein_coding	5.05	5.09	4.51	4.55	4.19	4.19	6.44	6.4	4.66	4.8	4.93	4.96	4.79	4.81	4.44	4.48	3.84	3.93	-1.58955	4.95126	3.93439e-07
SLC17A5	ENSG00000119899	protein_coding	3.64	3.7	3.5	3.3	3.26	3.25	4.39	4.73	3.67	3.78	4.15	4	3.45	3.42	3.55	3.24	3.42	3.39	-1.11068	3.72269	0.00116124
YPEL3	ENSG00000090238	protein_coding	2.86	3.32	2.46	2.57	3.65	3.49	5.31	5.04	2.4	2.39	3.28	3.25	2.55	2.63	2.61	2.53	3.55	3.48	-2.56507	3.48491	4.61652e-16
XYLT1	ENSG00000103489	protein_coding	4.49	4.52	4.68	4.7	4.8	4.86	3.13	4.02	4.46	4.45	4.97	5.08	5.13	5.16	5.15	5.17	4.64	4.71	1.52051	4.75458	1.8382e-06
SLC19A2	ENSG00000117479	protein_coding	6.54	6.09	6.96	6.98	5.54	6.22	5.11	4.85	6.53	6.98	5.36	5.78	6.25	6.56	6.29	7.13	5.95	6.1	1.44875	6.29802	4.94551e-06
PDE6A	ENSG00000132915	protein_coding	0.98	1.22	1.35	1.39	0	0	0	0.13	1.53	1.8	0	0	2.37	2.75	2.59	2.72	0	0	2.55733	1.31443	3.04979e-12
MYO1B	ENSG00000128641	protein_coding	6.58	5.93	6.3	6.35	6.48	7.18	8.66	8.4	7.44	7.94	8.29	8.89	6.25	6.66	5.87	6.99	7.39	7.65	-2.03914	7.49478	2.58895e-11
CYBA	ENSG00000051523	protein_coding	7.46	7.87	7.38	7.53	7.68	7.56	8.45	8.03	7.94	7.77	7.97	7.64	5.71	5.66	5.61	5.29	5.64	5.9	-2.54419	7.37648	8.47029e-17
NXPH3	ENSG00000182575	protein_coding	5.84	5.89	6.13	6.18	1.11	1.74	2.07	1.89	5.06	4.85	0	0	6.32	6.24	6.34	6.12	1.91	1.63	4.32952	5.12519	8.85704e-39
BTG1	ENSG00000133639	protein_coding	5.45	5.51	5.42	5.29	7.41	7.25	7.08	7.07	5.4	5.27	7.56	7.47	5.36	5.31	5.29	5.16	7.43	7.18	-1.71054	6.59948	3.50914e-08
MUC1	ENSG00000185499	protein_coding	4.38	5.09	4.44	4.74	2.32	3.23	5.7	5.22	5	4.58	3.38	3.53	3.12	3.69	3.44	2.94	0	0.52	-2.02564	4.14951	1.0114e-10
IDH2	ENSG00000182054	protein_coding	7.63	7.8	7.42	7.39	7.78	7.58	8.52	8.68	8.01	7.86	7.97	7.73	7.5	7.36	7.41	7.05	7.4	7.4	-1.14002	7.75455	0.00051038
RAI14	ENSG00000039560	protein_coding	4.64	3.8	4.84	4.85	1.79	2.7	3.3	3.02	4.51	5.02	2.58	3.21	4.46	5.18	4.57	5.73	2.7	2.85	1.72303	4.21341	7.16898e-08
PLCH2	ENSG00000276429	protein_coding	0.11	0	0	0.29	0	0	0.95	0.77	0	0	0	0	0	0	0	0	0	0	-1.29675	-0.1925	0.00558455
RAPGEFL1	ENSG00000108352	protein_coding	5.23	5.29	5.8	5.68	3.35	3.54	3.08	3.31	5.91	5.58	3.22	3.08	6.56	6.45	6.94	6.63	4.63	4.54	3.33252	5.44332	4.94215e-26
NBPF1	ENSG00000219481	protein_coding	6.53	6.41	6.75	6.76	6.44	6.64	5.72	5.99	6.74	6.75	6.27	6.6	6.96	6.96	7	7.15	6.72	6.76	1.11924	6.66108	0.000716987
MPP1	ENSG00000130830	protein_coding	0	0	0	0	0.43	0.37	0.64	0.7	0.35	0.49	1.28	1.27	0	0	0	0	0	0	-2.45701	0.1095	3.75383e-07
GALC	ENSG00000054983	protein_coding	1.95	1.58	2.16	1.99	0	0	2.46	2.38	2.3	2.86	0	0.25	0	0.1	0	0.64	0	0	-2.77121	1.32035	3.80883e-13
VTN	ENSG00000109072	protein_coding	0	0	0	0	0	0	3.34	3.44	2.63	2.48	3.3	3.05	0	0	0	0	0	0	-5.98107	1.59257	1.64011e-40
SH3TC1	ENSG00000125089	protein_coding	2.84	2.95	2.61	2.71	0.43	0.51	2.68	2.96	1.8	1.82	0	0	1.93	1.6	1.93	1.51	0	0	-1.01408	1.88112	0.00723998
RAB36	ENSG00000100228	protein_coding	2.52	2.6	2.67	2.44	0.03	0.27	0.45	1.26	0.84	0.73	0	0	2.86	2.71	3.05	2.26	0.77	0.12	1.86865	1.83189	6.34786e-08
BHLHB9	ENSG00000198908	protein_coding	2.86	2.33	2.88	2.71	1.66	2.05	1.62	1.88	1.78	2.01	1.28	1.29	2.9	2.9	2.79	3.24	2.58	2.39	1.16039	2.40599	0.00143884
SGCG	ENSG00000102683	protein_coding	1.92	2.09	1.48	1.39	0	0	5.43	5.36	4.22	4.21	0.61	0.59	1.54	1.71	1.53	1.18	0	0	-3.74209	3.00179	4.88015e-30
FAM86B2	ENSG00000145002	protein_coding	2.2	2.33	2.22	2.26	0.57	0.22	1.31	1.22	2.12	1.79	0.44	0.45	2.49	2.49	2.5	2.25	0.43	0.41	1.26101	1.77612	0.000787614
SLC4A10	ENSG00000144290	protein_coding	3.68	2.78	3.87	3.73	0	0	0	0.38	1.07	1.8	0	0	5.02	5.57	4.91	6.15	0.62	1.05	5.17372	3.67418	3.85874e-47
DLG2	ENSG00000150672	protein_coding	1.51	1.22	1.2	1.16	0	0.22	2.88	3.1	1.35	1.69	0.08	0.2	1.62	1.9	1.38	2.25	0.3	0.17	-1.21567	1.50489	0.000781713
SESN3	ENSG00000149212	protein_coding	1.71	1.45	1.77	1.69	4.05	5.12	3.37	3.41	2.32	2.88	5.23	6.16	1.17	2.2	1.45	2.47	4.48	4.81	-1.60886	3.98605	2.50614e-06
FAM101A	ENSG00000178882	protein_coding	0	0	0	0	0	0	2.38	2.44	0	0	0	0	0	0	0	0	0	0	-5.96476	-0.497745	2.02072e-30
PLK2	ENSG00000145632	protein_coding	4.32	3.9	4.08	3.79	5.57	5.73	5.71	5.66	4.96	5.11	6.68	6.69	4.7	4.51	4.54	4.83	5.75	5.75	-1.04568	5.41724	0.00204728
S100A4	ENSG00000196154	protein_coding	3.13	3.24	2.85	2.81	0.57	0.47	2.54	2.11	1.9	2.07	0	0	4.12	3.93	4.16	3.74	1.52	1.37	1.72949	2.75526	1.53314e-07
TSEN2	ENSG00000154743	protein_coding	4.71	4.41	4.77	4.86	2.76	3.18	4.04	3.94	4.71	4.9	3.36	3.4	5.33	5.33	5.3	5.48	3.91	3.79	1.36247	4.52211	2.60091e-05
SEMA6C	ENSG00000143434	protein_coding	0.05	0.03	0.27	0.55	3.27	3.21	0.96	1.35	0.19	0	3.09	2.91	0.07	0.05	0	0.45	2.61	2.48	-1.09343	1.88526	0.0161396
ETHE1	ENSG00000105755	protein_coding	3.15	3.22	2.75	2.68	1.83	1.7	4.77	4.59	3.67	3.59	4.02	3.59	3.72	3.38	3.7	3.28	3.16	3.19	-1.08583	3.51027	0.00147471
TPK1	ENSG00000196511	protein_coding	2.18	1.86	1.97	1.88	2.56	2.65	3.27	3.13	2.47	2.64	3.34	3.38	1.07	1.1	1	0.89	1.99	1.58	-2.08647	2.40714	8.69141e-10
PARP10	ENSG00000178685	protein_coding	4.12	4.33	3.94	4.16	2.14	2.77	4.8	4.92	4.29	3.84	1.98	2.55	2.7	3.02	2.53	2.7	1.05	1.53	-1.9703	3.55104	5.208e-10
MC5R	ENSG00000176136	protein_coding	0	0	0	0	0	0	0	0	0	0	0	0	1.14	0.97	2.11	1.72	0	0	4.3704	-0.281723	3.16517e-15
MMP17	ENSG00000198598	protein_coding	4.02	4.53	3.92	4.25	4.73	4.84	5.1	4.81	4.51	4.32	5.45	5.45	3.57	3.77	3.57	3.34	3.83	4.3	-1.2646	4.50967	0.000128524
PADI2	ENSG00000117115	protein_coding	2.15	2.18	2.41	2.13	4.45	4.15	0	0	2.11	1.71	3.44	3.3	1.38	1.18	1.25	0.83	3.59	3.31	2.387	2.8152	1.96249e-08
NVL	ENSG00000143748	protein_coding	5.4	5.18	5.2	5.22	4.38	4.81	5.71	5.73	4.89	5.12	4.59	4.72	4.71	4.64	4.65	4.74	4.6	4.42	-1.01266	4.97575	0.00306972
ARC	ENSG00000198576	protein_coding	3.3	3.64	3.27	3.6	2.6	2.48	1.96	1.8	2.84	2.55	2.05	1.97	2.94	3.1	3.01	2.66	2.4	2.92	1.17032	2.83836	0.00132059
PLPPR2	ENSG00000105520	protein_coding	5.45	5.58	5.23	5.18	6.92	6.69	5.97	6.21	5.38	5.09	6.52	6.41	4.99	4.87	4.9	4.44	6.25	6.27	-1.13082	5.90764	0.000661526
PPFIBP2	ENSG00000166387	protein_coding	2.92	2.83	2.77	2.95	1.66	1.51	4.8	4.91	2.8	2.7	1.57	1.47	2.7	2.33	2.46	2.7	1.5	1.98	-2.29	2.94962	4.50332e-13
NCALD	ENSG00000104490	protein_coding	0	0	0	0	0	0	0.77	1.33	0	0	0	0	0	0	0	0	0	0	-2.06207	-0.515998	3.2433e-06
MTSS1	ENSG00000170873	protein_coding	2.73	2.81	2.81	2.87	2.5	2.57	3.19	3.01	2.98	3.24	3.18	3.39	1.9	2.15	1.95	2.15	1.83	2.01	-1.04151	2.72029	0.00491398
NPTX1	ENSG00000171246	protein_coding	1.49	1.43	1.68	1.46	3.01	3.02	0	0.19	1.31	1.31	3.44	3.22	2.44	2.34	2.64	2.49	3.15	2.99	2.42961	2.44267	3.80919e-11
EPHB6	ENSG00000275482	protein_coding	1.41	1.57	1.27	1.27	0.81	0.64	1.05	1.25	0.04	0	0	0	2.38	2.36	2.31	1.95	1.97	2.05	1.23852	1.46214	0.00106006
ASCL1	ENSG00000139352	protein_coding	4.95	4.96	4.66	4.73	0	0	0	0	2.26	1.98	0	0	2.68	2.5	1.88	1.74	0	0	3.36267	2.97173	3.45895e-18
GALNT16	ENSG00000100626	protein_coding	1.65	1.49	1.23	1.23	0	0	0	0.35	0.19	0.25	0	0	1.55	1.32	1.76	1.37	0	0	1.27602	0.725928	0.00226634
OSBPL5	ENSG00000021762	protein_coding	5.66	5.85	5.59	5.66	4.53	4.33	4.41	4.71	4.17	3.74	3.82	3.7	5.65	5.68	5.61	5.32	4.19	4.32	1.12088	5.00684	0.000781713
CXCR4	ENSG00000121966	protein_coding	1.08	1.3	0.78	0.9	2.83	2.86	4.74	4.87	2.6	2.43	4.16	3.9	1.52	1.25	1.35	0.89	2.5	2.47	-3.37688	3.00486	8.73732e-25
RP11-111M22.2	ENSG00000179240	protein_coding	2.49	2.21	2.51	2.7	3.02	3.23	1.31	2.15	2.28	1.97	3.16	3.76	2.77	2.93	2.55	2.99	3.56	3.7	1.04925	2.90251	0.00423076
VWA5A	ENSG00000110002	protein_coding	0	0	0	0	0	0	0.89	1.4	0.53	0.59	1.03	0.41	0	0	0	0	0	0	-2.55385	-0.0816756	8.0356e-09
DUSP4	ENSG00000120875	protein_coding	1.3	1.31	1.39	1.23	3.63	3.51	2.33	2.64	1.74	1.76	3.73	3.52	1.35	1.47	1.55	1.77	2.44	2.33	-1.0629	2.51917	0.00599326
IL24	ENSG00000162892	protein_coding	2.56	2.23	3.58	3.29	0	0	0	0	0.39	0.63	0	0	3.09	2.77	3.64	3.31	0	0	6.48021	2.0372	3.94222e-37
ID1	ENSG00000125968	protein_coding	5.98	6.11	5.8	5.78	5.32	5.15	7.75	7.56	5.72	5.72	6.1	5.8	6.01	6.07	6.01	5.75	4.84	4.7	-1.59214	6.09818	3.22731e-07
SLITRK4	ENSG00000179542	protein_coding	2.11	1.07	2.28	2.44	0	0	1.07	0.54	1.88	2.25	0	0	2.09	2.29	1.86	3.3	0	0	1.4155	1.55269	0.000279284
ASAH1	ENSG00000104763	protein_coding	5.94	5.45	5.98	6.01	6.2	6.77	7.29	6.85	6.33	6.75	7.68	7.94	5.82	5.98	5.72	6.36	6.73	6.76	-1.15952	6.65921	0.000408128
SLC34A3	ENSG00000198569	protein_coding	0	0	0	0	0	0	1.34	1.11	0	0	0	0.25	0	0	0	0	0	0	-3.32792	-0.470177	5.91231e-12
JAK2	ENSG00000096968	protein_coding	4.01	2.85	4.35	4.48	1.72	3.58	3.54	2.66	4.77	5.7	3.4	4.46	4.07	5.04	4.31	5.93	3.27	3.73	1.4956	4.30386	5.04139e-06
EHD2	ENSG00000024422	protein_coding	4.31	4.63	4.29	4.48	3.83	3.57	2.81	3.19	3.52	3.04	1.35	1.13	5.22	5.37	5.36	5.01	3.59	3.66	2.30367	4.1803	1.83323e-13
ARSA	ENSG00000100299	protein_coding	3.01	3.11	2.98	2.91	4.9	4.8	4.13	4.05	3.45	3.12	4.89	4.78	3.03	2.98	2.91	2.63	4.42	4.59	-1.06161	3.9932	0.00244775
TSTD1	ENSG00000215845	protein_coding	4.79	5.01	4.73	4.67	4.16	4.05	6.26	5.8	4.9	4.96	4.57	4.29	4.87	4.71	4.7	4.51	4.29	4.21	-1.22461	4.84797	0.000177013
PNPLA3	ENSG00000100344	protein_coding	0.89	1.06	0.82	1.12	0.71	1.02	0	0.51	1.13	0.07	0	0.41	0.96	0.98	1.15	1.27	0.52	0.12	1.0138	0.792059	0.0199418
SH3TC2	ENSG00000169247	protein_coding	0.11	0.11	0	0	0	0	2.29	3.5	1.23	0.93	0	0	0	0.05	0	0	0	0	-3.11184	0.787575	9.48342e-18
PXMP4	ENSG00000101417	protein_coding	4.54	4.63	4.03	3.92	3.39	3.41	5.7	6.15	4.54	4.14	3.56	3.4	4.12	3.9	3.96	3.49	3.29	3.22	-1.90196	4.31506	8.70678e-10
SCARA3	ENSG00000168077	protein_coding	4.62	4.76	4.52	4.53	4.28	4.19	5.33	5.63	4.79	4.56	3.93	3.8	4.02	4.18	4.17	3.81	3.47	3.71	-1.35727	4.44932	2.66927e-05
PLEKHH1	ENSG00000054690	protein_coding	5.39	5.16	5.54	5.55	5.03	5.27	4.08	4.66	5.33	5.03	5.06	5.25	5.84	5.91	5.86	5.89	5.6	5.54	1.50042	5.39959	2.09767e-06
SYNE1	ENSG00000131018	protein_coding	1.75	1.15	1.77	1.83	0	0.74	1.42	2.19	2.06	2.45	0.46	0.84	4.38	4.72	4.25	5.23	0.87	0.9	2.69542	2.93234	3.9505e-17
SLC26A2	ENSG00000155850	protein_coding	8.32	7.8	8.85	8.8	6.21	7.23	6.24	6.22	8.82	9.34	6.96	7.59	8.82	9.26	8.77	9.96	7.61	7.74	2.84913	8.37857	1.56434e-20
RP11-722G7.1	ENSG00000269226	protein_coding	0.67	0.07	0.51	0.79	0.2	0.55	0.02	0	0	0	0	0.07	1.31	1.37	1.45	1.46	1.11	1.03	1.49409	0.704474	0.000489627
MBNL3	ENSG00000076770	protein_coding	3.66	2.82	3.61	3.92	0.74	2.52	3.47	3.25	4.05	4.66	2.17	3.48	3.94	4.92	3.73	5.59	2.23	3.07	1.16924	3.76678	0.000592807
TMEM64	ENSG00000180694	protein_coding	7.21	6.97	7.38	7.41	5.48	6.27	6.16	6.13	7.37	7.98	6.21	6.54	7.86	8.28	7.89	8.68	6.49	6.56	1.95672	7.26436	1.76513e-10
ARG2	ENSG00000081181	protein_coding	3.2	3.06	3.28	2.9	5	4.65	2.3	2.72	3.28	3.4	5.28	4.99	3.78	3.52	3.49	3.36	5.08	4.87	1.15162	4.1436	0.000917231
MT1F	ENSG00000198417	protein_coding	1.18	1.69	0.8	0.82	0	0	3.08	2.84	2.48	2.12	0	0	1.22	1.23	1.33	1	0	0	-1.70802	1.37635	8.07516e-07
LRG1	ENSG00000171236	protein_coding	2.45	2.52	2.49	2.46	0	0	2.82	2.49	3.77	3.7	0	0	4.03	3.9	4.23	3.83	0.14	0	1.33721	2.81932	7.967e-05
TET1	ENSG00000138336	protein_coding	2.3	1.49	2.61	2.48	0	0	0.77	1	2.17	2.19	0	0.33	1.71	2.58	2.03	3.29	0.09	0	1.32319	1.72302	0.000522189
LRRC46	ENSG00000141294	protein_coding	0.85	0.72	0.59	0.44	1.93	1.58	2.05	1.89	0.83	0	1.77	1.61	1.03	0.72	0.84	0.8	1.78	1.75	-1.04299	1.34455	0.0102366
UST	ENSG00000111962	protein_coding	3.94	3.9	3.94	3.95	3.86	3.76	2.21	2.64	3.35	3.56	3.45	3.31	4.05	3.84	3.96	3.89	3.76	3.67	1.52679	3.69435	3.56359e-06
NCOA7	ENSG00000111912	protein_coding	2.67	2.12	3.02	3.09	1.2	2.66	1.37	1.71	2.16	2.76	2.28	3.18	2.15	2.9	2.28	3.48	2.31	2.64	1.02129	2.56232	0.00758782
CSNK2A1	ENSG00000101266	protein_coding	6.15	5.97	6.16	6.09	5.68	5.63	5.68	5.81	6.01	5.97	5.64	5.56	7.13	6.96	7.09	7.12	6.72	6.6	1.32797	6.32393	3.32646e-05
ABTB1	ENSG00000114626	protein_coding	2.23	2.37	1.82	2.11	3.04	2.97	3.47	3.81	1.73	1.16	2.7	2.67	2.1	1.76	2.08	1.82	2.68	2.74	-1.68345	2.58178	3.99389e-07
EHHADH	ENSG00000113790	protein_coding	2.79	2.42	3.07	3.12	2.56	3.26	2.45	2.56	2.64	3.24	3.39	3.89	3.18	3.75	3.48	4.14	3.32	3.55	1.00326	3.24892	0.00600757
TYMP	ENSG00000025708	protein_coding	1.29	1.68	1.19	1.39	0	0	2.27	2.07	1.67	1.61	0.63	0.82	0.8	0.91	0.59	0.49	0	0	-1.28209	1.10324	0.000930022
SAT1	ENSG00000130066	protein_coding	3.98	3.82	3.93	3.87	7.7	7.76	5.51	5.17	3.76	3.91	7.55	7.48	3.8	3.61	3.69	3.8	7.05	6.95	-1.60714	6.24222	4.01167e-07
CBFA2T3	ENSG00000129993	protein_coding	5.56	6.02	5.68	6.09	2.15	2.98	3.96	3.49	4.53	4.15	1.33	2.03	5.62	6.09	5.71	5.68	2.43	2.63	2.1531	4.89231	4.82724e-12
POLI	ENSG00000101751	protein_coding	2.17	0.82	2.17	2.36	1.61	2.62	3.34	2.62	2.62	3	2.81	3.69	1.59	2.29	1.59	3.11	2.37	2.5	-1.01706	2.5575	0.00687722
ACACA	ENSG00000275176	protein_coding	5.72	5.55	5.68	5.54	4.95	5.03	4.45	5.35	5.38	5.21	4.8	4.92	6.38	6.36	6.34	6.31	5.9	5.83	1.42252	5.6411	7.20527e-06
RERG	ENSG00000134533	protein_coding	5.38	5.3	5.9	5.92	1.98	2.77	2.57	2.2	4.32	4.86	0	0.15	5.84	5.82	5.93	6.32	2.26	2.26	3.46665	4.8541	5.21993e-27
TNFRSF11B	ENSG00000164761	protein_coding	0	0	0	0	0.07	0.94	4.83	5.07	3.27	3.81	2.81	2.94	1.05	1.47	0.69	1.15	0.38	0.61	-3.6642	2.6683	3.07069e-28
OVGP1	ENSG00000085465	protein_coding	1.35	1.19	1.29	1.64	1.33	1.44	0.4	0.16	0.14	0	0.49	0.56	1.35	1.25	1.35	1.33	1.34	1.25	1.06464	1.10999	0.0193979
ZNF778	ENSG00000170100	protein_coding	5.5	5.38	5.67	5.7	5.93	6.02	4.7	5.11	6.03	6.04	6.21	6.34	6.09	6.1	6.15	6.23	6.62	6.63	1.2061	6.00954	0.000227701
PDE9A	ENSG00000160191	protein_coding	3.79	3.75	3.43	3.65	2.95	2.69	4.49	4.53	3.32	3.22	3.07	3.07	2.75	2.84	2.89	2.5	2.03	1.98	-1.68831	3.32361	1.56914e-07
SMPD1	ENSG00000166311	protein_coding	3.96	4.16	3.86	3.7	6.23	5.96	4.85	4.96	4.05	3.73	5.9	5.53	3.72	3.53	3.66	3.05	5.61	5.63	-1.25194	4.97239	0.000156511
COL6A2	ENSG00000142173	protein_coding	4.38	4.71	4.15	4.46	4.95	5.01	4.63	4.69	3.97	3.67	4.6	4.62	3.2	3.45	3.01	2.77	3.56	3.87	-1.3045	4.26371	8.30687e-05
MFSD2A	ENSG00000168389	protein_coding	1.94	1.82	2.07	2.04	0.98	0.92	0	0	0.73	0.69	1.11	0.98	1.65	1.43	1.97	1.8	0.55	1.25	1.59694	1.3928	0.000110843
SEZ6L2	ENSG00000174938	protein_coding	5.96	6.09	5.84	5.72	6.37	6.37	6.71	6.99	6.4	5.98	6.79	6.78	5.7	5.59	5.52	5.29	5.89	5.98	-1.18113	6.2039	0.000308058
WDR4	ENSG00000160193	protein_coding	5.77	5.93	5.84	5.75	4.22	4.16	4.48	5	5.8	5.67	3.79	3.72	5.77	5.76	5.74	5.55	4.09	4.12	1.02648	5.24725	0.00252496
C12orf60	ENSG00000182993	protein_coding	0.51	0.07	0.93	1.29	0	0.01	0	0	0.17	0.76	0	0	1.37	1.64	1.58	2.12	0.18	0.12	2.25324	0.738798	1.64244e-07
SLC6A20	ENSG00000163817	protein_coding	0	0	0	0	0	0	0	0	0	0	0	0	1.14	0.94	1.11	0.86	0	0	3.79186	-0.481378	2.86237e-13
NPY5R	ENSG00000164129	protein_coding	2.42	1.52	3	2.89	0.36	0.94	0	0	0.44	0.82	0	0	2.78	3.35	3.07	4.15	1.38	1.27	4.98312	2.11862	1.45139e-31
B3GNT8	ENSG00000177191	protein_coding	0	0	0	0	0.53	0	2	1.74	0	0	0	0	0	0	0	0	0	0	-2.21326	0.128741	1.71503e-08
PCDH1	ENSG00000156453	protein_coding	4.05	4.02	3.68	3.62	4.37	4.12	4.44	5.1	3.8	3.24	4.59	4.26	3.47	3.54	3.38	2.95	4.09	4.09	-1.27658	4.04839	0.000118478
TPRG1	ENSG00000188001	protein_coding	0	0	0.19	0.82	0	0	0	0	0.19	0	0	0	1.16	1.25	1.71	1.65	0	0	2.81402	0.0744637	3.23226e-09
PMEL	ENSG00000185664	protein_coding	2.03	1.92	1.46	1.61	1.62	1.44	4.36	4.27	2.8	2.47	2.26	1.59	1.94	1.62	1.72	1.25	1.96	1.61	-2.48521	2.44137	1.4649e-14
CCR1	ENSG00000163823	protein_coding	0	0	0	0	0	0	0.55	1.08	0	0	0	0	0	0	0	0	0	0	-3.77182	-1.51897	7.69047e-12
FOXO4	ENSG00000184481	protein_coding	1.18	1.49	0.97	0.67	2.28	2.27	2.15	2.55	1.31	1.06	2.12	2.1	1.48	1.1	1.53	1.29	2.12	2.31	-1.0294	1.81523	0.00851889
AXIN2	ENSG00000168646	protein_coding	0.59	0.49	0.55	0.76	0	0	1.6	1.99	0	0.37	0	0	0.1	0	0.01	0.33	0	0	-1.85384	0.398791	1.50885e-06
SPNS2	ENSG00000183018	protein_coding	0.11	0.36	0.1	0.16	1.93	1.87	0.6	1.1	0.92	0.73	1.34	1.49	0	0	0	0	1.14	0.9	-1.18948	0.891606	0.0149547
SPTB	ENSG00000070182	protein_coding	0	0	0.07	0.71	0.43	0.8	0	0	0.17	0	0	0	1.82	1.41	2.13	1.67	1.11	1.05	2.1804	0.79913	3.9583e-08
PGAP3	ENSG00000161395	protein_coding	3.63	3.75	3.4	3.23	3.66	3.53	4.83	4.95	4.02	3.9	4.19	3.76	3.92	3.66	3.76	3.43	3.71	3.47	-1.06577	3.90159	0.00186143
AEBP1	ENSG00000106624	protein_coding	2.93	3.16	3	2.75	0.74	1.14	3.77	3.65	3.25	3.06	1.38	1.31	2.58	2.64	2.76	2.37	0.38	0.17	-1.07433	2.59885	0.00239072
PLBD1	ENSG00000121316	protein_coding	4.2	4.16	3.91	3.91	1.87	1.98	4.17	4.03	3.26	3.33	0.99	1.03	2.65	2.65	2.7	2.55	0.71	0.9	-1.42151	3.1288	1.80267e-05
RASD1	ENSG00000108551	protein_coding	0.37	0.19	0	0	2.76	2.62	4.07	4	1.42	0.69	5.19	5.02	0	0	0	0	2.1	2.18	-5.02661	2.94562	6.70288e-39
NFATC2	ENSG00000101096	protein_coding	4	4	4.35	4.34	2.61	2.98	2.33	3.2	2.79	2.38	1.84	2.14	4.66	4.91	4.89	4.88	3.19	3.21	1.96795	3.798	4.48264e-10
GPRASP1	ENSG00000198932	protein_coding	1.02	0	0.87	1.32	0	0.61	0	0	0.17	0.25	0.15	0.29	0.71	1.26	0.69	1.57	0.63	0.53	1.11972	0.655083	0.0163325
RHBDL2	ENSG00000158315	protein_coding	0.17	0	0.34	0	0	0	1.5	0.83	0	0	0	0	0	0	0	0	0	0	-1.62562	-0.158649	0.000188426
PCDH9	ENSG00000184226	protein_coding	3.29	2.75	3.29	3.36	2.87	3.7	1.93	1.89	2.16	2.75	3.39	4.17	2.76	3.22	2.8	3.86	3.98	4.22	1.11549	3.31648	0.00236149
MSLN	ENSG00000102854	protein_coding	5.3	5.38	5.66	5.62	4.85	4.72	0	0	0	0	0	0	5.34	5.35	5.46	5.1	4.62	4.65	8.02261	4.63553	2.35006e-68
INTS6L	ENSG00000165359	protein_coding	3.44	2.6	3.5	3.53	3.03	3.8	2.15	2.09	2.58	2.94	3.09	3.66	3.09	3.47	3	3.9	3.51	3.59	1.19298	3.26717	0.000822804
KRT6B	ENSG00000185479	protein_coding	0	0	0	0	2.13	1.85	0	0	0	0	0	0	1.99	1.68	1.54	1.23	0	0	4.16949	0.660679	8.07492e-19
CTSH	ENSG00000103811	protein_coding	2.83	2.96	2.73	2.7	1.77	1.55	4.48	4.37	3.14	2.9	2.3	1.83	3.16	3.01	3.15	2.52	2.41	2.2	-1.30372	2.9737	8.88581e-05
RGPD1	ENSG00000187627	protein_coding	1.42	0	1.36	1.44	0.72	2.08	0.65	0.36	1.15	1.63	1.76	2.68	0.98	1.87	1.02	2.8	1.85	2.25	1.00642	1.64583	0.0235848
ALDH3B1	ENSG00000006534	protein_coding	3.3	3.49	3.39	3.21	2.09	2.2	1.17	1.66	2.19	2.2	0	0	2.59	2.52	2.43	1.95	1.09	0.86	1.13343	2.34132	0.00234242
THSD4	ENSG00000187720	protein_coding	5.32	5.2	5.61	5.54	4.24	4.37	2.92	3.69	5.42	5.35	3.3	3.27	5.25	5.44	5.15	5.28	4.4	4.42	2.00832	4.87497	1.22967e-10
PEG10	ENSG00000242265	protein_coding	3.9	3.72	4.78	4.84	3.46	3.91	0	0	0.96	0.82	1.06	1.52	4.2	4.54	4.7	5.25	4.76	4.8	5.97602	3.96498	3.4183e-50
CYP4F11	ENSG00000171903	protein_coding	2.92	2.66	3.2	3.11	0.48	1.16	2.26	2.4	3.36	3.13	0	0	3.49	3.49	3.47	3.54	1.74	1.58	1.18751	2.6882	0.000718881
FJX1	ENSG00000179431	protein_coding	4.27	4.58	4.37	4.49	0.28	1.12	3.69	3.67	4.87	4.87	1.49	1.35	4.62	4.77	4.71	4.5	1	1.03	1.04284	3.93923	0.00256453
SUOX	ENSG00000139531	protein_coding	5.03	5.25	4.89	4.83	5.01	4.85	5.91	6.19	5.06	4.92	5.55	5.33	4.99	4.83	4.83	4.58	4.9	4.82	-1.11814	5.16406	0.000781713
HLA-DRB5	ENSG00000198502	protein_coding	0	0.41	0	0.01	0	0	1.31	1.49	1.45	1.19	0.29	0.27	0	0.04	0.3	0.35	0	0	-1.58351	0.326104	0.000156075
LRRN2	ENSG00000170382	protein_coding	1.36	1.57	1.83	1.53	0	0	0	0	1.65	1.2	0	0	1.83	1.74	2.09	1.59	0	0	2.15793	1.02044	7.96038e-08
FRY	ENSG00000073910	protein_coding	0.44	0.36	0.13	0.07	1.4	1.67	0.6	1.84	0.76	0.52	2.72	3.13	0.03	0.43	0.3	0.53	1.72	1.8	-1.14411	1.41498	0.0102968
ZMYND15	ENSG00000141497	protein_coding	0	0.26	0	0.29	0	0	0.96	1.02	0.14	0	0	0	0	0	0	0	0	0	-1.57295	-0.181456	0.000466385
CECR2	ENSG00000099954	protein_coding	1.43	1.37	1.42	1.44	0.03	0.15	1.93	2.94	1.98	2	0.49	0.98	0.64	0.34	0.38	0.67	0	0	-1.99788	1.26085	2.64622e-08
SPIRE2	ENSG00000204991	protein_coding	5.12	5.28	4.87	4.98	6	5.87	5.8	5.92	4.94	4.65	5.9	5.86	4.6	4.62	4.41	4.28	5.48	5.54	-1.22264	5.36787	0.00018888
RIN2	ENSG00000132669	protein_coding	0	0	0	0	0	0	2.9	3.25	1.11	0.93	0.94	0.9	0.43	0.47	0	0	0	0	-2.61328	0.933075	6.13139e-14
SLC6A6	ENSG00000131389	protein_coding	6.78	6.69	6.83	6.79	6.37	6.48	5.27	6.1	6.42	6.28	6.17	6.28	7.36	7.3	7.24	7.29	7.17	7.15	1.61647	6.75781	2.02053e-07
ZNF467	ENSG00000181444	protein_coding	4.12	4.54	3.82	3.77	2.86	2.74	4.77	4.88	3.86	3.45	2.17	2.06	3.66	3.76	3.59	3.46	2.24	2.9	-1.08432	3.68264	0.00150996
CLSTN2	ENSG00000158258	protein_coding	0	0	0	0	3.57	3.44	1.66	2.66	0.89	1.11	3.71	3.82	0.89	0.85	0.78	0.83	3.52	3.52	-1.37056	2.4978	0.000307528
FN1	ENSG00000115414	protein_coding	3.58	3.66	3.69	3.52	1.78	2.34	5.08	5.96	5.18	4.94	4.11	4.12	3.89	4.04	4.23	4.16	2.56	2.72	-1.60201	4.19031	3.91667e-07
GNAO1	ENSG00000087258	protein_coding	1.91	1.76	2.64	2.35	0	0	0	0	1.87	1.82	0	0	1.92	2.17	2.52	2.22	0	0	2.32557	1.49278	2.59961e-09
NAV2	ENSG00000166833	protein_coding	1.38	1.62	1.99	1.94	1.53	2.1	0	0	2.11	2.29	0.98	1.68	2.81	3.07	2.82	2.9	1.24	1.44	3.81865	1.995	4.17643e-23
HAS2	ENSG00000170961	protein_coding	1.74	0.69	2.22	2.21	0	0	0	0	0	0	0	0	4.82	5.13	4.85	6.05	0	0	9.73944	3.20071	1.94657e-70
FAM107B	ENSG00000065809	protein_coding	5.46	5.22	5.24	5.21	6.28	6.73	7.52	7.55	6.38	6.9	8.08	8.39	5.81	6.01	5.6	6.17	7.38	7.28	-1.5924	6.88107	3.25293e-07
ADGRE2	ENSG00000127507	protein_coding	1.76	1.78	1.94	1.77	1.91	1.68	0.29	1.1	1.02	0.61	0.7	0.56	2.23	1.84	2	1.65	1.98	1.66	1.2922	1.61566	0.00064174
CRAT	ENSG00000095321	protein_coding	0	0.03	0	0	0	0	0.89	1.23	0	0	0	0	0	0	0	0	0	0	-3.2116	-0.529522	3.45201e-11
KLF9	ENSG00000119138	protein_coding	0.87	0.19	0.93	1.05	0	0.54	1.77	1.74	1.02	1.54	1.41	1.87	0	0.62	0	0.57	0.14	0.8	-1.47821	0.978866	0.000261496
FIGN	ENSG00000182263	protein_coding	1.48	0.94	1.5	2.09	0	0	1.2	0.73	1.58	1.93	0	0.33	2.38	2.8	2.19	3.23	0.58	0.55	1.66757	1.58228	4.77225e-06
PCSK2	ENSG00000125851	protein_coding	0	0	0	0	0.13	0.22	1.81	1.99	0.02	0	1.16	0.98	0	0	0	0	0	0	-3.35815	0.219001	4.56225e-15
SMARCA1	ENSG00000102038	protein_coding	0.17	0	0	0.44	0	0	0.34	0	0	0	0	0	1.95	2.73	2.08	3.32	0.97	1.21	2.46032	0.981313	1.11415e-10
PLXND1	ENSG00000004399	protein_coding	5.19	5.45	5.31	5.23	3.97	4.13	4.14	4.65	5.24	4.79	3.46	3.47	5.38	5.55	5.46	5.11	3.62	3.74	1.07336	4.81595	0.00145797
PARP8	ENSG00000151883	protein_coding	1.19	0.55	1.34	1.27	0	0	1.17	0.95	0	0.41	0	0	2.16	2.08	2	2.66	1.22	1.01	1.09594	1.15303	0.00644051
LYPD6B	ENSG00000150556	protein_coding	2.82	2.75	2.48	2.24	4.14	4.06	5.79	5.6	4.03	3.98	4.2	3.99	2.62	2.36	2.61	2.57	4.1	3.89	-3.17035	3.98203	1.99728e-23
SHC2	ENSG00000129946	protein_coding	0.08	0	0	0	0	0	1.66	1.33	0.3	0	0	0.06	0	0	0	0	0	0	-3.73524	-0.116654	7.65568e-16
SASH1	ENSG00000111961	protein_coding	0	0.07	0	0	0	0	2.49	3.18	1.27	1.2	0.58	1.49	0.14	0.34	0	0	0	0	-2.62054	0.862828	2.02317e-13
HDAC4	ENSG00000068024	protein_coding	4.02	4.21	4.04	4.26	3.56	3.76	2.83	3.36	3.8	3.76	3.25	3.64	4.12	4.25	4.08	4.22	3.57	3.77	1.08283	3.85563	0.00173136
GNAZ	ENSG00000128266	protein_coding	2.93	3.06	2.89	2.83	1.66	1.54	1.93	2.29	2.52	2.21	1.21	0.96	3.23	3.02	2.97	2.98	1.68	1.84	1.02965	2.47089	0.00512303
C2CD4D	ENSG00000225556	protein_coding	1.57	1.96	1.03	1.63	0.72	0.92	2.15	1.78	1.48	1.06	0.76	0.63	0.74	0.94	1.06	0.74	0	0.29	-1.09931	1.21066	0.00649627
VAMP5	ENSG00000168899	protein_coding	0.32	0.07	0	0.03	1.63	1.14	1.83	1.79	0.19	0	1.34	0.79	0.27	0	0.19	0	1.6	1.71	-1.76283	0.932482	5.70797e-06
SLC43A2	ENSG00000278550	protein_coding	4.93	5.14	4.85	4.8	6.28	6.11	6.26	6.6	6.01	5.67	7.24	7.12	4.98	4.91	4.93	4.46	6.35	6.36	-1.47315	6.00685	3.16366e-06
SUSD4	ENSG00000143502	protein_coding	3.12	2.94	3.41	3.05	1.17	1.26	2.03	1.71	2.99	2.8	0.05	0.45	3.33	3.31	3.73	3.51	1.76	1.5	1.47553	2.66886	2.05056e-05
PLPP3	ENSG00000162407	protein_coding	2.79	2.62	2.83	2.56	3.06	3.38	3.96	4.44	3.07	3.25	3.92	3.94	3.17	3.19	3.22	3.32	3.91	3.71	-1.00981	3.45894	0.00431523
SPANXC	ENSG00000198573	protein_coding	0	0	0	0	0	0	1.51	0.69	0	0	0	0	0	0	0	0	0	0	-6.73724	-1.73852	8.60158e-20
RIMS4	ENSG00000101098	protein_coding	4.49	4.62	4.44	4.42	5.48	5.26	2.15	3.13	3.47	3.33	4.56	4.56	4.87	4.82	4.94	4.49	4.94	4.99	2.12848	4.61061	1.30471e-11
P2RX7	ENSG00000089041	protein_coding	3.2	3.05	3.47	3.71	0.88	0.99	0	0	1.87	1.86	0	0	2.33	2.24	2.96	2.65	0	0	3.24319	2.14353	5.02935e-16
IFITM1	ENSG00000185885	protein_coding	1.99	1.9	1.65	2.03	0	0	2.4	2.96	1.7	1.1	0	0	1.03	1.13	1.11	0.92	0	0	-1.60642	1.23963	6.93859e-06
TMTC1	ENSG00000133687	protein_coding	0.19	0.36	0.61	0.25	1.52	1.76	0.85	0.91	0	0	0.76	1.2	0	0	0	0	0.85	1.25	-1.21204	0.709004	0.0120813
RPRM	ENSG00000177519	protein_coding	0	0.03	0	0	0	0	2.38	2.24	0.44	0.56	1.6	1.08	0.51	0.76	0.4	0.05	0.74	0.61	-1.65038	0.782121	7.8636e-06
SLC16A1	ENSG00000281917	protein_coding	5.64	5.41	5.83	5.86	5.61	6.17	4.23	4.19	5.49	5.94	6.16	6.31	5.99	6.19	5.84	6.36	6.67	6.74	1.90367	5.96257	8.39923e-10
RPL36A	ENSG00000241343	protein_coding	2.87	1.44	2.78	2.79	1.53	2.21	1.65	0.77	1.91	1.92	1.54	2.15	2.06	2.65	2.35	3.13	2.08	2.43	1.17145	2.2466	0.00308191
CLDN4	ENSG00000189143	protein_coding	7.18	7.21	7.03	6.83	8.01	7.7	7.95	8.18	7.13	6.89	7.8	7.3	7.05	6.81	6.86	6.42	7.89	7.92	-1.10246	7.45531	0.000858428
MALRD1	ENSG00000204740	protein_coding	2.92	2.52	2.77	2.73	0	0	3.05	3.13	3.41	3.37	0	0	5.07	5.18	5.14	5.48	1.71	1.69	2.06073	3.57687	5.72549e-11
EFHD1	ENSG00000115468	protein_coding	2.59	2.64	1.96	1.88	0	0	3.23	3.57	0.53	0.2	0	0	1.88	2.44	2.15	1.95	0	0	-1.21391	1.80224	0.000578458
RAB26	ENSG00000167964	protein_coding	3.97	3.88	3.55	3.57	3.2	2.96	4.85	4.61	3.44	3.17	3.51	3.31	3.52	3.39	3.15	2.92	2.63	2.56	-1.24581	3.57396	0.000180832
PRRT4	ENSG00000224940	protein_coding	1.67	1.87	1.6	1.75	0	0	2.99	3.14	1.97	1.59	0	0	1.29	1.02	0.79	0.64	0	0	-1.86591	1.45397	5.5846e-08
CTF1	ENSG00000150281	protein_coding	1.36	1.05	1.07	1.35	0	0	0	0	0	0	0	0	1.23	1.27	1.46	1.13	0.22	0	4.78753	0.35178	5.96035e-17
NDUFA4L2	ENSG00000185633	protein_coding	1.61	1.55	1.49	1.41	1.62	1.46	0.17	0.26	0	0.33	0	0	1.43	1.41	1.26	1.08	1.34	1.53	1.22333	1.12485	0.00436665
RAB27B	ENSG00000041353	protein_coding	3.45	2.15	3.18	3.24	1.56	3.1	4.47	4.2	2.66	3.5	2.52	3.56	2.5	3.42	2.13	3.76	2.55	2.91	-1.29813	3.20664	0.000111567
FHL2	ENSG00000115641	protein_coding	1.3	1.41	1.56	1.16	0	0	0	0	0.61	0.76	0	0	1.47	1.34	1.5	1.22	0	0	1.65115	0.728252	9.89286e-05
KYNU	ENSG00000115919	protein_coding	5.73	4.8	5.51	5.45	3.13	3.7	6.45	5.91	5.62	5.99	3.52	3.84	4.79	5.01	4.64	5.36	3.03	2.99	-1.27609	5.06316	8.25513e-05
PCDHB4	ENSG00000081818	protein_coding	0.77	1.29	1.14	1.06	0	0	0	0.5	1.02	0.9	0	0	1.62	1.87	1.96	2.17	0.52	0.47	1.48857	0.989454	0.000126864
C14orf159	ENSG00000133943	protein_coding	0.63	0.82	0.41	0.48	0.57	0.41	1.1	1.8	0.63	0.16	0.18	0.33	0.37	0	0	0	0.68	0.55	-1.34458	0.623539	0.00101852
SPRED1	ENSG00000166068	protein_coding	2	1.94	2.43	2.44	1.01	1.27	1.47	1.25	1.42	2.04	1.13	1.72	2.37	3.04	2.34	3.25	2.09	2.48	1.4056	2.11739	0.000103029
TFRC	ENSG00000072274	protein_coding	10.03	9.52	10.24	10.04	9.24	9.63	8.69	8.75	9.68	10.03	9.59	9.75	9.82	9.87	9.69	10.18	9.44	9.47	1.15069	9.69849	0.000430213
LRRC10B	ENSG00000204950	protein_coding	1.67	1.85	1.78	1.83	1.99	1.74	0.81	1.02	0.83	0.49	1.18	1.22	2.36	2.18	2.27	2.01	1.85	2.5	1.36886	1.78418	0.000284315
ARAP3	ENSG00000120318	protein_coding	1.05	0.89	0.78	0.93	0	0	0	0	0	0	0	0	0.54	0.58	0.54	0.8	0	0.33	1.62509	0.269679	0.00150996
DHRS3	ENSG00000162496	protein_coding	0	0	0	0	0	0	2.3	2.07	1.31	1.01	0	0	1.1	1.2	1.8	1.29	0	0	-1.00126	0.635613	0.0125157
TGM1	ENSG00000092295	protein_coding	2.43	2.6	2.1	1.81	0.38	0.06	2.87	2.91	1.01	0.45	0	0	1.47	1.53	1.56	0.83	0.41	0.55	-1.36448	1.57544	0.000126043
SLC25A25	ENSG00000148339	protein_coding	5.32	5.43	5.38	5.4	4.86	4.8	4.23	4.65	5.28	5.23	4.7	4.51	5.55	5.5	5.56	5.29	4.81	4.84	1.09184	5.12184	0.00115079
ENG	ENSG00000106991	protein_coding	3.69	3.97	3.56	3.6	2.89	2.69	3.91	3.99	3.62	3.38	2.19	2.17	0.17	0.1	0.3	0	0	0	-3.77495	2.8916	6.7008e-27
ARHGEF37	ENSG00000183111	protein_coding	3.01	2.94	2.57	2.75	2.01	2.08	5.45	5.9	4.21	3.99	3.41	3.67	2.76	2.7	2.6	2.4	2.01	1.72	-2.93378	3.63845	1.3532e-20
SEPP1	ENSG00000250722	protein_coding	0	0	0	0	0.57	0.47	1.71	1.61	0.22	0.73	1.64	1.52	0.24	0	0.59	0	0.65	0	-1.58113	0.653971	7.13583e-05
LOXL2	ENSG00000134013	protein_coding	0.83	0.98	0.44	0.95	3.98	3.9	0	0.16	0.05	0.2	2.74	2.47	1.43	1.25	1.6	1.2	3.34	3.48	1.34692	2.35699	0.00156773
RASGRP1	ENSG00000172575	protein_coding	1.31	1.05	1.62	1.71	0	0	0.23	0.23	2.59	3.1	0.24	0.33	2.89	2.9	2.64	3.69	0	0	2.69182	1.85433	5.50948e-14
UMODL1	ENSG00000177398	protein_coding	1.76	1.58	1.16	1.07	0	0	1.13	1.29	0.14	0.16	0	0	0	0	0	0	0	0	-1.46161	0.265592	0.000659149
EVA1B	ENSG00000142694	protein_coding	1.22	1.38	1.04	1.19	3.48	3.2	2.98	2.62	1.59	1.51	3.92	3.42	0.85	0.82	1.23	0.25	2.91	3.24	-1.93943	2.5336	3.22968e-08
TCAF2	ENSG00000170379	protein_coding	1.63	1.37	1.2	0.6	3.04	2.85	4.3	4.89	2.84	2.65	4.37	4.34	0.51	0.48	0.26	0	2.48	2.3	-4.10931	3.02158	1.35317e-32
GRIN1	ENSG00000176884	protein_coding	2.55	3	2.19	2.39	0	0	2.91	2.98	2.74	2.22	1.75	1.71	1.62	1.9	1.33	0.97	0	0	-1.16107	1.96631	0.0015051
NECAB1	ENSG00000123119	protein_coding	0	0	0	0	0	0	0	0	0	0	0	0	0.71	1.84	1.12	2.8	0	0	9.30666	-0.218089	3.28506e-24
ICAM1	ENSG00000090339	protein_coding	1.35	1.68	1.24	1.51	0.51	0	1.69	2.06	1.72	1.16	0.78	0.76	0.48	1	1.11	0.8	0.58	0.12	-1.12353	1.1589	0.00666323
BCAS1	ENSG00000064787	protein_coding	5.27	5.21	4.71	4.68	1.12	2.74	8.48	8.38	6.18	6.4	2.83	3.05	3.39	3.62	2.92	3.4	0.73	1.26	-4.89641	5.78244	4.2503e-49
TMEM170B	ENSG00000205269	protein_coding	2.05	1.28	2.25	2.41	0.38	1.85	1.37	1.1	1.79	2.57	2	3.06	2.37	3.25	2.36	3.91	1.72	2.51	1.65644	2.33969	2.8645e-06
SALL4	ENSG00000101115	protein_coding	3.26	2.66	3.07	2.92	0	0.34	4.83	4.79	3.61	3.58	0	0.37	2.74	3	2.48	2.98	0	0	-1.91613	2.95775	1.69198e-09
SYCP2	ENSG00000196074	protein_coding	0.42	0	0.65	0.51	0	0	2.87	2	1.42	2.13	0.18	1.89	0	0.43	0	1.4	0	0	-2.35468	0.936503	1.76513e-10
POU2F3	ENSG00000137709	protein_coding	1.07	0.94	0.83	0.85	0.76	0.66	2.21	2.43	1.18	0.85	0.01	0.15	0.71	1.13	1.18	1.2	1.55	1.12	-1.37887	1.19046	0.000254455
BEND6	ENSG00000151917	protein_coding	0.55	0	0.67	0.71	0.1	0.66	0	0	0	0.52	0.76	0.76	0.59	0.88	0.52	1.78	1.41	1.27	1.35025	0.68224	0.00807548
LMTK3	ENSG00000142235	protein_coding	3.12	3.63	2.92	3.09	3.64	3.91	4.14	3.89	2.78	2.58	3.16	3.29	2.69	3.02	2.62	2.51	2.81	3.17	-1.13085	3.26765	0.00108946
MYRIP	ENSG00000170011	protein_coding	3.45	3.44	3.46	3.53	1.14	1.73	2.57	2.74	2.08	2.44	0.68	1.18	3.76	4.06	3.65	3.87	2.52	2.45	1.2766	2.98501	0.000165885
PCP4	ENSG00000183036	protein_coding	1.18	0.69	1.58	1.71	0	0	1.2	0.16	2.85	2.78	0	0	2.08	2.36	2.46	2.68	0.05	0	1.53773	1.57434	7.45645e-05
ZNF488	ENSG00000265763	protein_coding	1.51	1.21	1.58	1.21	2.14	2.14	0	0	1.17	0.69	0.86	0.11	1.75	1.47	1.88	1.45	1.16	1.17	2.39967	1.364	4.65741e-09
L3MBTL3	ENSG00000198945	protein_coding	0.05	0	0.48	0	0	0	0.03	0	0	0.2	0	0	0.8	1.27	0.19	1.33	0	0	1.57438	-0.128163	0.000828689
BCL3	ENSG00000069399	protein_coding	3.75	4.31	3.64	4.01	2.74	2.62	4.22	4.2	3.22	2.64	1.52	1.8	2.7	3.35	3.17	2.99	2.17	2.21	-1.13676	3.276	0.00098465
MAP7D3	ENSG00000129680	protein_coding	3.54	2.8	3.69	3.74	2.9	3.76	2.5	1.79	2.47	2.95	2.76	3.68	3.26	3.84	3.43	4.55	3.5	3.81	1.43175	3.41523	3.31126e-05
FMNL2	ENSG00000157827	protein_coding	2.96	2.32	3.5	3.58	3.25	4.12	2.15	1.91	2.78	3.21	3.71	4.44	3.03	3.63	3.07	4.25	3.89	4.16	1.34645	3.51755	0.000112178
CD44	ENSG00000026508	protein_coding	5.3	5.23	5.39	5.31	4.67	4.62	3.68	3.79	4.59	4.58	4.11	4.08	5.51	5.61	5.53	5.49	4.75	4.66	1.85051	4.94108	3.53513e-09
WISP2	ENSG00000064205	protein_coding	1.46	1.97	2.17	2.1	0.66	0.92	2.17	2.1	2.9	2.82	0	0.2	3.91	3.76	4.08	3.92	1.94	1.81	1.735	2.62218	1.55557e-07
MSRB3	ENSG00000174099	protein_coding	1.63	1.13	1.54	1.35	0.3	0.97	2.54	2.44	1.46	2	1.63	1.96	0.78	0.94	0.63	1.59	0.38	0.25	-1.59686	1.46457	1.16516e-05
XK	ENSG00000047597	protein_coding	2.58	1.95	2.51	2.53	0	0	0.77	1.26	1.9	2.28	0.33	0.2	2.87	3.16	2.75	3.27	1.16	1.12	1.98643	2.04201	6.34628e-09
LYAR	ENSG00000145220	protein_coding	5.05	4.64	5.17	5.35	3.24	3.92	4.4	3.63	4.77	5.16	3.77	4.34	4.89	5.22	4.94	5.75	3.79	4.05	1.03055	4.68731	0.00289223
TNS3	ENSG00000136205	protein_coding	2.7	2.54	2.21	2.01	1.94	2.19	5.34	6.42	3.92	3.53	3.32	3.23	2.93	2.9	2.75	2.44	2.4	2.45	-3.03808	3.69653	5.03561e-22
KIAA1211L	ENSG00000196872	protein_coding	0.08	0.26	0	0.58	0	0	1.57	1.93	0	0	0	0	0.03	0.38	0.4	0.25	0	0	-1.54115	0.0869687	0.000102253
SPANXA2	ENSG00000203926	protein_coding	0	0	0	0	0	0	3.25	2.92	0.31	0	0	0	0	0	0	0	0	0	-7.87596	0.0873277	4.59146e-44
C1QL1	ENSG00000131094	protein_coding	1.26	1.92	1.25	1.5	3.74	3.83	2.26	2.18	1.37	1.27	3.44	3.28	0.62	0.65	0.43	0.1	2.63	3.29	-1.55119	2.48571	3.39555e-05
PTRF	ENSG00000177469	protein_coding	5.62	5.81	5.35	5.28	7.36	7.09	6.2	6.43	5.78	5.66	7.05	6.93	4.76	4.61	4.6	4.3	6.43	6.41	-1.60763	6.19991	2.86879e-07
DPYD	ENSG00000188641	protein_coding	0	0	0	0	0	0	1.66	2.03	0.08	1.13	1.41	1.89	0	0	0	0	0	0	-9.8027	0.194676	1.14508e-29
PBLD	ENSG00000108187	protein_coding	1.6	1.28	1.89	1.78	1.85	2.41	2.6	2.52	1.58	1.97	2.87	3.12	1.21	1.76	1.12	1.92	2.4	2.1	-1.03658	2.13056	0.00771566
ETV2	ENSG00000105672	protein_coding	0	0.03	0	0	0	0	1.23	1.1	0.22	0.33	0	0	0.1	0	0	0	0	0	-1.27154	-0.102653	0.00351093
IDS	ENSG00000010404	protein_coding	5.45	5.66	5.79	5.81	6	6.46	4.39	4.53	4.49	4.69	5.46	5.93	5.85	6.05	5.76	6.16	6.35	6.51	1.51867	5.78934	1.56583e-06
UPK3B	ENSG00000276184	protein_coding	0	0	0	0	0	0	2.65	2.66	1.28	1.13	1.87	1.53	0	0	0	0	0	0	-2.66982	0.847841	2.50554e-13
TYRP1	ENSG00000107165	protein_coding	2.62	2.4	2.63	2.47	2.04	2.43	3.3	3.77	2.85	3.36	3.17	3.34	2.26	2.34	2.13	2.45	2.54	2.37	-1.23354	2.78343	0.000392266
APOBEC3A	ENSG00000262156	protein_coding	0	0	0	0	0	0	1.06	0.77	0	0	0	0	0	0	0	0	0	0	-2.67147	-1.11939	2.44032e-08
ZNF524	ENSG00000171443	protein_coding	2.99	3.12	2.68	2.93	2.04	1.91	4.19	3.97	3.02	2.96	1.79	1.83	3.04	3.02	2.77	2.36	1.69	1.8	-1.02136	2.83731	0.0039042
NPNT	ENSG00000168743	protein_coding	4.63	4.81	4.58	4.33	5.47	6.14	9.22	9.33	7.87	8.11	9.19	9.36	6.08	6.27	5.95	6.62	6.59	6.54	-3.07169	7.68024	2.20543e-23
NELL2	ENSG00000184613	protein_coding	2.27	1.94	2.1	1.76	1.76	1.93	3.39	3.43	1.94	2.38	2.67	2.57	0.31	0	0.28	0.42	1.3	1.12	-3.32045	2.07709	3.81608e-21
SLIT1	ENSG00000187122	protein_coding	1.23	1.22	1.1	1.07	0.53	0.26	1.2	1.74	1.05	0.82	0.35	0.25	0.34	0.38	0	0	0	0	-1.12291	0.760928	0.00967985
ADCY1	ENSG00000164742	protein_coding	5.54	5.55	5.5	5.56	5.24	5.25	3.81	4.89	5.1	4.88	4.8	4.87	5.47	5.49	5.34	5.11	4.9	4.91	1.05433	5.18097	0.00178188
RHBG	ENSG00000132677	protein_coding	0	0	0	0	0	0	1.55	1.2	0	0	0	0	0	0	0	0	0	0	-1.56199	-0.200373	0.00018888
EFR3B	ENSG00000084710	protein_coding	3.3	3.2	3	2.88	7.41	7.35	3.13	3.98	3.4	3	7.23	7.25	2.52	2.48	2.5	2.23	6.94	6.92	-1.1033	5.87913	0.00189078
FOXP2	ENSG00000128573	protein_coding	2.59	2.11	2.54	2.5	0.51	0.82	1.34	1.46	1.68	1.82	1.25	1.82	2.25	2.74	2.33	2.95	1.75	0.96	1.12606	2.0055	0.00281686
DRC3	ENSG00000171962	protein_coding	0.74	0.92	0.69	0.55	1.25	1.14	2.12	2.1	0.98	0.76	1.4	1.5	0.93	1.05	1.01	1.03	1.24	1.31	-1.08658	1.24744	0.0065311
ELFN2	ENSG00000166897	protein_coding	3.68	3.9	3.41	3.34	0.57	0.66	3.06	3.9	2.15	2.1	0	0	1.87	1.65	1.55	0.95	0	0	-1.75031	2.39742	1.49597e-07
SERPINI1	ENSG00000163536	protein_coding	1.74	0.43	1.78	1.83	4.52	5.16	3.18	2.43	2.4	2.76	5.32	5.69	1.69	1.69	1.16	2.16	4.9	4.73	-1.12191	3.923	0.00227799
NR4A1	ENSG00000123358	protein_coding	4.27	4.43	4.24	4.21	5.08	5.06	4.4	4.85	4.41	4.01	5.72	5.5	3.4	3.44	3.16	2.72	4.3	4.37	-1.19468	4.54293	0.000389692
PLAC1	ENSG00000170965	protein_coding	0.19	0.11	0.27	0	0	0	0	0	1.02	0.93	0	0	1.09	0.62	0.38	0.49	0	0	1.23407	0.0896451	0.0107027
BTBD11	ENSG00000151136	protein_coding	3.17	3.09	3	2.79	6.33	6.04	2.81	3.57	3.2	3.16	6.39	6.23	2.4	1.91	2.18	2	5.52	5.24	-1.03671	4.82683	0.00459665
PRPH	ENSG00000135406	protein_coding	1.81	2.07	1.47	1.44	1.54	1.26	3.49	3.17	2.5	2.28	1.78	1.29	1.74	1.51	1.68	1.18	1.05	1.05	-1.67683	1.97667	6.59378e-07
DDHD1	ENSG00000100523	protein_coding	3.93	3.3	4.1	4.16	3.23	4.34	3.07	3.25	4.05	4.55	4.32	5.05	3.83	4.47	4.05	5.13	4.38	4.58	1.03699	4.2168	0.00307303
NREP	ENSG00000134986	protein_coding	4.45	4.52	4.6	4.52	3.15	3.41	3.47	3.86	4.25	4.4	3.75	3.67	5.01	4.84	4.86	4.81	3.87	3.6	1.27154	4.26	0.000115584
CFAP65	ENSG00000181378	protein_coding	0.32	0.3	0	0.03	0	0	1.31	0.79	0.05	0	0	0	0	0.1	0.07	0	0	0	-1.0143	-0.0386822	0.0312376
PLA2G16	ENSG00000176485	protein_coding	1.22	1.22	0.93	1	0.38	0.87	2.7	2.19	2.11	1.9	1.41	1.27	1.14	0.88	1.28	0.83	0.74	0.61	-1.39642	1.40387	0.000149891
TFEB	ENSG00000112561	protein_coding	1.81	1.62	1.3	1.48	0	0	2.93	2.91	1.43	1.37	0.01	0	1.03	1.43	1.18	0.95	0	0	-1.65781	1.3365	2.16425e-06
SEMA3F	ENSG00000001617	protein_coding	5.88	6.13	5.67	5.68	6.8	6.6	6.71	7.23	6.65	6.27	6.93	6.79	5.7	5.7	5.61	5.34	6.33	6.34	-1.2685	6.36265	8.54332e-05
FAM46C	ENSG00000183508	protein_coding	4.18	4.31	4.44	4.46	5.2	5.43	2.9	3.21	3.89	4.06	4.93	5.15	4.08	4.23	4.13	4.34	5.43	5.6	1.1123	4.66087	0.00122786
CPE	ENSG00000109472	protein_coding	3.73	3.97	3.92	3.98	5.27	5.62	6.11	6.22	5.98	6.39	7.1	7.2	4.67	4.73	4.87	5.05	5.83	5.84	-1.43613	5.75063	6.24892e-06
ANKDD1B	ENSG00000189045	protein_coding	0.67	0.11	0.39	0.55	0	0	1.52	1.23	0	0.25	0	0	0.43	0.2	0	0.15	0	0	-1.0096	0.117195	0.0233231
FAM20C	ENSG00000282147	protein_coding	4.7	4.92	4.27	4.34	5.17	5.06	5.95	5.93	4.81	4.61	5.68	5.66	4.34	4.5	4.21	3.84	4.59	4.63	-1.49516	4.99106	2.39879e-06
HSD17B14	ENSG00000087076	protein_coding	2.13	2.39	1.89	2.05	1.26	1.18	3.4	3.27	1.81	1.43	1.03	1.01	0.54	0	0.33	0	0	0	-3.0098	1.68627	4.09764e-18
SLC5A8	ENSG00000262217	protein_coding	5.23	4.95	5.37	5.37	4.25	4.36	1.56	1.47	3.21	3.48	0.41	0.37	2.97	3.18	3.29	3.63	0.97	1.2	1.59512	3.86701	4.46702e-06
CYP4B1	ENSG00000142973	protein_coding	0	0.15	0	0	0	0	3.26	3.49	0.92	1.16	0	0	0.76	0.58	0.81	0.37	0	0	-2.67256	0.933536	5.75088e-15
AGR2	ENSG00000106541	protein_coding	5.65	5.31	5.6	5.62	5	5.1	5.22	4.58	4.57	4.84	3.14	3.22	6.48	6.49	6.48	6.65	5.62	5.43	1.57962	5.54019	4.92113e-07
HOPX	ENSG00000171476	protein_coding	0	0	0	0	0	0	4.61	4.35	1.77	2.04	3.43	3.37	0	0	0	0	0	0	-7.38722	2.0491	2.46516e-58
B3GNT5	ENSG00000176597	protein_coding	0	0	0	0	0	0	1.1	0.83	0	0	0	0	0	0	0	0	0	0	-4.04648	-1.32932	2.64403e-13
TGFB2	ENSG00000092969	protein_coding	0.73	0.36	0.69	0.33	0	0	1.1	1.46	0	0.2	0	0	2.44	2.88	1.99	3.19	0	0	1.38914	1.14331	0.000104612
PADI3	ENSG00000280549	protein_coding	0.57	0.3	1.1	0.85	0	0	0	0.35	1.6	1.25	0	0	1.59	1.13	1.67	1.47	0	0	1.30053	0.582434	0.00179511
PLIN4	ENSG00000167676	protein_coding	3.45	3.68	3.71	3.93	1.16	2.29	2.51	2.15	4.34	3.8	0.33	0.72	3.89	4.39	3.96	4.22	1.36	1.31	1.85308	3.3047	1.34171e-08
CHSY1	ENSG00000131873	protein_coding	5.59	5.39	5.88	5.9	4.96	5.16	4.44	4.75	5.65	5.82	5.13	5.32	5.68	5.84	5.65	6.05	5.44	5.51	1.18558	5.50393	0.000319078
MUC3A	ENSG00000169894	protein_coding	2.83	3.14	2.73	2.84	1.31	1.24	2.76	3.16	1.69	1.28	1.08	1.63	0.87	1.61	1.12	0.83	0	0.03	-1.68315	2.00346	1.57671e-06
BAG1	ENSG00000107262	protein_coding	7.34	7.46	7.24	7.18	7.34	7.17	8.71	8.42	8.28	8.33	7.67	7.52	7.22	7.1	7.16	6.94	7.26	7.06	-1.38844	7.61947	1.1363e-05
DSC2	ENSG00000134755	protein_coding	2.97	2.65	2.97	3.09	2.61	3.16	3.63	3.48	3.03	3.33	3.18	4.01	1.87	2.45	1.78	2.97	2.3	2.58	-1.35073	3.00435	8.81138e-05
NPIPA7	ENSG00000214967	protein_coding	2.1	1.71	2.04	2.4	2.29	2.25	3.05	2	2.01	1.88	3.17	2.74	1.12	1.48	1	1.33	2.25	2.21	-1.25928	2.20125	0.000686742
RET	ENSG00000165731	protein_coding	5.94	5.98	6.25	6.15	6.34	6.26	4.48	4.66	6.7	6.47	5.64	5.65	5.71	5.64	5.88	5.75	5.61	5.52	1.12545	5.91889	0.000743299
ABCC4	ENSG00000125257	protein_coding	3.88	3.57	3.96	3.71	1.32	1.93	2.44	2.72	3.42	3.67	1.52	1.61	3.88	3.86	3.76	4.17	2.65	2.37	1.3044	3.26155	0.000119354
VGLL1	ENSG00000102243	protein_coding	0	0	0	0	0	0	1.13	1.42	0	0	0	0	0	0	0	0	0	0	-4.85653	-1.40443	1.2811e-18
ASAP3	ENSG00000282854	protein_coding	4.6	4.7	4.43	4.35	5.11	4.85	4.89	5.49	4.44	4.19	4.92	4.84	4.16	3.96	4.11	3.72	4.61	4.41	-1.1362	4.62656	0.000700529
GABRB2	ENSG00000145864	protein_coding	0	0	0	0	0	0	1.1	0.83	0	0.52	0	0	0	0	0	0	0	0	-4.81407	-0.84244	2.01493e-15
ZCCHC3	ENSG00000247315	protein_coding	4.52	4.52	4.36	4.36	3.62	3.4	4.12	4.35	4.38	4.26	3.48	3.35	5.4	5.25	5.28	5.2	4.56	4.58	1.11272	4.50432	0.000919955
E2F5	ENSG00000133740	protein_coding	3.42	3.09	3.47	3.4	2.3	2.66	2.77	2.7	3.35	3.81	2.51	2.94	3.61	3.88	3.81	3.84	2.96	2.96	1.03726	3.26507	0.00386604
LRP10	ENSG00000197324	protein_coding	6.52	6.58	6.31	6.27	7.19	6.95	7.32	7.69	6.24	5.9	6.62	6.43	6.47	6.45	6.41	6.04	6.85	6.83	-1.02776	6.70255	0.00228431
ABCG2	ENSG00000118777	protein_coding	3.87	3.55	3.74	3.57	2.74	3.19	6.47	6.48	5.32	5.61	4.26	4.1	4.11	4.06	4.12	4.22	4.04	3.98	-2.36248	4.67869	1.54863e-14
C19orf66	ENSG00000130813	protein_coding	1.07	1.68	0.83	1.23	0	0	2.8	2.68	1.6	1.16	0	0	0.93	0.58	0.38	0.15	0	0	-1.92798	1.01677	3.59459e-08
ONECUT1	ENSG00000169856	protein_coding	1.44	1.17	1.64	1.83	0	0	0	0.35	1.17	1.18	0	0	1.26	1.38	1.15	1.8	0	0	1.28242	0.917535	0.00214214
IFI6	ENSG00000126709	protein_coding	1.32	0.75	0.78	0.76	3.03	2.78	2.48	2.12	1.65	1.74	3.36	2.96	0.45	0.85	0.5	0.95	2.46	2.26	-1.61653	2.09802	1.37202e-05
SLC9A6	ENSG00000198689	protein_coding	4.32	4.09	4.54	4.42	3.61	3.91	2.95	3.2	3.39	3.69	3.36	3.42	4.63	4.61	4.53	4.81	4.62	4.6	1.56289	4.15188	1.25488e-06
CNTNAP2	ENSG00000278728	protein_coding	0.81	0.6	0.78	0.85	0.99	1.55	1.33	1.83	1.23	1.42	2.3	2.54	0.35	0.33	0.13	0.87	0.63	0.33	-1.23944	1.2616	0.00308191
IKBKE	ENSG00000263528	protein_coding	0.59	0.61	0.65	0.25	0	0	3.6	3.82	3.03	2.83	0	0	1.84	1.76	1.81	1.72	0	0	-1.88822	1.75046	1.15332e-08
HMGCLL1	ENSG00000146151	protein_coding	0.11	0.15	0.41	0.16	1.49	2.09	0	0	0.17	0.76	1.98	2.08	1.52	1.64	1.79	2.16	2.91	2.7	2.5205	1.57469	3.35251e-09
CCDC15	ENSG00000149548	protein_coding	1.93	1.09	1.74	1.98	0.19	1.58	2.57	2.11	1.78	2.67	1.33	2.5	0.71	1.74	1.03	2.78	1.5	1.57	-1.03451	1.84853	0.00983086
TCF7L2	ENSG00000148737	protein_coding	2.7	3.05	2.74	2.93	1.49	1.98	4	4.19	3.1	2.92	2.36	2.76	2.83	3.02	2.76	2.82	2.49	2.56	-1.1493	2.93146	0.000852028
HS6ST3	ENSG00000185352	protein_coding	1.81	1.62	1.6	1.69	3.44	3.77	2.98	3.53	2.56	2.88	4.11	4.46	1.37	1.6	0.79	1.03	3.4	3.52	-1.77548	3.01736	1.82206e-07
ENC1	ENSG00000171617	protein_coding	4.31	4.13	4.1	3.97	5.22	5.41	5.34	5.74	4.54	4.49	5.93	5.9	4.3	4.29	4.14	4.24	5.86	5.77	-1.23172	5.09121	0.000174989
PTP4A1	ENSG00000112245	protein_coding	9.73	9.56	9.92	9.95	8.5	8.94	6.78	6.7	8.17	8.45	7.89	8.21	9.57	9.88	9.37	9.89	8.84	8.85	3.01583	9.10822	1.09831e-22
PRSS8	ENSG00000052344	protein_coding	5.01	5.33	4.97	4.97	5.08	5.02	5.95	6.14	4.91	4.61	5.22	5.06	4.8	4.78	4.7	4.31	4.74	4.95	-1.23428	5.10294	0.000155205
C10orf82	ENSG00000165863	protein_coding	2.48	2.81	2.12	2.3	1.57	1.35	2.84	3.16	2.08	2.11	1.34	0.84	0.98	0.96	1.37	1.23	0	0	-1.99989	1.88945	6.37786e-09
GPC6	ENSG00000183098	protein_coding	2.74	2.25	2.76	2.75	0.36	0.14	0.23	0	1.5	1.85	0	0	3.35	3.7	3.23	4.03	2.11	2.39	3.75094	2.37844	2.36027e-24
ST8SIA6	ENSG00000148488	protein_coding	1.98	1.72	2.4	2.28	0.76	0.92	0.77	1.04	2.81	3.02	1.13	1.41	2.92	3.17	2.93	3.58	2.21	2.27	2.14605	2.32024	4.31648e-10
SELENBP1	ENSG00000143416	protein_coding	7.5	7.47	7	6.92	8.24	7.99	8.49	8.53	6.78	6.53	7.82	7.51	6.92	6.68	6.65	6.29	7.72	7.57	-1.67438	7.5427	6.3563e-08
SLC25A53	ENSG00000269743	protein_coding	0.59	0.99	1.21	0.89	0.19	0.71	0.1	0.4	0.01	0.56	0	0	1.23	1.41	1.06	1.66	0.52	0	1.0571	0.749025	0.0154749
ELOVL5	ENSG00000012660	protein_coding	6.76	6.57	6.98	6.97	6.12	6.51	5.54	5.43	6.59	6.92	6.57	6.78	6.99	7.11	6.96	7.3	6.61	6.6	1.59205	6.69548	3.47999e-07
PPM1K	ENSG00000163644	protein_coding	4.33	4.08	4.78	4.96	3.02	3.77	3.57	3.13	4.65	5.01	3.48	4.06	4.48	4.81	4.47	5.02	3.81	3.94	1.31291	4.29514	7.957e-05
ORAI3	ENSG00000175938	protein_coding	2.22	2.5	1.77	1.82	2.39	1.83	3.86	3.92	2.08	1.86	3.31	2.79	2.1	1.58	2.28	1.53	2.58	2.36	-1.9854	2.57636	1.20379e-09
ZNF605	ENSG00000196458	protein_coding	2.27	0.16	2.35	2.31	0	0.74	2.77	2.44	2.53	3.02	1.46	2.21	1.09	1.9	0.95	2.88	0.29	0.65	-1.05264	1.94139	0.00645057
TRIM29	ENSG00000137699	protein_coding	1.56	1.21	1.75	1.71	2.82	2.44	0	0	0.14	0	0	0	1.03	0.85	1.58	0.8	1.36	1.57	2.43964	1.31368	1.26415e-07
OTUD6B	ENSG00000155100	protein_coding	3.85	2.9	3.92	4.23	2.19	3.83	3.28	2.71	3.67	4.64	3.01	4.5	3.51	4.64	3.61	5.46	3.07	3.92	1.18144	3.91336	0.000592807
PLD1	ENSG00000075651	protein_coding	2.66	1.89	2.79	2.74	2.24	2.74	1.62	1.79	1.56	2.17	2.34	2.85	2.68	2.9	2.73	3.47	4.11	4.09	1.1041	2.84704	0.00288556
TLE2	ENSG00000065717	protein_coding	4.03	4.43	3.89	3.89	2.81	2.55	6.25	6.43	5.02	4.6	3.9	3.74	4.09	4.24	4.06	3.84	2.49	2.7	-2.14854	4.45735	3.0357e-12
KRT17	ENSG00000128422	protein_coding	0	0	0	0	2.76	2.31	0	0	0	0	0	0	2.01	1.86	1.63	1.7	3.77	3.87	3.75437	1.77376	1.88704e-17
ZNF747	ENSG00000169955	protein_coding	3.81	3.92	3.83	3.63	2.43	2.11	4.46	4.63	4.16	3.93	2.81	2.52	3.59	3.41	3.69	3.28	2.3	2.22	-1.0147	3.54307	0.00366303
UPK2	ENSG00000110375	protein_coding	1.47	1.92	1.19	0.98	2.13	2.39	6.33	6.42	5.27	4.84	5.5	5.21	0.78	0.72	0.52	0.37	1.6	1.46	-5.58748	4.24899	1.54373e-55
PRSS27	ENSG00000172382	protein_coding	0.85	0.94	0.61	0.48	0	0	1.73	1.49	0.28	0	0	0	0.17	0.35	0.02	0.1	0	0	-1.31714	0.338126	0.0014802
BCAR3	ENSG00000137936	protein_coding	3.06	3.25	2.7	2.56	3.75	3.78	5.56	5.88	3.67	3.67	4.46	4.31	3.08	2.9	2.68	2.56	3.95	3.9	-2.69828	4.00483	6.59135e-18
ABCA12	ENSG00000144452	protein_coding	5.42	4.98	5.48	5.48	1.45	3.13	6.41	6.64	6.43	6.78	1.86	2.62	5.13	5.67	5.19	6.34	1.48	1.71	-1.07783	5.36715	0.00128677
EPHB1	ENSG00000154928	protein_coding	1.67	1.3	1.23	1.14	3.02	2.94	1.75	2.06	1.37	1.37	2.81	2.9	0.59	0.47	0.25	0.1	1.9	1.55	-1.35798	1.92281	0.000612538
SSFA2	ENSG00000138434	protein_coding	7.2	6.38	7.2	7.3	5.41	6.27	5.79	5.86	6.16	6.8	6.04	6.7	6.6	7.13	6.46	7.62	6.29	6.45	1.08558	6.63173	0.00112019
MYBL1	ENSG00000185697	protein_coding	3.73	2.6	4.27	4.54	2.17	3.74	2.68	1.75	4.33	5.14	2.91	4.18	4.01	5.12	4.41	6.22	2.97	3.8	2.42445	4.19794	5.60614e-14
KLHDC7A	ENSG00000179023	protein_coding	0	0	0	0	0	0	0.69	0.89	0	0	0	0	0	0	0	0	0	0	-1.44225	-0.639053	0.00207388
PALM3	ENSG00000187867	protein_coding	2.91	2.92	2.78	3.02	0.8	1.06	4.8	4.18	3.44	3.4	0.38	0.52	2.92	3.23	3.28	3.08	0.85	0.25	-1.41334	2.93531	1.65099e-05
PID1	ENSG00000153823	protein_coding	0	0	0	0	0.1	0	1.07	1.16	0	0	0.33	0.15	0	0	0	0	0	0	-2.04431	-0.0493788	2.75138e-06
RAI2	ENSG00000131831	protein_coding	1.58	1.4	1.57	1.71	3.82	3.75	2.81	2.95	2.42	2.13	4.3	4.36	0	0.54	0.96	0.57	3.31	3.44	-2.59698	2.93288	3.36351e-13
COL16A1	ENSG00000084636	protein_coding	0.27	0.55	0.76	0.9	0.48	0.54	0.45	0.35	1.11	0.69	0	0	1.58	1.58	1.69	1.64	0.38	0.85	1.21361	0.859351	0.0039814
NDRG4	ENSG00000103034	protein_coding	3.2	3.26	3.06	3.26	3.26	3.38	1.34	1.32	1.63	1.69	1.22	1.52	2.85	2.98	2.95	2.75	3.04	3.07	1.6124	2.76108	4.3463e-06
GFRA1	ENSG00000151892	protein_coding	9.2	8.95	9.32	9.07	6.86	7.13	7.92	8.3	9.55	9.39	6.7	6.64	9.94	9.77	9.79	9.77	7.51	7.24	1.76124	8.86717	1.0595e-08
CDKL5	ENSG00000008086	protein_coding	1.39	1.22	1.45	1.37	2.18	2.47	3.7	3.94	2.44	2.82	3.36	3.89	1.52	1.87	1	2.35	2.68	2.86	-2.10724	2.66949	1.55764e-10
ME1	ENSG00000065833	protein_coding	5.56	5.34	5.68	5.67	5	5.26	4.48	4.3	4.83	5.04	4.71	4.78	5.49	5.59	5.53	5.7	5.64	5.53	1.17616	5.29477	0.000389692
REEP2	ENSG00000132563	protein_coding	1.01	1.41	1.16	1	0.68	0.87	2.98	2.78	2.02	1.63	1.13	0.82	1.76	1.58	2.11	1.77	0.09	0.85	-1.1729	1.61462	0.00134025
PDE3B	ENSG00000152270	protein_coding	2.76	1.99	3.01	2.88	1.1	1.92	0.89	1.04	2.21	2.56	1.63	2.05	3.15	3.86	3.29	4.16	2.62	3.01	2.58748	2.71218	2.13653e-14
SLC22A4	ENSG00000197208	protein_coding	1.65	1.07	1.58	1.66	0.77	1.12	0.17	0.29	1.79	1.81	0.73	0.84	1.3	1.54	1.87	1.49	1.07	1.04	1.21218	1.32938	0.00522072
SQRDL	ENSG00000137767	protein_coding	2.87	2.62	2.15	1.91	3.13	2.77	4.94	4.7	3.03	2.76	3.72	3.33	2.68	1.96	2.24	2.09	3.23	2.94	-2.41934	3.22627	2.22117e-14
PROM2	ENSG00000155066	protein_coding	5.84	5.91	5.53	5.5	4.29	4.2	6.54	7.16	6.09	5.66	4.62	4.5	5.29	5.27	5.09	4.74	3.34	3.18	-1.57815	5.4509	4.47333e-07
SFXN2	ENSG00000156398	protein_coding	7.54	7.52	7.8	7.67	5.3	5.31	6.07	6.24	8.2	8.03	5.64	5.41	7.83	7.57	8.06	7.67	5.58	5.28	1.57842	7.16161	4.08711e-07
KIAA1683	ENSG00000130518	protein_coding	0	0.03	0	0	4.27	4.56	1.17	1.96	0.61	0.16	5.61	5.83	0	0.3	0	0	4.09	4.19	-1.66033	3.566	5.15048e-05
SEMA3A	ENSG00000075213	protein_coding	1.88	0.49	2.14	2.12	0	0	0.17	0	0.55	1.39	0	0	3.61	4.42	3.54	5.04	0	0	4.56994	2.41746	1.45322e-33
IGSF1	ENSG00000147255	protein_coding	5.17	5.02	5.72	5.6	2.81	2.41	0	0	3.69	3.51	0	0	6.67	6.43	6.98	6.61	3.95	3.57	7.58729	5.13091	3.97171e-77
BDKRB2	ENSG00000168398	protein_coding	0.27	0.64	1.13	1.21	0	0	0	0	0	0.06	0	0	1.03	1.08	1.77	1.62	0	0	2.58095	0.376581	2.19508e-08
NRIP1	ENSG00000180530	protein_coding	4.35	2.36	4.91	4.9	2.11	3.7	1.6	1.74	4.39	4.92	2.71	4.17	4.66	5.54	4.94	6.54	3.82	4.07	3.51131	4.4773	8.41855e-27
SMOX	ENSG00000088826	protein_coding	3	3.33	3.44	3.44	3.46	3.3	0.17	0.13	1.93	1.79	2.32	2.23	2.83	2.74	3.24	2.83	2.62	2.51	2.66748	2.79724	1.47362e-13
KLHL35	ENSG00000149243	protein_coding	2.55	2.71	2.18	2.18	0.62	0.69	2.13	1.97	1.73	1.22	0.77	0.56	0.83	0.27	0.22	0.2	0.3	0.93	-1.41127	1.50156	0.000198039
PPP2R2C	ENSG00000074211	protein_coding	7.01	7.05	7.22	7.23	5.47	5.54	5.55	5.91	6.68	6.67	5.06	5.17	7.08	7.01	7.12	7.04	5.5	5.48	1.32778	6.49858	3.31126e-05
CRIM1	ENSG00000277354	protein_coding	3.7	3.61	3.68	3.66	4.36	5.02	5.76	6.39	5.16	5.43	6.78	7.07	4.54	4.72	4.47	5.03	5.78	5.8	-1.45185	5.45997	4.8669e-06
FLNB	ENSG00000136068	protein_coding	8.78	8.75	8.9	8.79	9.31	9.24	6.97	8	9	8.66	8.73	8.75	9.18	9.06	9.31	8.96	9.01	8.97	1.57596	8.89074	3.97608e-07
VPS37D	ENSG00000176428	protein_coding	2.51	2.6	2.1	2.14	1.84	1.42	3.57	3.51	2.32	2.05	1.77	2.17	2.1	2.19	2.19	1.85	1.36	1.31	-1.36443	2.30154	6.99952e-05
PNRC1	ENSG00000146278	protein_coding	4.02	4.14	3.91	4.01	5.95	5.95	5.13	5.13	3.91	3.69	5.76	5.98	3.71	3.81	3.73	3.81	5.96	5.99	-1.34614	5.08106	3.57681e-05
ZNF621	ENSG00000172888	protein_coding	4.45	4.21	4.5	4.85	3.42	4.05	3.56	3.9	4.22	4.26	3.55	4.03	4.61	5.21	4.67	5.23	4.24	4.47	1.21618	4.37625	0.000249877
ZG16B	ENSG00000283056	protein_coding	4.1	4.2	3.86	3.89	1.78	1.6	5.05	4.9	3.91	3.76	0.8	0.72	3.83	3.67	3.86	3.49	1.36	1.27	-1.19397	3.59795	0.000343828
KRT81	ENSG00000205426	protein_coding	0.94	1.21	0.85	0.77	0	0	2.49	2.79	0.47	0.19	0	0	0.76	0.4	0.5	0	0	0	-2.02271	0.733434	1.13713e-08
ALDH3B2	ENSG00000132746	protein_coding	4.8	4.85	4.44	4.27	2.99	3.16	5.93	6.38	5.09	4.86	2.19	1.86	3.92	3.95	3.7	3.37	1.75	2	-2.20481	4.39798	8.38738e-13
CLASP2	ENSG00000163539	protein_coding	6.29	5.86	6.55	6.49	5.75	6.25	5.59	5.84	6.41	6.83	6.12	6.48	6.63	6.85	6.61	7.35	6.76	6.83	1.05163	6.4793	0.00173365
SEMA6A	ENSG00000092421	protein_coding	2.34	2.28	2.7	2.58	1.95	2.59	0.6	0.99	2.3	2.59	2.18	2.65	3.92	4.3	3.89	4.3	3.37	3.74	3.31382	3.06369	8.15754e-23
DYRK1B	ENSG00000281320	protein_coding	3.66	4	3.45	3.56	4.85	4.73	4.63	4.92	3.3	2.97	4.3	4.33	3.61	3.58	3.49	3.06	4.43	4.58	-1.1576	4.13238	0.000612538
FGFRL1	ENSG00000127418	protein_coding	6.25	6.62	6.39	6.56	5.2	5.21	4.99	5.28	6.07	5.6	5.22	5.33	6.16	6.32	6.4	6.12	5.12	5.24	1.12011	5.87712	0.00074334
PHLDB1	ENSG00000019144	protein_coding	5.13	5.34	5.06	5.15	4.58	4.51	4.04	4.67	4.66	4.38	4.03	4.07	5.56	5.58	5.52	5.35	4.41	4.61	1.20678	4.89999	0.00023749
DPF3	ENSG00000205683	protein_coding	0	0	0	0	0.3	0.22	2.34	2.47	0	0.25	1.84	1.91	0	0	0	0	0	0	-5.95661	0.569458	2.02072e-30
NCKAP5	ENSG00000176771	protein_coding	1.91	1.71	2.29	2.39	0	0	0.5	0.02	1.84	1.82	0	0	2.88	3.19	2.84	3.5	0	0	2.81246	1.77934	5.73731e-15
TMSB15B	ENSG00000158427	protein_coding	0.53	0.06	0.33	0.45	0	0.05	0	0	0	0	0	0	1.28	1.35	1.34	1.46	0.73	0.67	1.63356	0.520137	0.000152793
OPTN	ENSG00000123240	protein_coding	1.61	1.41	1.62	1.51	2.88	3.22	3.98	3.35	2.41	2.47	3.78	4.13	2.03	2.51	2.03	2.48	3.54	3.31	-1.38647	2.95994	4.64514e-05
AFAP1L2	ENSG00000169129	protein_coding	5.48	5.27	5.42	5.48	2.59	2.77	4.48	4.76	4.84	4.82	2.62	2.69	5.61	5.66	5.57	5.49	3.35	3.23	1.03136	4.79723	0.00244248
PTGR1	ENSG00000106853	protein_coding	1.86	1.89	2.29	2.21	1.04	1.51	1.59	1.16	1.08	1.03	0.49	0.52	2.37	2.47	2.44	2.6	2.4	2.44	1.07016	1.90581	0.0065737
KHDRBS3	ENSG00000131773	protein_coding	1.26	1.24	1.24	1.6	3.7	3.66	0.81	0.68	0.9	1.41	3.42	3.36	0	0	0	0	2.53	2.5	-1.65376	2.22116	0.000345793
MICAL2	ENSG00000133816	protein_coding	2.35	2.3	2.58	2.43	4.54	4.31	0.73	1.3	2.59	2.47	3.69	3.55	2.43	2.35	2.63	2.47	3.6	3.51	1.34827	3.141	0.000248859
GTDC1	ENSG00000121964	protein_coding	2.35	2.09	2.3	2.22	2.27	2.81	3.36	2.94	2.54	3.02	3.25	3.2	2.08	2.18	2	2.4	2.54	2.57	-1.00577	2.63978	0.0065737
LDLRAD3	ENSG00000179241	protein_coding	3.9	3.79	4.07	3.83	3.09	2.83	2.33	2.76	3.84	3.81	2.69	2.44	3.91	3.77	4.02	3.83	2.96	2.92	1.30388	3.48484	0.00011917
CAPN5	ENSG00000149260	protein_coding	1.37	1.77	1.63	1.46	5.6	5.55	3.82	4.37	2.61	2.47	5.47	5.51	1.71	1.62	1.61	1.2	5.24	5.3	-2.42492	4.29967	8.59826e-14
RILP	ENSG00000274145	protein_coding	3.05	3.48	2.91	3.01	2.53	2.33	4.2	3.94	3.44	3.38	2.56	2.29	2.63	2.57	2.62	2.32	1.88	1.8	-1.44986	2.96958	1.21029e-05
DEPTOR	ENSG00000155792	protein_coding	2.94	3.03	3.53	3.65	2.41	2.99	2.85	2.92	4.44	4.75	3.32	3.26	4.33	4.37	4.51	4.8	2.91	3.11	1.48806	3.74136	5.54399e-06
TMEM55A	ENSG00000155099	protein_coding	2.31	2.35	1.91	2.48	2.38	2.82	1.79	1.24	1.92	1.9	2.08	2.25	2.27	2.81	2.36	2.6	2.86	2.95	1.06058	2.38096	0.00703808
ABLIM3	ENSG00000173210	protein_coding	2.99	2.92	2.65	2.7	2.28	2.31	4.09	4.61	2.99	2.44	1.86	1.83	2.75	2.54	2.77	2.44	1.68	1.48	-1.69313	2.84834	1.59299e-07
FAM110B	ENSG00000169122	protein_coding	0.88	0.36	0.39	0	1.7	1.71	2.78	2.88	0.61	0.49	2.51	2.29	1.16	0.43	0.63	0.7	1.82	1.43	-1.93804	1.57925	2.5252e-08
ARHGAP40	ENSG00000124143	protein_coding	0	0	0	0	0	0	1.07	0.77	0	0	0	0	0	0	0	0	0	0	-2.21427	-1.13048	1.3749e-06
FAM81A	ENSG00000157470	protein_coding	1.95	1.85	2.15	2.19	0	0	0.77	0.48	1.42	1.71	0	0	1.79	2.04	1.5	2.41	0	0	1.32439	1.28934	0.000956418
ARMCX2	ENSG00000184867	protein_coding	1.69	1.49	1.96	1.66	0	0.1	0.4	0.43	0.74	1.01	0	0	2.39	2.49	2.58	2.67	0.87	1.15	2.04559	1.48702	1.76227e-08
PIK3IP1	ENSG00000100100	protein_coding	0	0	0	0	0	0	2.47	2.79	0.92	0.33	0.68	0.33	0	0	0	0	0	0	-2.91368	0.54319	2.78189e-15
C9orf152	ENSG00000188959	protein_coding	5.11	4.99	4.78	4.61	3.61	3.45	5.21	5.49	4.33	4.24	2.82	2.74	3.85	3.65	3.63	3.33	3.1	2.91	-1.5781	4.2243	6.83877e-07
RTN1	ENSG00000139970	protein_coding	2.18	2.15	2.02	2.13	4.16	4	2.33	2.69	1.66	1.49	4.05	4.12	1.26	0.82	0.9	1.31	3.55	3.5	-1.42576	2.97637	8.80568e-05
FAT4	ENSG00000196159	protein_coding	0	0	0	0	0.41	1.35	2.07	3.39	3.01	3.28	3.65	4.34	0.34	1.2	1.06	1.89	0.76	1.21	-2.06547	2.26722	4.71046e-09
CPNE4	ENSG00000196353	protein_coding	0.73	0.64	0.52	0.37	0	0	1.03	1.33	0.08	0	0	0	0	0	0	0	0	0	-2.75443	0.0258007	7.3786e-10
RNF223	ENSG00000237330	protein_coding	5.72	5.95	5.92	6.04	5.12	4.98	4.66	4.51	5.95	5.73	5.07	4.98	5.6	5.66	5.71	5.4	4.77	4.95	1.07184	5.44379	0.00150996
SDC2	ENSG00000169439	protein_coding	4.51	4.79	4.92	4.87	6.3	6.42	4.75	4.51	5.37	5.87	6.85	6.91	5.9	6.12	6.09	6.36	6.74	6.77	1.40841	6.04494	1.04752e-05
KISS1R	ENSG00000116014	protein_coding	0.53	0.82	0.83	0.21	0	0	1.62	1.79	1.56	0.73	0.51	0.66	0.1	1.1	0.65	0.7	0	0	-1.03132	0.660339	0.0173866
ELFN1	ENSG00000225968	protein_coding	3.21	3.56	2.96	3.33	0.07	0.9	4.2	4.62	3.58	3.35	2.22	2.2	2.48	2.65	2.07	2.18	0	0.08	-1.83975	2.90976	1.08949e-08
SYTL5	ENSG00000147041	protein_coding	4.6	4.22	5.19	5.12	0	1.61	1.64	1.56	4.96	5.32	0	0	5.28	5.36	5.36	5.85	1.28	1.01	3.74959	4.34778	7.0259e-30
HID1	ENSG00000167861	protein_coding	7.12	7.26	6.94	6.91	6.94	6.79	7.62	7.83	6.89	6.51	6.87	6.78	6.51	6.49	6.42	6.04	6.37	6.47	-1.20618	6.88903	0.000204214
CADPS2	ENSG00000081803	protein_coding	2.45	1.81	3.01	2.9	1.53	2.09	0.6	0.91	1.61	2.05	1.69	2.06	3.68	3.86	3.81	4.3	3.58	3.5	3.01674	2.89249	4.86086e-19
ASTN2	ENSG00000148219	protein_coding	3.27	3.42	3.34	3.12	4.14	3.83	3.53	3.87	3.45	3.3	4.07	3.76	2.35	2.09	2.23	2.22	1.75	1.78	-1.45185	3.30574	1.58759e-05
SUSD6	ENSG00000100647	protein_coding	4.31	4.21	4.25	4.04	5.92	5.81	5.17	6.1	4.76	4.65	6.4	6.2	4.44	4.33	4.4	4.17	5.89	5.76	-1.29906	5.32684	6.28211e-05
BAIAP3	ENSG00000007516	protein_coding	3.99	4.07	3.99	3.88	7.41	7.25	4.2	4.59	4.05	3.64	6.7	6.58	3.27	3.14	2.98	2.87	5.85	5.91	-1.17511	5.59549	0.000541685
SPATS2L	ENSG00000196141	protein_coding	4.59	4.45	4.85	5.04	2.81	3.29	4.27	4.02	4.63	4.85	3.21	3.34	5.09	5.18	5.18	5.49	4.24	4.22	1.01281	4.52524	0.00339783
SOCS3	ENSG00000184557	protein_coding	3.07	3.49	2.95	3.03	3.13	3.12	5.14	5.46	5.41	5.25	5.49	5.32	3.88	3.82	3.79	3.6	3.54	3.62	-1.42731	4.38478	9.18677e-06
GRID1	ENSG00000182771	protein_coding	1.1	0.89	1.01	0.9	0	0	1.47	1.9	1.13	1.16	0	0	0	0	0.04	0	0	0	-1.81882	0.592896	3.82977e-06
ACSS3	ENSG00000111058	protein_coding	4.1	4.04	3.96	3.88	2.98	3.58	5.35	5.31	4.08	4.43	4.23	4.58	4.05	4.36	4.08	4.55	4.21	4.19	-1.09504	4.30666	0.00117532
AMPH	ENSG00000078053	protein_coding	0.42	0.22	0.21	0.07	3.24	3.13	0.89	1.47	0.39	0	3.48	3.31	0.24	0	0	0	3.08	2.8	-1.11472	2.05937	0.0120813
MAN1A1	ENSG00000111885	protein_coding	2.69	2.51	3.07	3.1	2.07	3.11	1.37	1.38	2.89	3.69	2.96	3.61	3.92	4.68	3.92	5.1	3.94	4.44	2.98992	3.5712	1.27184e-19
NEIL2	ENSG00000154328	protein_coding	5.29	5.21	5.4	5.14	4.37	4.3	4.23	4.19	5.47	5.15	3.96	3.7	5.41	5.08	5.39	5.01	4.43	4.31	1.07579	4.87335	0.00151301
TSKU	ENSG00000182704	protein_coding	6.16	6.31	6.46	6.49	4.75	4.73	4.02	3.94	6.51	6.27	4.6	4.45	6.4	6.45	6.29	6.01	5.44	5.36	2.47314	5.81682	1.01363e-15
TACC1	ENSG00000147526	protein_coding	6.23	5.97	6.1	6.09	5.43	5.93	7.08	7.55	6.57	6.88	6.99	7.36	6.2	6.41	5.9	6.5	6.37	6.5	-1.00274	6.54666	0.00312194
TMPRSS3	ENSG00000160183	protein_coding	3.7	3.64	4.18	4.11	0.43	0.63	2.02	2.04	4.07	3.92	1.06	0.66	3.94	3.87	3.99	3.83	0.92	0.37	1.90273	3.2165	6.76301e-09
NECTIN4	ENSG00000143217	protein_coding	4.08	3.95	4.06	3.89	4.04	4.06	5.32	5.74	4.71	4.46	4.58	4.39	4.2	4.05	4.2	3.87	4.56	4.42	-1.39145	4.45983	1.49273e-05
TACSTD2	ENSG00000184292	protein_coding	6.9	7.06	6.71	6.74	7.96	7.8	7.87	7.98	6.96	6.92	8.21	8.05	6.74	6.65	6.58	6.39	8.11	8.25	-1.19743	7.50815	0.000230225
LRRC26	ENSG00000184709	protein_coding	0.22	0.67	0.04	0.37	0	0	1	0.95	0.35	0	0	0	0	0	0	0	0	0	-1.76106	-0.116654	0.000109439
CALCR	ENSG00000004948	protein_coding	2.08	1.76	2.38	2.5	0.43	1.06	0.34	0.13	1.58	2.12	0.56	0.63	3.72	3.95	3.78	4.37	1.65	1.66	3.6368	2.50355	8.64798e-25
SLC3A2	ENSG00000168003	protein_coding	10.05	10.02	10.23	10.09	10.51	10.12	8.21	8.13	9.59	9.38	8.85	8.43	10	9.75	10.14	9.77	9.92	9.86	1.73993	9.77385	1.64143e-08
SPANXA1	ENSG00000198021	protein_coding	0	0	0	0	0	0	3.23	1.98	0	0	0	0	0	0	0	0	0	0	-7.50118	-0.344256	7.66258e-39
MFSD14C	ENSG00000196312	protein_coding	3.45	3.39	3.52	3.36	3.34	3.52	1.98	3.06	3.08	3.07	3.05	2.95	4.01	3.86	4.05	3.99	3.54	3.37	1.32979	3.44887	6.31803e-05
RAPGEF5	ENSG00000136237	protein_coding	1.94	1.33	2.06	2.19	1.68	2.34	1.23	1.1	1.57	1.66	1.38	1.9	2.59	2.96	2.49	3.19	2.94	2.97	1.65101	2.24282	3.50561e-06
PLPP1	ENSG00000067113	protein_coding	1.52	1.31	1.38	1.39	1.65	1.67	0.93	0.89	0.93	1.16	1.88	1.61	1.94	2.09	2.04	2.04	2.96	2.8	1.13344	1.83664	0.00469899
HOXA11	ENSG00000005073	protein_coding	0.25	0.43	0.37	0.44	0	0	0	0	0	0.16	0	0	1.86	1.79	1.73	1.42	0	0	2.61988	0.280075	9.52158e-11
CTSO	ENSG00000263238	protein_coding	2.12	1.83	2.02	2.2	0	0.22	2.72	2.47	1.94	2.5	0.88	1.21	1.08	1.17	0.81	1.47	0	0	-1.45545	1.58389	5.64801e-05
ZNF703	ENSG00000183779	protein_coding	6.22	6.69	6.53	6.79	5.38	5.74	5.45	5.23	7.08	6.8	5.11	5.3	6.79	7.12	6.88	6.78	5.54	5.82	1.64465	6.32049	1.32677e-07
CASP4	ENSG00000196954	protein_coding	0.65	0.92	0.85	0.82	0	0	1.17	0.56	0.22	1.04	0	0	0	0	0	0.15	0	0	-1.13319	0.203315	0.0165748
KAZN	ENSG00000189337	protein_coding	3.54	3.67	3.56	3.69	1.87	1.81	1.95	2.4	3.41	3.3	1.67	1.82	3.68	3.71	3.57	3.66	2.2	2.37	1.51697	3.07358	5.4673e-06
IGFL1	ENSG00000188293	protein_coding	0	0	0	0	0	0	2.95	2.86	1.56	1.49	0	0	0	0	0	0	0	0	-3.61756	0.476089	1.27047e-21
TAF4B	ENSG00000141384	protein_coding	4.77	4.33	4.86	4.84	3.59	4.24	3.58	3.69	4.51	4.97	3.95	4.19	4.59	4.9	4.41	4.98	4.18	4.25	1.13746	4.4378	0.000778244
EML1	ENSG00000066629	protein_coding	4.79	4.7	4.89	4.9	4.87	5.07	3.63	3.95	4.17	4.26	4.53	4.63	4.87	4.9	4.97	5	5.2	5.08	1.11729	4.76021	0.000956418
FBLIM1	ENSG00000162458	protein_coding	1.18	1.1	0.94	0.63	0.24	0	2.36	2.64	1.23	1.01	0.78	0.49	0	0	0	0	0	0	-4.97251	0.760055	8.09277e-28
DOCK8	ENSG00000107099	protein_coding	4.05	3.99	4.04	4.11	2.05	2.66	2.67	3.44	3.77	3.85	2.39	2.61	4.26	4.27	4.34	4.45	3.13	3.2	1.17646	3.66916	0.00051038
HBEGF	ENSG00000113070	protein_coding	1.43	1.73	1.41	1.29	3.87	3.84	1.87	1.94	1.9	1.58	4.15	3.94	1.05	0.43	1.13	0.57	3.62	3.61	-1.0847	2.80964	0.00703808
TIPARP	ENSG00000163659	protein_coding	4.96	4.76	5.46	5.35	5.84	6.19	3.73	4	5.15	5.6	6.19	6.44	5.22	5.2	5.35	5.67	6.18	6.06	1.36204	5.59972	2.69617e-05
DUSP2	ENSG00000158050	protein_coding	3.33	3.76	3.36	3.28	1.91	1.74	4.7	4.73	4.31	4.31	3.56	2.95	3.51	3.55	3.51	3.25	2.12	2.16	-1.15394	3.55579	0.000646766
ARHGAP4	ENSG00000089820	protein_coding	2.95	3.33	2.82	3.07	3.35	3.28	4.05	4.06	3.76	3.67	3.38	3.26	2.95	2.91	2.66	2.28	2.61	2.52	-1.09198	3.2557	0.00171105
SATB2	ENSG00000119042	protein_coding	2.02	1.94	2.23	2.44	0.7	1.58	1.79	1.97	2.45	2.68	1.85	2.21	3.1	3.51	3.12	3.58	2.29	2.51	1.44798	2.48392	2.38879e-05
AMPD1	ENSG00000116748	protein_coding	0	0	0	0	0.19	0.18	1.42	0.73	0.11	0	0.01	0	0	0	0	0.33	0.14	0.17	-1.27616	0.150063	0.00437375
CDCA7	ENSG00000144354	protein_coding	5.24	5.34	5.33	5.35	1.53	2.47	4.5	4.52	5.09	5.19	2.99	2.97	5.82	5.84	5.68	5.9	3.09	3.07	1.34866	4.86663	2.81749e-05
TMEM40	ENSG00000088726	protein_coding	0	0	0	0	0	0	2.08	1.82	0.53	0.29	0	0	0	0.54	0.38	0.25	0	0	-1.6654	0.251871	1.73951e-05
PELI1	ENSG00000197329	protein_coding	0.93	0.89	1.12	0.95	2.82	3.7	0	0.51	0	0.52	2.9	3.46	1.26	1.67	1.62	2.44	3.3	3.48	1.36945	2.32128	0.000590321
SLITRK6	ENSG00000184564	protein_coding	2.74	0.07	2.83	2.97	0	0	0	0	0	0	0	0	3.19	4.09	3.24	5.07	0.9	1.48	5.19534	2.39928	1.32198e-38
IFRD1	ENSG00000006652	protein_coding	6.87	6.49	7.16	7.21	6.44	7.11	5.99	5.51	6.65	7.23	6.37	6.74	6.64	6.87	6.78	7.3	6.49	6.56	1.01172	6.75211	0.00289609
B3GALT4	ENSG00000206285	protein_coding	0.34	0.51	0.17	0.37	0	0	1.91	1.65	0.37	0.36	0	0	0.25	0	0	0	0	0	-1.65111	0.361039	2.25867e-05
MAGED4B	ENSG00000187243	protein_coding	3.86	3.95	3.89	3.85	4.36	4.25	3.92	3.95	3.81	3.6	4	3.99	2.44	2.55	2.55	2.58	2.3	2.32	-1.41378	3.63965	2.48806e-05
FAM105A	ENSG00000145569	protein_coding	0	0	0	0	0	0	1.47	1.54	0	0.41	0	0	0.14	0.3	0	0.7	0	0	-1.26238	0.159725	0.00302808
BAG2	ENSG00000112208	protein_coding	2.87	2.76	3.25	3.29	1.67	2.29	1.89	1.18	2.48	3.34	2.6	2.81	4.35	4.64	4.22	5.08	3.61	3.87	2.9757	3.46227	1.91441e-19
PAQR5	ENSG00000137819	protein_coding	2.22	2.38	2.05	2.09	1.54	1.67	3.01	3.62	2.78	2.82	1.64	1.45	1.71	1.88	1.55	1.75	1.41	1.5	-1.53076	2.20884	7.20527e-06
WNT2B	ENSG00000134245	protein_coding	1.19	0.77	0.74	0.03	0	0	3.36	4.25	1.96	1.58	0	0	2.1	2.07	1.34	1.49	0	0	-1.76422	1.68252	7.9235e-08
MAP2	ENSG00000078018	protein_coding	2.74	2.2	2.45	2.6	5.38	5.94	3.78	3.81	3.4	3.75	6.04	6.5	2.55	2.7	2.23	3.17	5.38	5.61	-1.14553	4.72391	0.00102244
SLC12A5	ENSG00000124140	protein_coding	1.84	1.52	1.45	1.37	0.97	1.22	2.61	2.95	1.8	1.61	1.37	1.41	1.48	1.84	1.6	1.33	1.02	1.05	-1.10638	1.68806	0.00312194
C1orf226	ENSG00000239887	protein_coding	5.55	5.64	5.99	5.88	5.37	5.31	3.87	3.94	6.37	6.03	5.23	5.2	6.03	5.99	6.38	6.02	5.54	5.5	2.13058	5.67663	6.27641e-12
ADAMTS13	ENSG00000281244	protein_coding	1.36	1.07	0.95	1.5	1.28	1.44	2.45	2.1	1.18	1.11	1.31	1.66	1.01	1.47	1.03	1.08	0.55	0.33	-1.00538	1.3714	0.0121826
CSNK2A3	ENSG00000254598	protein_coding	3.94	3.79	3.84	3.85	3.54	3.49	2.87	3.62	3.76	3.75	3.65	3.67	4.83	4.68	4.83	4.88	4.58	4.48	1.4775	4.11212	4.60495e-06
FGFBP2	ENSG00000137441	protein_coding	2.81	3.03	3.53	3.46	0	0	0	0	3.54	3.46	0	0	2.65	2.54	2.81	2.53	0	0	3.68506	2.27244	2.07031e-19
TGFBR2	ENSG00000163513	protein_coding	2.3	2.05	2.5	2.33	3.68	3.8	1.31	2.18	1.36	1.93	3.11	3.23	3.46	3.43	3.49	3.49	4.83	4.65	1.63034	3.33664	9.43878e-07
GPX3	ENSG00000211445	protein_coding	4.3	4.35	4.17	3.92	5.19	4.77	4.8	4.83	4.07	3.72	5	4.39	3.34	3.26	3.39	2.79	3.82	3.8	-1.4845	4.27965	4.42524e-06
ANK3	ENSG00000151150	protein_coding	4.06	3.49	3.99	3.99	1.9	3.24	5.82	5.83	4.56	5.13	3.6	4.38	3.62	4.19	3.52	4.62	2.89	2.97	-1.86853	4.28115	1.99214e-09
GPRC5B	ENSG00000167191	protein_coding	2.21	2.22	2.23	2.33	0.88	0.71	0.03	0.66	2.27	2.09	0.24	0	3.32	3.27	3.65	3.37	0	0	2.89989	2.15099	5.54577e-17
IGIP	ENSG00000182700	protein_coding	0	0	0.37	1	0.03	1.85	1.98	0.87	0.67	1.18	1.08	2.67	0	0.72	0	1.89	0.68	1.5	-1.27517	1.10461	0.00275443
FBXO32	ENSG00000156804	protein_coding	0.19	0	0.07	0	0	0	0.89	1.11	0	0.29	0	0	0	0.15	0.11	0	0	0.03	-1.25963	0.0824612	0.00761013
RND1	ENSG00000172602	protein_coding	2.34	2.18	1.66	1.79	3.81	3.6	2.26	2.63	1.47	1.2	3.51	3.29	1.62	1.18	1.35	0.97	3.31	3.08	-1.00689	2.65424	0.00997372
VAV3	ENSG00000134215	protein_coding	4.31	3.83	4.61	4.43	1.61	2.21	3.13	3.34	3.09	3.33	1.19	1.56	5.08	5.25	5	5.47	3.29	3.01	1.95354	4.00316	5.3103e-10
SLC18B1	ENSG00000146409	protein_coding	3.79	3.36	3.82	3.8	1.33	1.88	2.36	2.38	3.22	3.24	1.3	1.43	3.91	3.89	3.78	4	2.4	1.71	1.56071	3.13796	2.4438e-06
HCAR1	ENSG00000196917	protein_coding	1.52	1.15	0.67	0.44	0	0	2.45	3.48	1.19	1.09	0	0	0.43	0.3	0.22	0	0	0	-2.66571	0.928378	2.6593e-14
GATA4	ENSG00000136574	protein_coding	0.87	0.82	1.59	1.51	0	0	0	0	0.78	0.69	0	0	1.94	2.25	2.44	1.78	0	0	5.90446	0.800212	2.09564e-25
CCDC88A	ENSG00000115355	protein_coding	1.08	0	1.09	1.21	0.19	2.1	0	0	0.69	1.25	0.8	2.11	0.74	2.07	1.31	2.91	1.2	1.66	2.18302	1.33275	3.01747e-07
ANKRD13B	ENSG00000198720	protein_coding	3.5	3.84	3.6	3.85	1.47	1.66	2.72	2.48	3.02	2.85	0.46	0.06	3.7	3.93	3.79	3.58	1.32	1.57	1.24525	3.01101	0.00030958
PALLD	ENSG00000129116	protein_coding	6.11	5.99	6.11	6.16	5.19	5.73	4.96	5.01	5.47	5.65	5.53	5.92	6.29	6.51	6.28	6.64	6.02	6.08	1.4408	5.93804	5.55829e-06
LIF	ENSG00000128342	protein_coding	0.3	0.64	0.32	0.67	0	0	0	0	0.02	0	0	0	1.19	1.41	1.31	1.4	0	0	1.9292	0.148841	5.63068e-06
ZNF549	ENSG00000121406	protein_coding	1.68	1.46	1.95	1.9	1.49	1.73	2.01	2.03	1.98	2.1	2.13	2.33	0.87	0.83	0.67	1.09	1.4	1.28	-1.14016	1.71106	0.00444047
GLA	ENSG00000102393	protein_coding	5.65	5.64	5.71	5.52	6.65	6.34	4.58	4.63	4.98	5.02	5.86	5.57	5.79	5.49	5.86	5.62	6.74	6.6	1.07671	5.85326	0.00141043
CSTA	ENSG00000121552	protein_coding	0	0.3	0	0	0	0	4.23	3.78	1.48	1.97	0.84	0.82	0	0	0	0	0	0	-6.49636	1.35665	1.40223e-49
NEDD4L	ENSG00000049759	protein_coding	4.79	4.76	4.44	4.42	5.09	5.12	6.91	7.26	5.28	5.24	5.47	5.56	4.56	4.67	4.51	4.5	5.21	5.28	-2.45896	5.42661	1.06323e-15
EDA2R	ENSG00000131080	protein_coding	0	0	0	0	0	0	0	0	0	0	0	0	1.19	1.54	1.46	1.8	0	0.03	4.09498	-0.335326	3.38562e-16
TNFRSF19	ENSG00000127863	protein_coding	2.18	1.98	1.87	1.48	1.64	1.91	1.13	1.29	0.02	0	1.49	1.63	2.59	2.65	2.51	2.43	2.74	2.6	1.42731	1.99458	7.42211e-05
PIK3CD	ENSG00000171608	protein_coding	1.44	1.31	1.34	1.33	1.75	1.47	0.1	0.59	0	0	0.63	0.41	1.24	1.58	1.23	1.15	1.47	1.37	1.04192	1.16464	0.0166119
FCMR	ENSG00000162894	protein_coding	3.31	3.54	3.53	3.4	0.68	0.66	0.17	0	2.52	2.17	0	0	3.54	3.4	3.79	3.34	1.11	0.61	3.86462	2.59624	6.98906e-25
CTSF	ENSG00000174080	protein_coding	3.12	3.28	2.89	2.85	3.45	3.04	4.46	4.43	3.36	3.31	3.92	3.57	2.76	2.34	2.45	2.12	2.48	2.32	-1.84417	3.29086	8.59986e-09
BNIPL	ENSG00000163141	protein_coding	2.08	2.07	2.05	1.9	1.84	1.87	4.41	4.7	3.19	3.05	2.13	1.84	3.16	3.01	3.15	2.89	2.45	2.34	-1.44566	2.93719	9.38414e-06
EEF1A2	ENSG00000101210	protein_coding	9.13	9.37	8.98	9.01	8.05	8.02	9.96	9.93	9.77	9.4	8.9	8.75	8.7	8.66	8.66	8.19	7.15	7.32	-1.23957	8.94598	0.000119354
RHOD	ENSG00000173156	protein_coding	7.05	7.29	7.24	7.3	7.24	7.03	6.89	6.61	7.02	6.95	6.4	6.02	7.79	7.75	7.97	7.68	7.15	7.34	1.03619	7.22417	0.00204045
ANGPTL4	ENSG00000167772	protein_coding	2.46	2.55	2.02	2.34	3.82	3.5	3.08	3.15	2.55	1.9	3.51	3.15	1.19	0.76	0.95	0.74	3.26	3.33	-2.08071	2.79775	9.39495e-10
MRM1	ENSG00000274853	protein_coding	2.75	2.83	2.75	2.72	0.49	0.83	1.99	2.04	2.45	2.43	0.71	0.5	3.26	3.15	3.15	2.83	0.68	1.04	1.21768	2.31955	0.000619955
C8orf46	ENSG00000169085	protein_coding	1.07	1.22	2.06	2.21	0	0	0	0	2.04	2.16	0	0	3.17	3.05	3.53	3.58	0	0	4.26069	1.8165	9.80007e-27
RP11-40A7.2	ENSG00000283526	protein_coding	0	0	0	0	0	0	1.45	2	0	0	0	0	0	0	0	0	0	0	-2.95551	-0.615966	1.16578e-12
AKAP12	ENSG00000131016	protein_coding	3.56	3.08	3.78	3.89	1.85	3.1	4.01	3.92	4.4	4.65	2.88	3.49	2.54	2.68	2.3	3.44	0.3	0.44	-1.32671	3.36086	8.54332e-05
PAOX	ENSG00000148832	protein_coding	0	0	0	0	0	0	1.13	1.08	0.61	0.66	0	0	0	0	0	0	0	0	-2.18266	-0.273535	1.19448e-06
RBBP8	ENSG00000101773	protein_coding	5.44	4.3	5.66	5.58	3.47	4.72	5.12	4.49	5.53	6.11	4.53	5.48	5.51	6.08	5.9	7.06	5.09	5.06	1.00642	5.46762	0.00338782
STARD4	ENSG00000164211	protein_coding	4.36	3.67	4.68	4.83	3.85	4.65	3.08	2.54	3.3	4.03	3.48	4.18	4.27	4.83	4.2	5.55	4.41	4.8	1.77754	4.31708	3.566e-08
PDE4B	ENSG00000184588	protein_coding	2.69	2.29	2.46	2.16	0	0	4.55	4.99	3.32	3.43	0.86	0.59	2.46	2.33	2.04	2.49	0	0	-2.35892	2.72653	1.03529e-13
GRINA	ENSG00000178719	protein_coding	7.16	7.4	7.1	7.04	8.06	7.89	8.06	8.17	7.59	7.18	8.25	8.02	6.8	6.79	6.82	6.38	7.39	7.46	-1.29359	7.54495	5.39335e-05
ERVMER34-1	ENSG00000226887	protein_coding	3.11	3.24	3.11	2.94	0.66	0.44	2.7	3.07	3.27	3.25	1.38	1.37	1.45	1.71	1.35	1.22	0.48	0.21	-1.29614	2.31401	0.000330291
TMEM229B	ENSG00000198133	protein_coding	5.19	5.24	5.41	5.34	3.31	3.17	3.27	3.86	5.41	5.1	2.01	1.29	6.06	5.82	6.29	5.87	3.43	3.26	2.3748	4.93573	1.80166e-14
ADM	ENSG00000148926	protein_coding	2.39	2.39	2.48	2.58	0	0.14	4.5	4.39	3.19	3.2	3.28	3.04	3.37	3.18	3.33	3.15	2.83	2.65	-1.13396	3.08516	0.000880223
SOWAHA	ENSG00000198944	protein_coding	2.05	2.25	1.59	1.33	0.6	0.9	4.04	4.03	2.76	3.09	1.08	1.27	1.48	1.71	1.16	1.75	0	0.21	-2.4116	2.19055	1.67786e-13
SLC24A3	ENSG00000185052	protein_coding	3.18	3.23	2.91	2.89	2.06	2.34	4.9	5.44	4.92	4.7	4.09	3.94	3.11	3.04	2.89	2.82	2.31	2.42	-2.09218	3.75193	2.60576e-11
KLF13	ENSG00000275746	protein_coding	4.6	4.58	4.68	4.64	4.31	4.17	3.29	4.14	3.83	3.51	3.85	3.85	4.9	4.98	5.03	4.86	4.62	4.48	1.18807	4.43656	0.000343828
SGK3	ENSG00000104205	protein_coding	1.17	0.22	1.76	1.98	0	0.94	0.45	0	1.76	2.57	0.01	1.13	1.75	2.43	1.91	3.26	0.74	1.01	2.54026	1.55417	4.48863e-10
HAP1	ENSG00000173805	protein_coding	1.17	1.41	1.1	1.69	4.2	4.04	1.73	1.68	1.27	1.13	3.95	3.98	0.48	0.79	0.61	0.05	3.02	2.93	-1.04034	2.6932	0.0146732
ACSL4	ENSG00000068366	protein_coding	4.03	3.31	4.3	4.38	3.38	4.43	1.79	1.24	2.6	3.5	2.76	3.8	3.73	4.65	3.73	5.21	4.08	4.47	2.75417	3.91068	7.62322e-17
METTL8	ENSG00000123600	protein_coding	5	4.48	5.09	5.01	3.78	4.28	3.97	3.63	4.68	4.93	3.95	4.3	4.77	4.96	4.56	5.18	4.21	4.02	1.09015	4.55441	0.00143884
FAM129A	ENSG00000135842	protein_coding	2.8	2.57	2.92	2.71	3.1	3.41	2.9	3.17	2.33	2.35	2.95	3.35	1.23	1.56	1.64	1.51	2.61	2.92	-1.62401	2.71934	2.8645e-06
ST3GAL1	ENSG00000008513	protein_coding	3.17	3.17	2.97	2.89	3.52	3.55	3.84	4.59	3.43	3.26	4.38	4.36	2.21	2.24	1.97	1.78	3.26	3.28	-2.0138	3.44452	4.28276e-10
SLC2A3	ENSG00000059804	protein_coding	0.87	0.92	1.55	1.38	0	0	1.15	1.22	1.68	1.59	0.08	0.29	3.58	3.56	3.78	3.65	1.99	1.86	2.39627	2.15234	8.69314e-13
ACOX1	ENSG00000161533	protein_coding	5.33	5.2	5.24	5.14	5.66	5.72	6.1	6.51	5.28	5.3	6.01	5.97	5.14	5.05	5.15	5.06	5.96	5.85	-1.19402	5.62009	0.000268441
ALG1L	ENSG00000189366	protein_coding	2.99	3.16	2.8	2.82	1.64	0.9	4.17	3.98	3.3	3.21	1.27	0.75	3.1	2.82	2.79	2.45	0.8	1.07	-1.07608	2.7658	0.00200705
SIPA1L2	ENSG00000116991	protein_coding	4.72	4.56	5.01	5.02	5.38	5.61	2.93	3.42	4.52	4.57	5.41	5.67	5.2	5.3	5.34	5.59	5.87	5.89	2.07317	5.19644	3.55849e-11
MAPT	ENSG00000277956	protein_coding	4.05	4.05	4.02	3.96	3.76	3.68	2.72	3.2	3.81	3.52	3.42	3.38	4.23	4.17	4.39	4.1	3.63	3.49	1.2382	3.8164	0.00022839
DNALI1	ENSG00000163879	protein_coding	0	0	0	0	0	0	0	0	0	0	0	0	3.87	3.63	4.14	4	0	0	5.73724	1.80726	4.1729e-41
TUFT1	ENSG00000143367	protein_coding	6.12	6.17	5.93	5.86	8.1	7.9	6.6	7.12	6.29	6.06	8.29	8.1	5.56	5.44	5.37	5.14	7.9	7.75	-1.35421	7.10237	2.22442e-05
RAMP1	ENSG00000132329	protein_coding	3.7	3.88	3.8	3.88	1.26	1.28	2.78	2.64	3.78	3.85	0.24	0.29	4.04	4.11	4.25	3.83	1.11	1.27	1.39614	3.26412	2.96866e-05
LMO2	ENSG00000135363	protein_coding	0.05	0.11	0	0.12	1.7	1.44	1.23	1.78	0.88	0.96	2.45	2.26	0.07	0.2	0.56	0.25	2.35	2.58	-1.38775	1.40903	0.000942025
HR	ENSG00000168453	protein_coding	6.31	6.54	6.16	6.31	3.84	3.92	5.19	5.44	5.81	5.38	2.61	2.52	6.26	6.35	6.23	5.94	3.71	3.91	1.01168	5.5512	0.00292386
GAMT	ENSG00000130005	protein_coding	5.23	5.46	4.91	4.84	3.08	2.75	6.64	6.31	5.56	5.37	4.11	3.91	4.76	4.62	4.63	4.16	2.57	2.4	-1.76213	4.91988	1.37998e-08
MEGF9	ENSG00000106780	protein_coding	7.1	6.78	7.24	7.19	5.8	6.41	5.58	5.98	6.22	6.49	5.39	5.8	6.74	7.01	6.64	7.21	6.26	6.29	1.10812	6.54487	0.000828689
HPGD	ENSG00000164120	protein_coding	0	0	0	0	0	0	0.17	0	0.22	1.16	0	0	2.6	3.35	2.49	3.89	0	0.65	3.24044	1.34179	2.53692e-18
DNAJC12	ENSG00000108176	protein_coding	2.21	1.62	2.27	2.11	0	0.47	1.29	0.66	1.01	1.39	0	0	2.51	2.32	2.21	2.77	1.18	0.93	1.47649	1.62462	8.33115e-05
TADA2A	ENSG00000277104	protein_coding	1.3	1.46	1.42	1.55	0	0.25	1.4	1.21	1.26	1.3	0.33	0.27	2.3	2.57	2.39	2.41	1.7	1.48	1.16482	1.55653	0.00239072
KCNK12	ENSG00000184261	protein_coding	0.32	0.33	0	0	0.19	0	0.55	1.04	0.17	0	0	0	0	0	0	0	0	0	-1.2648	-0.040179	0.00891609
HEG1	ENSG00000173706	protein_coding	0.05	0.52	0.52	0.71	1.68	1.49	0	0	1.18	0.93	2.65	2.89	1.54	1.72	1.8	1.67	1.91	1.96	1.97373	1.57203	7.83575e-07
SLC7A8	ENSG00000092068	protein_coding	3.38	3.68	3.47	3.31	3.51	3.44	4.5	5.1	3.69	3.34	3.36	3.25	3.58	3.71	3.6	3.39	3.18	3.35	-1.15599	3.68962	0.000619251
SPATA7	ENSG00000042317	protein_coding	1.62	1.28	1.86	1.88	2.31	2.71	3.55	3.06	2.18	2.73	3.39	3.72	1.95	1.98	1.72	2.35	2.77	2.94	-1.32255	2.62872	0.000144157
BATF	ENSG00000156127	protein_coding	3.38	3.42	2.93	2.99	0	0.18	4.35	3.91	3.19	3.09	0.38	0.15	3.01	2.94	2.55	2.63	0	0.29	-1.13981	2.7423	0.000918571
FAM60A	ENSG00000276371	protein_coding	5.15	5.04	5.23	5.09	3.44	3.56	4	4.37	4.9	5.2	3.91	3.85	5.37	5.37	5.26	5.33	4.32	4.11	1.19399	4.75713	0.000302385
ZBTB42	ENSG00000179627	protein_coding	5.96	5.99	5.72	5.71	6	5.73	6.63	7.1	6.44	6.14	6.06	5.91	5.73	5.5	5.58	5.05	5.72	5.67	-1.23356	5.9986	0.000143963
PLA2G3	ENSG00000100078	protein_coding	2.72	2.68	2.62	2.79	0	0	0.55	0.91	0.65	0.56	0	0	2.89	2.69	2.95	2.95	0	0	2.05947	1.826	4.09207e-09
DAB2	ENSG00000153071	protein_coding	1.05	0.67	0	0.25	0	0.3	2.12	2.35	0.14	0.2	1.38	1.11	0	0	0	0	1.48	1.31	-3.21664	0.848395	1.92161e-16
ADRA2B	ENSG00000274286	protein_coding	0.35	0.98	0.32	0.07	0	0	1.34	1.62	0.78	0.45	0	0	0.14	0.05	0.35	0	0	0	-1.36709	0.384215	0.00100263
CBL	ENSG00000110395	protein_coding	6.31	6.28	6.49	6.4	5.9	6.15	4.68	5.93	6.1	6.06	5.78	6	6.4	6.55	6.45	6.52	6.32	6.21	1.06143	6.19184	0.00150631
REEP5	ENSG00000129625	protein_coding	7.82	7.75	7.62	7.63	7.53	7.51	8.76	8.41	7.73	8.02	7.88	7.89	7.4	7.52	7.31	7.62	7.61	7.58	-1.109	7.79697	0.000778659
TET2	ENSG00000168769	protein_coding	6.37	5.51	6.67	6.77	3.17	4.9	4.1	4.41	6.11	6.69	4.19	5.28	5.91	6.82	6	7.53	4.51	5.01	2.19282	5.92072	9.81805e-13
PLLP	ENSG00000102934	protein_coding	0.93	0.87	0.55	0.78	0.1	0.26	2.51	2.45	0.92	0.79	0.63	0.45	1.34	1.25	1.19	0.98	0.43	0.55	-1.15353	1.11403	0.00228698
TMEM219	ENSG00000149932	protein_coding	5.37	5.42	5.24	5.17	5.09	4.9	6.77	6.59	5.94	5.79	5.52	5.17	5.61	5.44	5.57	5.15	5.03	4.88	-1.1315	5.56951	0.000621274
IDUA	ENSG00000127415	protein_coding	3.02	3.2	2.96	3.01	3.17	3.4	4.38	3.96	3.81	3.32	4.14	4.13	2.72	2.98	2.65	2.75	3.22	3.24	-1.3002	3.44869	0.000111163
LMX1B	ENSG00000136944	protein_coding	5.71	5.98	5.86	5.92	5.44	5.57	4.75	5.01	5.66	5.39	4.65	4.81	6.06	6.11	6.24	6.04	5.81	5.91	1.22728	5.68163	0.000169107
BCAT1	ENSG00000060982	protein_coding	2.17	1.64	2.49	2.4	0	0	0.34	0	0.22	0.9	0	0	1.47	1.79	1.11	2.46	0	0	1.69036	1.08468	4.88263e-05
KLK11	ENSG00000167757	protein_coding	0	0	0.93	1.07	0	0	0	0	0	0	0	0	2.83	2.88	3.67	3.39	1.2	0.8	10.8127	1.42475	2.37597e-41
NANOS1	ENSG00000188613	protein_coding	3.55	3.8	3.46	3.35	5.79	5.86	4.14	3.88	3.73	3.89	5.76	5.86	2.82	3.05	2.73	2.66	5.27	5.35	-1.04759	4.68782	0.00301712
TNS2	ENSG00000111077	protein_coding	4.58	4.76	4.43	4.61	1.92	2.64	5.57	5.82	4.35	3.86	2.09	2.28	4.35	4.54	4.24	4.13	2.01	2.09	-1.22546	4.20986	0.000187882
ABCC6	ENSG00000275331	protein_coding	0	0.16	0	0	0	0	1.76	1.84	0.19	0	0	0	0	0	0	0	0	0	-1.9909	-0.035598	3.89069e-07
NFIA	ENSG00000162599	protein_coding	2.39	1.96	2.72	2.61	0.33	0.99	2.29	2.15	2.43	2.65	1.11	1.59	3.37	3.49	3.14	3.81	2.52	2.52	1.2421	2.55527	0.000408128
C5AR1	ENSG00000197405	protein_coding	0.32	0.12	0.29	0.5	0	0	0	0	0	0	0	0	0.91	0.82	0.91	0.83	0	0	1.29064	0.0292596	0.00782154
ZNF385B	ENSG00000144331	protein_coding	1.9	2.03	2.03	2.13	0	0	0	0.1	1.02	0.25	0	0	5.43	5.52	5.6	5.79	0.79	1.33	5.57386	3.57017	7.25819e-52
MYO15B	ENSG00000266714	protein_coding	1.64	1.33	1.27	1.56	1.47	1.69	3.35	3.44	2.14	1.66	2.12	2.5	1.75	1.71	1.3	1.29	1.32	1.53	-1.64109	2.01412	1.25899e-06
IRS1	ENSG00000169047	protein_coding	7.86	7.67	8.11	8.11	6.67	7.01	4.18	4.8	7	6.96	5.09	5.22	7.75	7.92	7.63	7.91	6.82	6.88	3.33507	7.2202	8.41855e-27
EPHA4	ENSG00000116106	protein_coding	3.66	3.37	3.46	3.27	3.1	3.27	2.33	2.79	2.42	2.61	3.36	3.36	4.83	4.91	4.75	4.96	4.79	4.76	2.3069	3.94921	2.74379e-13
CTC-281F24.5	ENSG00000282936	protein_coding	0.92	0.4	1.15	1.46	0	0.06	0	0.43	0.71	0.56	0	0	0.83	1.51	0.81	1.18	0	0.17	1.22897	0.584038	0.00354381
OSR2	ENSG00000164920	protein_coding	4.8	4.91	4.75	4.65	4.11	4.06	5.49	5.69	4.91	4.82	4.92	4.76	4.57	4.53	4.51	4.36	4.74	4.58	-1.01867	4.7803	0.00289609
ALDH1L2	ENSG00000136010	protein_coding	4.53	3.96	5.05	4.96	2.53	3.06	0.77	0.85	2.36	2.45	1.82	2.25	0	0	0	0	0.76	0.98	-1.33218	3.02059	0.00709017
LONRF2	ENSG00000170500	protein_coding	5.88	5.6	6.64	6.71	5.62	6.26	4.61	4.98	7.19	7.46	6.64	7.11	6.93	7.27	7.29	8	6.4	6.63	2.32192	6.72952	3.37789e-14
TUBA3E	ENSG00000152086	protein_coding	0	0	0	0	0	0	0	0	0.98	1.11	0	0	1.17	0.89	1.76	1.04	0	0	4.5702	-0.0917648	5.07296e-15
KIF14	ENSG00000118193	protein_coding	4.92	2.42	4.86	5.16	2.39	4.54	4.01	3.7	4.5	5.09	2.54	4.49	4.07	5.38	4.15	6.4	3.46	4.05	1.0225	4.54605	0.00322439
PSMF1	ENSG00000125818	protein_coding	6.26	6.22	6.19	6.08	6.13	5.93	5.91	6.13	6.17	5.99	6.04	5.75	7.2	6.97	7.2	6.84	7.06	6.92	1.09565	6.47479	0.000967299
OAS1	ENSG00000089127	protein_coding	0	0	0	0	0	0	1.31	0.83	0	0.11	0	0	0	0	0	0	0	0	-2.11749	-0.731752	2.00466e-06
RAB20	ENSG00000139832	protein_coding	3.59	3.62	3.34	3.15	2.92	2.74	4.33	4.38	3.36	3.21	3.43	3.11	3.36	3.17	3.17	2.82	2.68	2.72	-1.05321	3.3626	0.00246768
GPX2	ENSG00000176153	protein_coding	1.15	1.26	1.23	0.71	0	0	0	0	0	0	0	0	1.68	1.53	1.84	1.6	0	0	1.89004	0.581761	4.62628e-06
SPTLC3	ENSG00000172296	protein_coding	0	0	0	0	0	0	1.03	0.77	0	0	0.42	0.79	0	0	0	0	0	0	-3.01981	-0.670764	9.78781e-10
BGN	ENSG00000182492	protein_coding	2.73	2.95	2.91	2.86	2.78	2.61	0	0.19	0.02	0	0	0.06	1.38	0.76	1.25	0.95	0.65	0.9	1.1321	1.77606	0.011531
TRIM47	ENSG00000132481	protein_coding	4.68	4.87	4.59	4.52	2.54	2.09	2.26	2.24	2.7	2.54	0	0.15	3.36	3.3	3.22	2.75	0.52	0.44	1.10835	3.26505	0.00210093
UBE2QL1	ENSG00000215218	protein_coding	0.63	0.26	0.24	0.16	0.62	0.63	0.73	0.59	0	0	0.24	0.25	0	0	0	0	0	0	-3.23498	-0.0424669	2.94063e-09
SLC25A30	ENSG00000174032	protein_coding	7.08	6.8	6.99	6.91	6.11	6.68	8.07	8.4	7.95	8.34	7.37	7.63	7.09	7.21	6.89	7.45	6.91	6.88	-1.06773	7.37302	0.00134568
SPEG	ENSG00000072195	protein_coding	1.96	2.14	1.79	2.09	0	0.06	1.95	1.54	1.6	1.33	0.24	0	2.81	2.98	2.74	2.84	0.48	0.48	1.18276	1.80942	0.00137593
KCNH3	ENSG00000135519	protein_coding	1.62	1.71	1.41	1.93	1.08	1.12	1.57	1.96	1.7	1.35	0	0.52	2.89	2.87	3.18	2.63	0.58	0.98	1.11401	1.86996	0.00230748
CHD7	ENSG00000171316	protein_coding	4.71	4.48	4.98	5.09	3.16	3.97	3.15	3.91	4.72	4.88	3.78	4.36	4.71	5.08	4.59	5.31	3.78	4.13	1.33783	4.48372	4.10605e-05
KRT16	ENSG00000186832	protein_coding	1.34	1.58	1.81	1.65	5.54	5.35	1.37	1.46	1.39	0.71	0	0	3.09	2.94	3.04	2.56	2.93	3.17	1.62588	3.24244	2.72885e-06
CKMT1A	ENSG00000223572	protein_coding	6.74	6.76	6.38	6.3	6.26	5.97	7.56	7.63	6.99	6.77	6.97	6.61	6.65	6.34	6.46	6.01	6.04	5.87	-1.05709	6.6508	0.00155893
ZNF433	ENSG00000197647	protein_coding	2.76	1.94	2.83	2.81	3.54	3.99	3.95	3.49	2.99	3.51	4.24	4.56	2.68	2.6	2.5	3.12	4.05	3.92	-1.06579	3.50089	0.00262939
GPER1	ENSG00000164850	protein_coding	3.43	3.56	3.02	3.19	0.3	0.77	3.93	4.26	2.89	2.62	0	0	5.27	5.35	5.44	5.1	2.43	2.59	1.2325	3.81606	0.000176864
GRIK3	ENSG00000163873	protein_coding	5.46	5.44	5.97	5.94	1.94	2.08	0.81	1.77	4.17	3.94	0.05	0.45	5.25	5.26	5.41	5.3	2.17	2.16	3.87124	4.53087	9.26177e-32
RHOQ	ENSG00000119729	protein_coding	2.95	2.5	3.21	3.26	0.74	1.78	2.43	2.03	2.32	2.77	1.11	1.93	3.44	3.84	3.39	4.23	2.83	2.92	1.44171	2.87221	2.30791e-05
GALT	ENSG00000213930	protein_coding	2.64	2.54	2.38	1.81	3.72	3.47	3.49	3.09	2.57	2.38	3.38	3.13	2.18	2.01	2.15	1.62	3.19	3.02	-1.16288	2.87777	0.00108946
RBM41	ENSG00000089682	protein_coding	2.76	1.88	3.07	3.09	1.19	2.24	2.17	1.42	2.1	2.41	1.03	2	2.79	3.18	2.77	3.75	2.24	2.15	1.206	2.49931	0.00110379
NOVA1	ENSG00000139910	protein_coding	0.51	0.61	0.78	1.03	0	0.22	0	0	0.11	0	0	0.33	1.1	1.58	1.34	1.53	0.05	0.65	1.61611	0.652873	0.000112489
PGM5	ENSG00000154330	protein_coding	4.14	4.22	3.1	3.08	2.79	2.98	6.98	7.34	5.26	5.09	4.43	4.23	3.81	3.65	3.16	3.03	2.57	2.12	-3.41362	4.81271	2.00894e-27
ST3GAL5	ENSG00000115525	protein_coding	1.9	1.67	1.56	1.93	0.19	0	3.05	3.14	2.08	2.28	1.49	1.47	1.84	1.62	1.83	2.01	0	0.29	-1.3291	1.81431	0.000161686
ABCC8	ENSG00000006071	protein_coding	1.48	1.31	1.47	1.35	2.86	2.81	2.07	2.27	1.67	1.06	2.94	3.04	0.97	1.13	1.33	0.83	2.53	2.3	-1.09774	2.10327	0.00578615
C20orf96	ENSG00000196476	protein_coding	1.46	1.31	1.67	1.58	0	0	2.03	2.12	1.81	1.54	0.49	0.2	3.3	3.02	3.24	2.8	1.52	1.21	1.12089	1.95566	0.00201043
MYBBP1A	ENSG00000132382	protein_coding	7.18	7.28	7.19	7.23	6.25	6.16	6.04	6.37	7.17	6.74	5.8	5.72	7.27	7.31	7.29	6.98	6.04	6.04	1.09721	6.76468	0.000938473
GULP1	ENSG00000144366	protein_coding	0.39	0	0.48	1.19	0	0.51	0.85	0.27	0.46	1.13	0	0.29	1.52	2.18	1.11	2.84	1.05	1.35	1.35182	1.05434	0.000781713
CCNA1	ENSG00000133101	protein_coding	7.5	7.38	7.85	7.72	6.05	6.12	6.26	6.2	7.91	7.91	5.94	5.67	8.48	8.29	8.76	8.57	6.83	6.56	2.18784	7.51292	7.74512e-13
DIAPH2	ENSG00000147202	protein_coding	2.32	1.78	2.46	2.37	0	0.66	1.1	1.02	0.92	1.56	0	0.33	3.01	3.37	2.65	3.92	2.14	2.22	2.1608	2.16009	2.8388e-10
PNPLA4	ENSG00000006757	protein_coding	1.96	1.67	1.87	1.99	1.93	2.07	2.7	2.36	2.03	1.82	2.44	2.01	0.51	0.43	0.75	0.57	1.05	0.41	-2.02682	1.78473	1.69986e-08
TRAF3	ENSG00000131323	protein_coding	4.87	4.93	4.98	4.97	2.98	3.23	3.52	4.09	4.71	4.57	3.26	3.09	5.08	5.15	4.95	4.85	3.38	3.48	1.29986	4.40305	7.06381e-05
CDKN2D	ENSG00000129355	protein_coding	2.16	2.02	1.7	1.76	3.87	3.82	3	3.16	2.17	1.96	3.81	3.69	1.75	1.9	1.79	1.42	3.55	3.63	-1.23628	2.95227	0.000547742
GSN	ENSG00000148180	protein_coding	1.51	1.19	1.44	1.46	3.69	3.47	3.2	2.96	2.41	2.27	4.12	4.13	2.15	1.72	2.08	1.99	3.81	3.68	-1.09048	3.00937	0.00274225
EFNA1	ENSG00000169242	protein_coding	5.43	5.5	5.16	4.96	5.5	5.31	6.84	6.93	5.3	5.08	5.88	5.48	5.46	5.34	5.29	4.82	5.7	5.51	-1.4568	5.64637	3.93742e-06
MAN1C1	ENSG00000117643	protein_coding	0.22	0.11	0	0	2.21	2.21	0.6	0.68	1.1	1.04	2.92	2.94	0	0	0	0	2.03	1.99	-1.33974	1.45403	0.00481264
LIN7A	ENSG00000111052	protein_coding	1.35	1.26	0.95	1.16	1.2	2.2	4.57	4.31	3.67	4.3	3.81	4.47	2.33	2.95	2.22	3.44	3.21	3.28	-1.75739	3.27595	5.1623e-08
BST2	ENSG00000130303	protein_coding	4.11	4.19	3.89	3.72	1.36	1.93	6.44	6.08	5.82	5.78	3.83	3.53	2.02	1.98	1.95	1.29	0	0.03	-4.23863	4.34126	8.3748e-38
NLN	ENSG00000123213	protein_coding	6.24	5.88	6.48	6.46	5.21	5.73	5.3	5.22	6.24	6.71	5.94	6.27	6.34	6.55	6.31	6.93	5.97	6.01	1.21425	6.16438	0.00019894
TFAP2C	ENSG00000087510	protein_coding	7.77	7.77	7.87	7.83	7.25	7.15	6.58	6.77	7.66	7.5	6.92	6.89	7.98	7.94	8.1	7.96	7.66	7.5	1.30728	7.567	4.38939e-05
PRSS23	ENSG00000150687	protein_coding	7.86	7.85	8.51	8.49	6.39	6.53	6.67	6.43	8.24	8.32	6.84	6.74	8.52	8.42	8.78	8.78	7.2	7.11	1.94229	7.86007	2.35759e-10
KLK10	ENSG00000129451	protein_coding	0	0.15	1.03	0.82	0	0	0	0	0	0	0	0	2.26	2.05	3.03	2.44	0	0	5.70088	0.790743	5.61894e-27
MMD	ENSG00000108960	protein_coding	2.25	1.48	1.83	1.9	0	0	1.93	1.81	1.35	1.97	0.68	0.66	2.8	2.99	2.55	3.31	1.53	1.82	1.05749	1.94883	0.00481778
CDV3	ENSG00000091527	protein_coding	8.02	7.67	8.14	8.21	7.01	7.37	7.2	6.96	7.57	7.81	7.01	7.23	8.73	8.94	8.81	9.35	7.84	7.91	1.77655	8.0348	8.0356e-09
MMP25	ENSG00000008516	protein_coding	0.78	0.72	0.63	0.71	0	0	1.31	1.4	0.3	0	0	0	0.34	0	0.4	0	0	0	-1.1836	0.18666	0.0063349
RNF224	ENSG00000233198	protein_coding	0	0	0	0	0	0	2.83	2.88	0.59	0.16	0	0.01	0	0	0	0	0	0	-4.69684	0.465736	9.68386e-29
TMEM132B	ENSG00000139364	protein_coding	0.65	0.03	0.24	0	4.69	4.81	0.98	1.13	0.27	0.33	4.67	4.87	0	0	0	0	3.42	3.49	-2.54294	3.1065	1.96249e-08
TESC	ENSG00000088992	protein_coding	0.42	0.61	0.16	0.44	0	0	2.56	2.03	2.23	1.93	1.33	1.5	0	0	0	0	0	0	-3.47193	0.881548	9.0601e-18
IZUMO4	ENSG00000099840	protein_coding	0	0	0	0	3.43	3.34	1.2	0.56	0.25	0	3.25	3.2	0	0	0	0	2.46	2.4	-1.73573	1.87664	0.000149891
TMCC3	ENSG00000057704	protein_coding	0.73	0.64	1.12	0.79	1.11	1.01	1	1.21	0.3	0.37	0.33	0.45	0.17	0	0	0.33	0.26	0.29	-1.13719	0.658261	0.0118258
ENTPD3	ENSG00000168032	protein_coding	0	0	0	0	0	0	1.55	1.98	0.14	0	0.18	0	0	0	0	0	0	0	-4.70564	-0.251656	1.83576e-21
ENOX2	ENSG00000165675	protein_coding	5.28	5.04	5.29	5.34	4.55	4.83	3.83	3.81	4.25	4.47	4.07	4.22	5.06	5.12	5.06	5.26	4.91	4.89	1.29716	4.8191	7.79305e-05
SSTR2	ENSG00000180616	protein_coding	0.69	0.55	1.23	1.18	0	0	0	0	1.16	0.33	0	0	1.04	1.24	1.37	1.35	0	0	3.13082	0.454622	9.01311e-11
HTR7	ENSG00000148680	protein_coding	0.85	0.71	1.12	0.99	0	0	0.03	0	1.33	1.2	0	0	2.05	2.1	1.95	2.32	0	0	2.11309	0.930588	2.69335e-08
FABP5	ENSG00000164687	protein_coding	3.81	3.91	4.01	4.05	2.6	2.79	2.53	1.69	3.18	3.49	2.08	2.12	3.85	3.94	3.94	4.1	3.21	3.28	1.77877	3.42147	9.1338e-08
TMEM120B	ENSG00000188735	protein_coding	4.31	4.58	4.42	4.51	4.26	4.25	3.6	3.72	4.76	4.46	4.35	4.1	4.98	4.89	4.97	4.63	4.37	4.33	1.29891	4.4656	8.03338e-05
POU6F1	ENSG00000184271	protein_coding	0.8	0.82	0.75	0.9	0	0	0	0	0	0	0	0	1.1	0.58	0.82	0.61	0	0	1.48664	0.0706885	0.00145149
APOBEC3B	ENSG00000179750	protein_coding	1.8	1.7	1.38	1.39	0	0	3.83	4.43	2.91	2.85	0.72	0.27	2.22	2.28	2.12	1.72	0	0	-1.89116	2.20005	5.19969e-09
TIAM1	ENSG00000156299	protein_coding	3.86	3.88	4.08	4.24	5.01	5.5	2.46	2.83	3.24	3.38	4.34	4.59	4.11	4.25	4.06	4.5	5.31	5.43	1.54096	4.44012	2.5145e-06
SYTL1	ENSG00000142765	protein_coding	4.5	4.6	4.29	4.48	2.41	2.52	5.77	5.6	4.74	4.49	3.72	3.5	4.4	4.53	4.09	3.97	2.39	2.58	-1.19526	4.30301	0.00028748
ZNF711	ENSG00000147180	protein_coding	0.73	0	1.07	1.51	0	0.14	0	0	0.02	0.66	0	0	0.62	1.87	0.52	2.95	0	0.33	2.19424	0.725277	7.69146e-07
MUC5B	ENSG00000117983	protein_coding	3.82	4.43	3.91	4.42	1.84	2.63	1.4	1.62	1.59	1.7	0	0	3.22	3.92	3.16	3.09	1.33	1.59	2.10682	2.97133	1.95519e-10
AMMECR1	ENSG00000101935	protein_coding	5.32	4.99	5.52	5.47	3.73	4.62	3.75	3.7	4.16	4.76	3.15	3.79	5.12	5.44	4.89	5.75	4.42	4.55	1.58484	4.77825	6.49946e-07
LRRC56	ENSG00000273831	protein_coding	0.64	0.34	0.28	0.58	0.43	0.58	1.69	1.71	0.62	0.43	1.02	1.11	0	0.23	0	0	0.05	0.33	-1.57039	0.69342	9.08461e-05
CACFD1	ENSG00000280479	protein_coding	4.13	4.24	3.83	3.69	5.53	5.24	5.24	5.49	4.37	4.06	5.58	5.21	4.22	4.03	4.14	3.65	5.02	5.06	-1.2166	4.78623	0.000223049
EPHA7	ENSG00000135333	protein_coding	0	0	0	0	0	0	1.81	1.75	0.65	1.47	2.22	3.08	0	0	0	0	0	0	-4.37415	0.665025	5.96842e-20
REPS2	ENSG00000169891	protein_coding	2.9	2.69	2.79	2.95	4.09	4.15	3.55	3.9	2.94	3.04	3.96	4.11	2.5	2.81	2.44	2.9	3.9	3.83	-1.05712	3.46543	0.00312942
NPY1R	ENSG00000164128	protein_coding	8.25	6.75	8.7	8.81	7.18	8.38	3.48	1.67	5.93	6.67	3.44	4.25	8.2	8.86	8.31	9.9	8.58	8.86	5.77604	8.0563	7.5646e-62
SHISA8	ENSG00000234965	protein_coding	0.63	1.36	0.19	1.14	0	0	2.15	1.32	0.35	0.37	0	0	0.07	0.85	0	0.49	0	0	-1.2513	0.451827	0.00228698
C3orf70	ENSG00000187068	protein_coding	2.07	2.11	2.56	2.19	0	0.57	0.96	1.5	1.48	1.27	0.47	0.26	4.42	4.55	4.59	4.76	2.29	1.97	3.23151	2.91494	1.01198e-22
FAM126A	ENSG00000122591	protein_coding	3.34	2.68	3.65	3.73	4.51	5.45	2.74	2.48	3.51	4.3	5.33	6.17	3.39	4.23	3.51	4.88	5.23	5.37	1.27338	4.56872	0.000195842
SLC2A14	ENSG00000173262	protein_coding	0.93	0.46	1.51	1.67	0	0	0	0	0.11	0.22	0	0	1.31	1.13	1.46	1.56	0	0	2.9481	0.467727	5.1041e-10
CYP27B1	ENSG00000111012	protein_coding	2.62	2.72	2.47	2.5	0.6	0.47	1.17	1.5	1.93	1.9	0	0.33	2.86	2.91	2.85	2.51	1.2	0.96	1.55537	2.03132	7.98412e-06
UNC5C	ENSG00000182168	protein_coding	3.69	3.47	3.14	3.11	0.78	1.22	0.96	2	1.57	1.25	0.11	0.45	0	0	0	0	0	0	-4.71816	1.7655	3.70585e-20
ARL4D	ENSG00000175906	protein_coding	1.94	1.78	1.9	1.73	1.63	1.34	3.95	3.97	2.19	1.77	1.96	1.83	1.52	1.72	1.78	0.95	0.55	0.48	-2.30816	2.15385	1.86043e-12
SH3BP5	ENSG00000131370	protein_coding	4.34	4.26	4.59	4.62	4.02	4.34	3.09	3.74	5.32	5.28	4.5	4.56	4.68	4.75	4.72	4.89	4.53	4.62	1.28188	4.5733	0.000101292
LBX2	ENSG00000179528	protein_coding	0	0.36	0	0.12	0	0	0.81	0.73	0	0	0	0	0	0	0	0	0	0	-1.09945	-0.274836	0.0237986
CSGALNACT1	ENSG00000147408	protein_coding	0	0	0	0	0	0	3.23	3.03	0.61	1.01	0	0	0	0	0	0	0	0	-3.57995	0.716389	4.71764e-22
CAPS2	ENSG00000180881	protein_coding	1.02	0.49	0.93	1.36	0	0	0	0	0.69	0.96	0	0.79	1.34	1.49	1.25	2.41	0	0.17	1.64479	0.830434	5.39335e-05
GLRX	ENSG00000173221	protein_coding	0.96	0.96	0.92	0.73	1.77	1.76	3.28	3	1.98	1.86	3.11	2.89	1.74	1.45	1.77	1.86	2.6	2.14	-1.50422	2.15636	1.25284e-05
PKIA	ENSG00000171033	protein_coding	3.88	3.59	3.74	3.59	1.46	2.1	3.44	3.06	2.9	3.13	2.15	2.18	4.11	4.35	3.83	4.35	3.22	3	1.00094	3.40061	0.0049202
FFAR2	ENSG00000126262	protein_coding	0.61	1.05	0.41	0.29	0	0	1.89	2.02	0.46	0.37	0	0	0	0	0	0	0	0	-2.61378	0.319194	3.92592e-11
SMIM5	ENSG00000204323	protein_coding	0	0	0	0	0	0	2.29	2.12	0.08	0.11	0	0	0	0	0	0	0	0	-2.84097	0.180316	2.09722e-13
NLRP1	ENSG00000091592	protein_coding	0	0	0	0	0.48	0.41	0.77	0.66	0	0	0.24	0	0	0	0.45	0.25	0.22	0.21	-1.076	0.0481009	0.0302675
ADAMTSL5	ENSG00000185761	protein_coding	3.22	3.57	3.68	3.75	2.44	2.47	2.38	2.42	3.9	3.47	2.42	2.45	3.75	3.96	4.03	3.83	2.14	2.41	1.4784	3.27171	9.51762e-06
KDM1B	ENSG00000165097	protein_coding	5.9	5.6	6.19	6.17	6.53	7.04	4.82	5.35	5.61	5.97	6.69	6.98	6.05	6.24	6.1	6.56	6.94	6.98	1.06529	6.35558	0.0015034
ACACB	ENSG00000076555	protein_coding	5.77	5.92	5.63	5.64	5.76	6.02	5.89	6.48	7	6.84	6.7	6.89	4.73	4.84	4.55	4.5	4.74	4.89	-1.40719	5.94911	1.01012e-05
FAM210B	ENSG00000124098	protein_coding	5.12	5.03	4.94	5.04	5.48	5.64	5.76	5.69	4.44	4.6	6.04	6.11	4.6	4.67	4.32	4.55	5.45	5.38	-1.06091	5.28588	0.0016951
DLC1	ENSG00000164741	protein_coding	5.68	5.69	6.06	6.31	4.77	5.25	3.95	4.08	5.34	5.55	4.62	5	6.78	7.14	6.82	7.35	5.95	6.2	2.97171	5.98144	7.44604e-22
GPR68	ENSG00000119714	protein_coding	3.69	3.89	4.24	4.14	0	0.18	2.41	1.94	4.03	3.65	0	0	4.07	3.93	4.44	4.2	0	0	1.85046	3.26438	2.00078e-08
B4GALT5	ENSG00000158470	protein_coding	6.02	5.98	6.09	5.93	5.09	5.07	4.86	5.65	5.85	5.81	5.31	5.23	6.37	6.27	6.38	6.36	5.78	5.75	1.03616	5.82742	0.00212786
CYBRD1	ENSG00000071967	protein_coding	0	0	0	0	0	0	0.89	1.27	0	0	0	0	0	0	0	0.1	0	0	-2.21901	-0.445123	4.01167e-07
2020-09-06	ENSG00000125354	protein_coding	3.63	3.49	3.51	3.47	2.58	2.26	0.55	0.32	0.25	0	0	0	2.56	2.36	2.61	2.53	0.79	1.12	2.07022	2.33758	1.87709e-08
PARP9	ENSG00000138496	protein_coding	2.66	2.64	2.45	2.46	0	0.44	3.79	3.93	3.37	3.49	0.68	0.76	2.58	2.81	2.53	2.91	0.34	0.08	-1.13726	2.55249	0.00112985
CYFIP2	ENSG00000055163	protein_coding	4.29	4.21	4.07	3.89	4.9	4.83	4.89	5.44	4.6	4.42	5.54	5.52	4.02	3.89	3.95	3.76	4.25	4.09	-1.20776	4.61772	0.000264622
TEX15	ENSG00000133863	protein_coding	1.7	0	1.62	1.76	0	0	0	0.1	1.41	2.3	0	0.15	0.87	1.54	0.67	2.97	0	0	1.20946	1.05057	0.00647437
CYP1B1	ENSG00000138061	protein_coding	3.52	2.92	4.1	4.1	1.9	2.74	2.3	1.79	3.91	4.55	1.11	1.56	4.03	4.54	4.22	5.44	2.47	3.11	2.2799	3.64888	2.25094e-12
ARTN	ENSG00000117407	protein_coding	2.93	3.05	3.22	3.3	1.34	0.99	1.98	1.89	3.39	3.21	0.54	0.59	3.25	3.16	3.5	3.19	0.68	1.05	1.29945	2.63097	0.000220859
CERS4	ENSG00000090661	protein_coding	4.78	4.88	4.49	4.44	2.91	2.93	6.14	6.15	4.7	4.5	3.32	2.93	4.79	4.5	4.61	4.12	2.89	2.85	-1.46353	4.54092	3.87716e-06
STEAP1	ENSG00000164647	protein_coding	1.37	0.62	1.61	1.39	0	0	0	0	0.5	0.49	0	0	1.16	1.27	1.16	1.8	0	0	1.86412	0.621883	3.71926e-05
MPZL2	ENSG00000149573	protein_coding	4.2	4.05	4.18	4.27	3.76	4.3	5.43	5.31	4.38	4.92	4.82	5.2	3.88	4.32	3.89	4.39	3.82	4.09	-1.23343	4.48998	0.000179119
AFF1	ENSG00000172493	protein_coding	4.57	4.22	4.8	4.91	4.54	5.11	2.94	3.52	4.24	4.28	4.17	4.79	4.55	4.91	4.59	5.19	5.01	5.19	1.50089	4.63886	3.20295e-06
ANXA1	ENSG00000135046	protein_coding	0	0	0	0	0	0	1.47	0.66	0.63	0.73	0	0.96	0	0.2	0	0.89	0	0	-1.40041	-0.0364698	0.00212815
BIK	ENSG00000100290	protein_coding	3.52	3.6	3.22	3.1	2.98	2.74	4.47	4.41	2.76	2.71	2.84	2.63	3.1	3.04	2.79	2.41	2.82	2.57	-1.34001	3.21668	5.22398e-05
SLC44A2	ENSG00000129353	protein_coding	8.21	8.27	7.97	7.9	7.95	7.77	8.68	9.11	8.24	7.95	8.04	7.69	7.94	7.72	7.84	7.45	7.78	7.62	-1.04582	8.05925	0.00175363
LRRC8C	ENSG00000171488	protein_coding	1.29	0.64	1.2	1.03	1.08	2.06	0.17	0.29	0.44	0.88	1.46	2.42	1.23	1.65	1.01	1.87	1.78	1.9	1.23206	1.41095	0.00398157
KIAA1958	ENSG00000165185	protein_coding	3.75	3.52	3.9	4.02	3.54	4.11	1.6	2.17	2.54	2.92	3.12	3.57	3.27	3.64	3.11	3.83	3.76	4.16	1.55752	3.51834	3.33867e-06
TMEM159	ENSG00000011638	protein_coding	5.37	5.48	5.16	5.03	4.82	4.61	5.91	6.06	5.35	5.3	5.19	4.9	5.08	4.79	4.96	4.54	4.58	4.32	-1.01086	5.14389	0.00304441
TGFBR3L	ENSG00000260001	protein_coding	1.08	1.41	0.82	1.14	0	0	2.54	1.71	1.44	1.56	0	0	0.59	1.08	1.09	0.7	0	0	-1.29254	0.940012	0.00080742
ADAMTS9	ENSG00000163638	protein_coding	0.73	1.19	0.48	0.29	1.1	1.44	4.55	5.22	3.8	3.88	3.95	4.08	0.54	0.85	0.11	0	0.9	0.8	-4.20185	2.96347	1.81935e-34
COL21A1	ENSG00000124749	protein_coding	0	0	0	0	0	0	0	0	1.64	2.04	0	0	1.27	1.62	1.88	2.85	0	0	3.15545	0.680305	7.67288e-12
CCNG2	ENSG00000138764	protein_coding	5.01	4.78	4.87	4.89	6.03	6.52	6.33	6.48	4.41	4.97	6.44	6.81	5.01	5.32	4.78	5.28	6.63	6.61	-1.20355	5.87785	0.000233273
CHGA	ENSG00000276781	protein_coding	1.49	1.57	1.41	1.7	2.13	2.3	3.22	2.96	2.55	2.58	2.77	2.99	1.56	1.65	1.44	1.27	1.75	2.01	-1.45085	2.22831	3.26305e-05
LITAF	ENSG00000189067	protein_coding	6.6	6.62	6.42	6.36	6.27	6.07	7.85	8.01	6.55	6.46	6.91	6.86	6.53	6.45	6.45	6.27	6.07	6.02	-1.40836	6.7024	8.34652e-06
C4orf19	ENSG00000154274	protein_coding	1.13	1.26	1.33	1.53	0.51	0.1	0.1	0	0.61	1.22	0.35	0	2.93	2.87	3.11	3.07	2.39	1.99	2.90889	1.77736	1.20549e-15
LIMA1	ENSG00000050405	protein_coding	4.43	3.95	4.3	4.25	5.46	6.32	5.86	5.5	4.52	5.14	6.62	7.17	4.37	4.82	4.35	5.26	6.25	6.32	-1.0537	5.63347	0.00188219
MORF4L2	ENSG00000123562	protein_coding	8.97	8.72	9.09	9.08	8.25	8.42	7.99	7.86	8.2	8.45	7.81	7.87	9.02	9.02	9.04	9.23	8.61	8.5	1.11943	8.62796	0.0006754
ODAM	ENSG00000109205	protein_coding	0.51	0.15	0	0	0	0	2.12	1.21	0	0	0	0	0	0	0	0	0	0	-2.45043	-0.332331	2.00272e-09
PTGES3L	ENSG00000267060	protein_coding	0	0	0	0	0	0	0.73	0.63	0.04	0.17	0	0	0	0	0	0	0	0	-2.04314	-0.310569	1.7515e-05
CCDC86	ENSG00000110104	protein_coding	5.27	5.6	5.36	5.4	4.16	4.09	4.36	4.37	5.3	5.09	3.25	3.17	5.51	5.61	5.54	5.18	3.99	4.05	1.22337	4.90878	0.000197333
TUBA3D	ENSG00000075886	protein_coding	0	0	0	0	0	0	0	0	1.53	1.66	0	0	2.34	2.02	2.75	2.27	0	0	4.0003	0.775931	3.89064e-20
PNPLA1	ENSG00000180316	protein_coding	0	0	0	0	0	0	1.2	1.57	1.98	1.63	1.08	1.15	0	0	0	0	0	0	-4.33147	0.102122	1.80027e-17
SH3GLB2	ENSG00000148341	protein_coding	6.49	6.53	6.3	6.31	7.14	7.11	7.61	7.62	6.94	6.62	7.32	7.22	6.64	6.51	6.47	6.13	6.94	6.92	-1.00907	6.90403	0.00285366
SMPDL3A	ENSG00000172594	protein_coding	2.29	1.8	1.96	2.09	1.11	1.67	3.17	2.74	2.63	3.02	1.6	2.15	1.68	2.08	1.66	2.31	1.79	1.9	-1.05587	2.18275	0.00476934
UTP14A	ENSG00000156697	protein_coding	6.35	6.25	6.32	6.45	5.2	5.17	5.02	4.93	5.4	5.48	4.58	4.76	6.27	6.27	6.3	6.33	5.33	5.38	1.32306	5.77137	3.99024e-05
RPH3AL	ENSG00000282013	protein_coding	2.71	2.62	2.7	2.49	0.07	0	1.5	1.6	1.37	1.29	0	0	3.11	2.86	2.86	2.55	0.11	0	1.46923	1.92848	2.69174e-05
TUBB3	ENSG00000258947	protein_coding	0.88	1.05	1.32	1.25	4.04	3.88	0	0	0.48	0	3.22	3.31	0.56	0.69	0.54	0.83	2.6	3.06	1.25467	2.32482	0.00938657
SLC6A14	ENSG00000268104	protein_coding	5.09	4.23	5.25	5.36	2.81	3.48	1.29	0.35	1.13	1.39	0	0	5.87	6.41	5.71	6.97	4.65	4.82	5.34468	4.85108	6.58482e-51
FREM2	ENSG00000150893	protein_coding	6.63	6.29	6.91	6.93	5.45	6.61	6.07	6.81	8.19	8.47	7.47	8.26	7.16	7.8	7.21	8.31	6.91	7.17	1.04771	7.3507	0.00174726
ATP5EP2	ENSG00000180389	protein_coding	0.98	0.48	1.07	0.64	1.3	0.96	2.23	1.59	1.42	1.07	2	1.28	1.1	0.3	0.68	0.93	1.45	0.17	-1.10472	1.2289	0.00551089
RIN1	ENSG00000174791	protein_coding	0	0	0	0	0	0.01	0	0	0	0	0.21	0.11	0.85	1.32	0.81	0.8	0	0	1.6685	0.141285	0.000193872
KIFC3	ENSG00000140859	protein_coding	1.75	1.76	1.23	1.1	2.89	2.74	4.55	4.76	1.81	1.59	3.37	3.42	1.71	1.38	1.11	0.74	2.23	2.59	-3.06054	2.78578	5.02361e-21
ADORA1	ENSG00000163485	protein_coding	4.03	4.11	4.24	4.29	0	0	0.6	0.38	2.52	2.26	0	0	5.38	5.23	5.15	4.74	0	0	4.85894	3.62547	6.24245e-43
TSHZ3	ENSG00000121297	protein_coding	0.57	0.89	0.5	0.73	0	0	1.03	1.78	0.48	1.16	0	0	0.31	0.15	0	0.29	0	0	-1.21374	0.290845	0.00436665
DOCK10	ENSG00000135905	protein_coding	1.19	0.26	1.27	1.53	0	0	0	0	0.81	1.11	0	0	1.64	2.64	1.74	3.25	0	0	3.15302	1.10224	3.86499e-15
GNMT	ENSG00000124713	protein_coding	0.76	0.96	0.8	0.44	0.13	0	1.79	1.6	0.48	0.59	0.3	0.52	0	0	0	0.29	0	0.41	-2.1186	0.586385	9.85617e-08
METRNL	ENSG00000275031	protein_coding	3.58	3.88	3.37	3.65	5	4.93	5.18	4.96	4.38	4.3	5.51	5.42	3.36	3.57	3.35	3.06	4.52	4.7	-1.57835	4.50193	7.91626e-07
MIR1199	ENSG00000141854	protein_coding	4.58	4.81	4.25	4.4	4.54	4.44	5.56	5.51	4.59	4.22	4.5	4.55	4.12	4.17	3.95	3.84	3.9	4.06	-1.36692	4.52817	2.24231e-05
MAT1A	ENSG00000151224	protein_coding	3.35	3.57	3.98	3.64	0	0	0	0	3.31	3.29	0	0	3.05	2.75	3.43	3.26	0	0	4.09446	2.54938	3.44941e-24
FAM84A	ENSG00000162981	protein_coding	3.52	3.43	2.97	3	2.41	2.54	4.7	5.03	3.65	3.62	3.51	3.74	2.48	2.55	1.97	1.92	2.4	2.21	-2.32872	3.35941	2.03959e-13
PTAFR	ENSG00000169403	protein_coding	2.23	2.38	2.41	2.24	2.31	2.16	0	0.48	0.51	0.98	0	0.01	2.18	2.14	2.41	1.99	1.55	1.1	1.92918	1.78298	2.00245e-07
CHRD	ENSG00000090539	protein_coding	0	0	0	0	0	0	1.29	1.68	0	0	0	0	0	0	0	0	0	0	-2.39984	-0.613345	1.35321e-08
JAK3	ENSG00000105639	protein_coding	1.98	1.93	2.1	1.51	0	0.25	2.99	3.5	2.36	2.15	0.27	0	2.23	2.03	2.19	1.45	0	0	-1.11526	1.85137	0.00199149
SYT17	ENSG00000103528	protein_coding	4.64	4.62	4.33	4.36	2.35	2.47	4.87	5.18	4.23	4.01	2.59	2.11	3.94	3.75	4.07	3.34	2.17	2.27	-1.15665	3.91202	0.000575422
TJP2	ENSG00000119139	protein_coding	3.85	3.96	3.74	3.65	3.83	3.99	4.91	4.55	3.5	3.52	3.5	3.77	3.53	3.69	3.49	3.7	3.75	3.88	-1.10131	3.87726	0.00125622
VIPR1	ENSG00000114812	protein_coding	1.49	1.58	1.44	1.42	2.86	2.81	2.76	2.95	1.81	1.51	2.55	2.58	1.14	1.05	1.21	0.92	2.34	2.66	-1.73267	2.16085	6.8302e-07
DDR1	ENSG00000215522	protein_coding	6.04	6.14	5.74	5.66	5.47	5.35	6.71	7.13	6.09	5.77	5.17	5.09	5.58	5.5	5.36	5.01	5.03	5.05	-1.36242	5.7735	1.92702e-05
LKAAEAR1	ENSG00000171695	protein_coding	0.61	1.15	0.46	0.93	0	0	1.31	0.54	0.88	0.73	0	0	0	0	0.04	0	0	0	-1.28704	0.055695	0.00434847
SEMA3C	ENSG00000075223	protein_coding	8.29	7.03	8.34	8.43	6.58	7.92	6.98	7.03	8.18	8.88	7.61	8.68	7.62	8.49	7.71	9.21	7.37	7.7	1.13077	8.04088	0.000589873
TP63	ENSG00000073282	protein_coding	0	0	0	0	0	0	1.83	2.65	2.05	2.37	0	0	0.56	0.79	0.54	0.57	0	0	-1.61643	0.630112	1.43411e-05
CLMP	ENSG00000166250	protein_coding	0.92	0	1.38	1.07	0	0	0	0	0	0.45	0	0	0.78	1.27	1.29	2.23	0	0	3.246	0.372619	4.29164e-11
ERG	ENSG00000157554	protein_coding	1.73	1.61	1.92	1.76	0	0	0.6	0.83	1.48	1.35	0	0.11	2.03	2.14	1.63	2.2	0.09	0	1.37783	1.28206	0.000321027
CMPK2	ENSG00000134326	protein_coding	0.93	1.07	0.76	0.64	0	0	1.2	1.47	1.15	1.22	0	0	0.27	0.2	0.4	0.6	0	0	-1.07813	0.394318	0.0154749
SLC12A4	ENSG00000124067	protein_coding	1.35	1.38	1.5	1.81	1.02	0.69	0.17	0.02	1.61	1.25	0	0	1.68	2.13	2.44	2.26	0	0.21	1.84837	1.33132	2.30305e-06
MMP15	ENSG00000102996	protein_coding	4.71	4.9	4.56	4.58	6.21	5.98	5.66	6.01	5.5	5.17	6.93	6.77	4.77	4.65	4.62	4.28	5.85	5.89	-1.10453	5.65888	0.000956418
HIST1H2BJ	ENSG00000124635	protein_coding	1.81	1.45	2.01	1.95	4.1	3.75	0.99	0.89	1.17	0.1	3.56	3.37	2	2.25	2.5	1.94	4.59	4.51	1.21111	3.03417	0.00195372
IGDCC3	ENSG00000174498	protein_coding	0	0	0	0	0	0	1.75	2.33	0.81	0.01	0.8	0.56	0	0	0	0	0	0	-3.27419	0.107153	8.54224e-16
SMTNL2	ENSG00000188176	protein_coding	3.48	3.6	3.84	3.63	2.57	2.47	0.4	0	2.68	2.47	0.51	0.56	3.27	3.41	3.65	3.31	1.87	2.07	3.43144	2.84282	8.03963e-21
C16orf62	ENSG00000103544	protein_coding	3.26	3.29	3.03	3.06	0	0.01	2.77	3.2	3.09	2.82	0	0	1.86	1.67	2.05	1.44	0	0	-1.20771	2.22815	0.000824426
OLFML2A	ENSG00000185585	protein_coding	4.61	4.65	4.54	4.5	3.63	3.41	1.98	2.46	2.08	1.96	1.81	1.84	3.87	3.99	3.87	3.52	2.94	2.91	1.70331	3.58095	1.94867e-07
RDX	ENSG00000137710	protein_coding	5.02	4.24	5.11	5.22	3.91	5.15	4.12	3.88	4.94	5.53	4.65	5.62	4.89	5.53	4.93	6.26	5.16	5.41	1.26253	5.09632	0.00012325
GRHL1	ENSG00000134317	protein_coding	5.13	4.61	5.24	5.16	3.94	4.58	3.7	3.73	4.27	4.66	3.95	4.23	5.12	5.4	5.11	5.63	5.18	5.11	1.57384	4.81581	7.85931e-07
POLR3G	ENSG00000113356	protein_coding	3.28	2.84	3.27	3.46	1.4	2.39	2.51	1.73	3.36	3.92	2.34	3.28	3.16	3.7	3.22	4.23	2.41	2.62	1.32784	3.09855	0.000149981
RCAN1	ENSG00000159200	protein_coding	3.66	3.44	3.68	3.56	2.79	2.91	5.74	5.6	3.59	3.77	5.14	5.3	3.55	3.54	3.56	3.56	2.55	2.57	-2.09513	4.15447	1.69522e-11
NTN4	ENSG00000074527	protein_coding	0	0	0	0	0	0	0.6	0.95	0	0	0	0	0	0	0	0	0	0	-2.91253	-0.691164	1.22496e-08
HERC6	ENSG00000138642	protein_coding	3.44	3.15	3.85	3.74	1.08	1.14	2.76	2.66	3.7	3.89	0.76	1.15	4.27	4.22	4.24	4.46	2.58	2.27	1.55899	3.34126	1.97399e-06
CDKN2B	ENSG00000147883	protein_coding	2.45	2.28	2.06	2.23	4.09	4.61	4.52	4.71	3.31	3.46	5.08	5.42	1.27	1.32	1.03	1.59	4.05	4.21	-3.29452	3.85532	1.71177e-23
ITGA2	ENSG00000164171	protein_coding	5.42	4.7	5.82	5.87	3.77	4.67	3.44	3.69	4.73	5.43	4.31	5.12	5.35	5.94	5.44	6.75	4.78	5.03	2.11719	5.22447	1.01504e-11
KIF5C	ENSG00000276734	protein_coding	1.3	1.31	1.55	1.52	3.93	4.55	5.32	4.81	3.65	4.18	5.06	5.54	0.96	1.54	0.74	1.9	4.04	4.24	-3.79637	3.95784	5.96913e-30
GALNT10	ENSG00000164574	protein_coding	6.14	6.04	5.9	5.78	6.98	6.89	7.14	7.84	6.39	6.25	7.18	7.1	5.95	5.78	5.78	5.61	6.67	6.54	-1.63861	6.60146	1.3602e-07
RPS6KA2	ENSG00000071242	protein_coding	1.73	1.73	1.74	1.53	3.41	3.49	2.1	2.95	3.08	2.82	4.18	4.18	1.51	1.45	1.81	1.69	3.04	3.19	-1.09256	2.88858	0.00408759
SMOC2	ENSG00000112562	protein_coding	2.08	2.36	1.95	1.91	1.74	1.55	2.83	3.17	2.5	2.65	2.45	2.29	1.65	1.85	1.58	1.47	0.85	1.15	-1.23738	2.12898	0.000594361
ERBB2	ENSG00000141736	protein_coding	7.55	7.65	7.2	7.18	8.35	8.18	8.3	8.8	7.14	6.84	8.4	8.3	6.94	6.83	6.7	6.36	7.75	7.81	-1.65364	7.75795	9.45952e-08
NFE2L3	ENSG00000050344	protein_coding	2.73	2.58	2.98	3.16	1.83	2.77	2.73	2.42	3.25	3.71	2.81	3.55	3.71	3.93	3.73	4.16	2.84	2.97	1.27367	3.21081	0.000208104
DEGS1	ENSG00000143753	protein_coding	6.52	6.5	6.12	5.99	6.03	5.91	7.63	7.78	6.44	6.51	6.26	6.08	5.5	5.47	5.46	5.3	5.86	5.72	-2.19497	6.33418	7.01594e-13
C5AR2	ENSG00000134830	protein_coding	5.2	5.39	5.33	5.46	0.46	1.85	2.15	1.81	4.4	3.96	0	0	5.25	5.32	5.36	4.96	0.55	0.48	3.32921	4.30375	1.20401e-24
GRPR	ENSG00000126010	protein_coding	0.14	0.19	0.41	0.79	0	0	0.73	1.4	1.9	2.17	0	0	2.3	2.43	2.33	3.02	0	0	1.24931	1.21838	0.000733209
HTRA1	ENSG00000166033	protein_coding	5.66	5.68	5.5	5.38	5.69	5.46	5.82	5.83	5.64	5.51	6.33	6.11	4.83	4.63	4.71	4.52	5.01	4.9	-1.06498	5.50214	0.00157821
MESP1	ENSG00000166823	protein_coding	0	0	0	0	0	0	1.89	1.56	2.22	2.31	0	0	0	0.05	0	0	0	0	-1.97273	0.310278	8.77176e-07
NSFL1C	ENSG00000088833	protein_coding	5.39	5.55	5.4	5.44	5.51	5.48	5.35	5.28	5.29	5.3	5.17	5.12	6.39	6.31	6.4	6.26	6.35	6.38	1.067	5.77751	0.00148313
CCDC96	ENSG00000173013	protein_coding	0.48	0.61	1.09	0.76	1.73	1.77	1.81	1.7	0.85	0.45	1.78	2.02	0.64	0.47	0.61	0.64	1.11	1.41	-1.1602	1.26474	0.00460598
CABYR	ENSG00000154040	protein_coding	2.39	1.87	2.32	2.2	2.11	2.12	1.15	1.47	1.51	1.14	1.33	1.56	2.68	2.62	2.97	2.91	2.82	2.55	1.33595	2.23642	0.000231066
SULF1	ENSG00000137573	protein_coding	1.26	1.13	1.72	1.98	0	0	0	0	0	0	0	0	4.75	5.05	4.79	5.46	0	0	6.46453	2.96422	5.82543e-55
KCNV1	ENSG00000164794	protein_coding	2.22	2.02	2.47	2.43	2.32	2.57	0.93	0.97	2.2	2.5	1.61	2.22	3.06	3.18	3.05	3.6	2.79	2.91	2.19272	2.55096	1.93605e-10
LINC00176	ENSG00000196421	protein_coding	1.59	1.76	1.37	1.39	0.1	0.01	3.1	2.67	1.6	1.82	0.74	0.56	0.8	1.23	0.75	0.49	0	0	-1.84813	1.36891	1.2325e-07
MAF	ENSG00000178573	protein_coding	0	0	0	0	0.36	0.71	1.52	1.24	0.46	1.01	1.57	1.87	0	0	0	0	0	0.37	-2.73185	0.368931	6.22626e-10
MROH6	ENSG00000277781	protein_coding	3.39	3.59	3.39	3.47	2.86	2.92	2.1	1.59	2.25	1.76	2.06	2.14	3.9	4.06	3.87	3.61	2.38	2.73	2.15782	3.09236	5.86597e-11
TLE4	ENSG00000106829	protein_coding	0	0	0	0	1.43	1.93	1.64	1.89	0.48	0.9	1.54	1.78	0	0	0	0	1.24	1.53	-2.54079	0.926556	4.90944e-10
POU3F3	ENSG00000198914	protein_coding	1.72	1.85	1.33	1.78	0	0.57	4.34	4.17	2.64	2.81	1.42	2	1.32	1.53	0.9	1.27	0.26	0.58	-2.80858	2.20839	1.12157e-17
NKX2-2	ENSG00000125820	protein_coding	0.83	1.43	0.85	0.71	0	0	1.55	1.96	1.07	1.11	0	0	0.64	0.76	0.59	0.6	0	0	-1.05786	0.598856	0.011455
DYNLT3	ENSG00000165169	protein_coding	2.01	1.89	2.54	2.81	0.97	2.45	2.09	0.83	2.61	3.21	1.82	3.04	2.04	3.03	2.34	3.74	1.88	2.61	1.07283	2.4905	0.00688719
ZNF682	ENSG00000197124	protein_coding	1.63	0.88	1.69	1.61	1.47	2.42	2.26	1.51	1.56	2.19	2.08	3.1	0.52	1.18	0.47	1.42	1.62	1.73	-1.00538	1.79748	0.0162749
MAFF	ENSG00000185022	protein_coding	0.63	0.46	0.69	0.82	1.52	1.34	0	0.56	0.25	0	1.48	0.98	1.47	1.56	1.4	1.35	1.48	1.19	1.22996	1.09642	0.00278917
SMAD6	ENSG00000137834	protein_coding	2.83	3.18	2.38	2.3	0.41	0.99	3.44	4.04	3	2.96	2.32	2.57	2.55	2.81	2.2	2.31	0.34	0.41	-1.06519	2.57416	0.00281686
ASTL	ENSG00000188886	protein_coding	0	0	0	0	0	0	1.6	2.51	0.53	0.45	0	0	0	0	0	0	0	0	-2.78511	-0.133268	7.01594e-13
AFF3	ENSG00000144218	protein_coding	4.81	4.52	5.12	5.28	1.8	2.23	0.34	0.54	2.04	2.15	0	0	4.55	5.07	4.61	5.18	2.6	2.65	4.39423	3.9009	2.04997e-36
MYB	ENSG00000118513	protein_coding	4.98	4.73	5.29	5.4	1.68	2.53	3.7	3.45	5.38	5.66	2.44	2.89	5.64	6.01	5.75	6.37	3.05	2.89	2.27848	4.87028	2.51482e-13
MPPED2	ENSG00000066382	protein_coding	3.22	3.29	3.56	3.62	0	0	0	0	2.67	2.95	0	0	4.36	4.48	4.31	4.47	1.38	1.25	4.86356	3.02465	5.88436e-39
WNK2	ENSG00000165238	protein_coding	3.63	4.31	3.83	4.25	1.96	2.41	2.58	2.42	3.11	2.76	0.99	0.96	3.54	3.97	3.37	3.35	1.89	2.07	1.28529	3.14545	0.000172842
SLC39A14	ENSG00000104635	protein_coding	6.54	6.39	6.65	6.48	6	5.95	5.14	5.86	6.47	6.53	6.08	5.94	6.73	6.55	6.67	6.58	6.3	6.17	1.12239	6.32368	0.000691172
ABCG1	ENSG00000160179	protein_coding	6.12	6.24	5.76	5.65	7.06	6.82	6.67	7.27	5.8	5.64	6.87	6.72	4.91	4.8	4.75	4.35	6.25	6.17	-2.11614	6.2437	5.22454e-12
ARL11	ENSG00000152213	protein_coding	0.88	0.61	0.78	0.58	0	0.18	0.4	0.23	0.17	0	0	0	1.32	1.45	1.46	0.97	0.41	0	1.10591	0.585792	0.0117388
INTU	ENSG00000164066	protein_coding	3.42	2.71	3.47	3.73	0.07	0.97	2.81	2.93	3.22	3.85	0.39	1.25	4.11	4.57	4.01	4.93	3.4	3.82	1.50864	3.43345	3.88057e-06
LIPH	ENSG00000163898	protein_coding	3.11	2.83	2.5	2.51	1.42	1.61	5.17	5.59	3.13	3.26	3.28	3.07	3.02	2.76	2.76	2.53	1.62	1.65	-2.46664	3.34048	3.4678e-15
HECW2	ENSG00000138411	protein_coding	2.02	1.6	2.04	1.98	1.83	1.9	1.07	1.08	1.54	1.49	1.18	1.69	2.37	2.5	2.31	3.06	2.09	2.24	1.38717	1.99637	0.00019067
WDR17	ENSG00000150627	protein_coding	1.6	0	1.27	1.69	0.8	2.31	0.64	0.51	1.17	1.73	1.73	2.72	1.31	2	1.07	2.54	1.85	2.18	1.13128	1.68927	0.00713656
TH	ENSG00000180176	protein_coding	2.31	2.4	2.35	2.32	0	0	0	0	0.95	0.52	0	0	2.81	2.85	2.77	2.42	0	0	3.60811	1.53933	2.75198e-20
TMEM47	ENSG00000147027	protein_coding	0	0	0.1	0.33	0.73	1.52	2.29	1.67	1.53	2.74	2.47	3.28	0	0	0	0.33	0.62	0.82	-2.53675	1.43296	9.01311e-11
LNP1	ENSG00000206535	protein_coding	1.47	1.28	1.24	1.35	0	0	1.13	1.08	1.21	1.47	0.05	0.15	2.38	2.2	2.21	2.3	0.74	0.85	1.22297	1.3549	0.00136742
ABCC3	ENSG00000108846	protein_coding	0.59	0.22	0.61	0.44	1.14	1.51	2.56	3.23	0.69	0.02	1.6	1.54	1.32	0.47	1.12	0.74	1.65	1.39	-1.92743	1.4361	2.09257e-08
FAM167A	ENSG00000154319	protein_coding	1.55	1.68	1.35	0.95	0.48	0.34	2.18	2.86	0.99	0.98	0.74	0.45	1.64	1.25	1.44	0.92	0.18	0.52	-1.07402	1.32967	0.00510809
KLHL4	ENSG00000102271	protein_coding	1.17	0.07	1.68	1.5	0	0	0	0	0	0	0	0	1.83	2.45	2.29	3.32	0	0	10.1127	0.903898	5.20378e-32
UGT1A6	ENSG00000167165	protein_coding	0	0	0	0	0	0	1.42	1.78	0.14	0.35	0	0	0	0	0	0	0	0	-3.95812	-0.706369	3.54028e-17
NAGS	ENSG00000161653	protein_coding	1.17	1.28	0.5	0.55	0.8	0.57	2.15	2.09	0.8	0.82	1.06	0.87	1.1	0.79	0.9	0.6	1.02	0.82	-1.12033	1.10294	0.00463985
PABPC4L	ENSG00000254535	protein_coding	2.19	1.33	2.51	2.61	0	0	0	0.4	1.32	2.01	0	0	2.07	3.14	2.24	3.65	0	0	2.47478	1.69451	4.82724e-12
ISG15	ENSG00000187608	protein_coding	3.89	4.12	3.79	3.75	5.31	4.91	5.16	4.89	4.51	4.48	5.55	5.09	3.5	3.29	3.42	2.99	4.58	4.55	-1.60197	4.5401	5.1826e-07
LYN	ENSG00000254087	protein_coding	1.43	1.3	1.24	1.48	1.75	1.86	1.79	2.06	0.02	0.56	0.74	1.01	0	0.79	0.28	0	0.45	0.37	-1.54597	1.14531	8.34321e-05
TGFB3	ENSG00000119699	protein_coding	2.89	2.97	2.37	2.38	0.3	0.63	2.86	3.17	1.43	1.35	0	0	1.83	2	1.39	1.51	0.68	0	-1.0901	1.88457	0.00312942
HGD	ENSG00000113924	protein_coding	0.69	0.3	0.83	0	0	0	0	0	0	0	0	0	1.56	1	1.62	1.2	0	0	1.66254	0.210342	6.52559e-05
PERM1	ENSG00000187642	protein_coding	0.19	0.15	0	0.03	0	0	1.64	0.77	0.39	0.2	0	0	0	0.15	0.11	0	0	0	-1.21217	0.155952	0.00649627
TP53INP1	ENSG00000164938	protein_coding	3.67	3.4	3.63	3.69	5.61	6.11	5.85	6.05	3.99	4.36	6.54	6.91	3.91	4.38	3.69	4.53	6.14	6.26	-1.76625	5.44743	1.52435e-08
RNF144B	ENSG00000137393	protein_coding	2.57	2.66	2.41	2.29	1.73	2.34	4.53	4.92	2.91	2.96	3.73	4.04	2.93	2.63	2.54	2.71	2.73	2.41	-1.91972	3.20542	1.47264e-09
BTN3A3	ENSG00000111801	protein_coding	1.01	0.9	1.28	1.3	0	0	0	0.23	0.41	0.67	0	0	1.23	1.03	1.2	1.1	0	0	1.1328	0.422799	0.011406
GSTM3	ENSG00000134202	protein_coding	5.09	5.23	4.72	4.8	5.29	5.1	6.74	6.62	5.71	5.64	5.98	5.61	5.36	5.17	5.22	4.97	5.38	5.29	-1.38563	5.55084	1.34578e-05
MYO7A	ENSG00000137474	protein_coding	2.15	2.21	2.73	2.39	1.33	1.08	1.1	1.42	0.95	0.49	0	0	2.64	2.84	3.06	2.62	0.52	0.48	1.48171	1.8836	3.00263e-05
NHSL1	ENSG00000135540	protein_coding	2.53	2.76	2.9	3	1.42	2.34	1.85	2.26	2.61	2.41	1.98	2.11	2.89	3.29	2.89	3.26	2.1	2.29	1.0387	2.57363	0.0044515
MDN1	ENSG00000112159	protein_coding	6.3	5.99	6.45	6.56	5.58	6.07	5.06	5.77	6.56	6.63	6.03	6.4	6.31	6.6	6.23	6.73	6.02	6.16	1.02798	6.23939	0.00234242
KCNB1	ENSG00000158445	protein_coding	0.57	0.62	0.43	0.27	0	0	0.55	1.29	0	0	0	0	0	0	0	0	0	0	-1.58279	0.064756	0.000466385
CUEDC1	ENSG00000180891	protein_coding	5.04	5.26	5.23	5.38	4.27	4.28	4.02	4.08	5	4.76	2.9	2.92	5.31	5.45	5.44	5.25	3.71	3.84	1.357	4.74449	2.72774e-05
GRM4	ENSG00000124493	protein_coding	0.73	0.77	0.27	0.25	1.48	1.67	3.61	4.13	1.29	0.9	1.86	2.15	0	0	0	0	0.92	0.37	-4.829	1.71178	3.06996e-36
TMEM141	ENSG00000244187	protein_coding	6.16	6.32	6.05	5.92	5.74	5.51	7.22	6.86	6.76	6.67	6.01	5.53	5.94	5.65	5.84	5.5	5.25	5.26	-1.218	6.10838	0.000177214
DOK7	ENSG00000175920	protein_coding	4.91	5.3	5.48	5.57	1.47	1.82	4.36	4.25	4.97	4.84	0.27	0.01	6.28	6.33	6.65	6.39	2.3	2.3	2.02634	5.06283	5.33114e-11
TFPI2	ENSG00000105825	protein_coding	0	0	0.69	0.33	0.8	1.32	0	0	1.39	1.71	1.49	1.47	2.12	2.36	2.17	2.59	1.53	1.97	3.11232	1.45194	5.52077e-15
UPK1A	ENSG00000105668	protein_coding	0	0	0	0	0	0	3.63	3.58	1.5	1.13	1.6	1.37	0	0	0	0	0	0	-5.1419	1.02184	9.11901e-37
CEACAM6	ENSG00000086548	protein_coding	0.44	0.3	0	0	0	0	1.52	1.57	0.11	0	0	0	0	0	0	0	0	0	-3.42741	-0.244548	6.419e-15
HOXA1	ENSG00000105991	protein_coding	0.14	0.15	0.04	0	0	0	0	0.13	0.53	0	0	0	1.17	1.27	1.12	1.13	1.11	1.19	1.42721	0.485101	0.000778799
GPC5	ENSG00000179399	protein_coding	0	0	0	0	1.14	1.3	1.75	0.61	0	0.82	1.34	1.06	0	0	0	0	0.92	0.58	-2.16705	0.49047	6.33598e-07
IL17RC	ENSG00000163702	protein_coding	4.87	5.05	4.68	4.6	5.45	5.21	6.14	6.29	4.82	4.66	5.16	5.08	5.14	4.93	5.05	4.64	5.31	5.38	-1.14949	5.22677	0.000504447
ATOH8	ENSG00000168874	protein_coding	0	0	0	0	0	0	2.03	1.96	0	0	0	0	0	0	0	0	0	0	-2.7974	-0.349885	3.17647e-12
PTGES	ENSG00000148344	protein_coding	3.96	4.09	3.75	3.7	2.8	2.64	2.52	2.44	5.18	4.96	1.65	1.54	4.02	3.84	4.02	3.67	2.03	2.08	1.48198	3.62611	8.92818e-06
INPP5J	ENSG00000185133	protein_coding	2.87	2.92	2.63	2.69	0	0.14	4.37	4.24	2.6	2.37	1.05	0.84	2.58	2.68	2.43	1.86	0	0	-1.64744	2.5308	3.95876e-07
OCRL	ENSG00000122126	protein_coding	6.52	6.37	6.51	6.46	5.91	5.94	4.96	5.71	5.59	5.52	5.16	5.3	6.46	6.27	6.41	6.41	6.17	5.97	1.01091	6.05475	0.00289425
PLA2R1	ENSG00000153246	protein_coding	0	0	0	0	0	0	1.91	2.02	0.17	0	0	0	0	0	0	0	0	0	-3.35552	-0.158374	2.8214e-15
C15orf59	ENSG00000205363	protein_coding	2.45	2.84	3.91	4.03	0.48	1.12	1.47	0	4.83	4.43	0	0	3.27	3.42	3.94	3.86	0.48	0.74	2.54582	3.09041	4.8025e-13
ABCC11	ENSG00000121270	protein_coding	0.59	0.4	0.07	0	0	0	1.96	2.37	0.87	0.69	0	0	0	0	0	0	0	0	-4.11996	0.184653	3.79995e-21
STON1	ENSG00000243244	protein_coding	0	0	0	0	0	0	1.2	0.66	0	0	0.01	0.41	0	0.25	0	0.57	0	0	-1.00904	-0.255455	0.0411395
SYTL4	ENSG00000102362	protein_coding	4.52	4.27	4.89	4.88	2.32	2.42	1.95	2.34	3.04	2.89	1.61	1.41	5.18	5.08	5.39	5.5	3.58	3.46	2.99446	4.13429	7.04441e-21
CEBPD	ENSG00000221869	protein_coding	2.25	3.13	2.32	2.91	3.23	3.4	4.31	3.62	2.68	2.96	3.39	3.62	2.15	2.54	2.31	2.38	3.14	3.73	-1.6223	3.14731	8.19894e-07
SGK1	ENSG00000118515	protein_coding	2.94	3.05	3.77	3.69	1.33	1.67	0.85	0.38	3.89	3.95	1.67	1.54	4.21	4.18	4.76	4.62	2	1.66	3.61645	3.32347	1.80588e-25
HTR1E	ENSG00000168830	protein_coding	0	0	0	0	0	0	0.93	1.23	0.67	0.82	0	0	0	0	0	0	0	0	-1.85198	-0.538108	2.28864e-05
DSE	ENSG00000111817	protein_coding	2.81	2.35	2.86	2.89	2.59	3.31	2.03	2.23	2.57	2.93	3.05	3.32	3.06	3.27	3.03	3.66	3.58	3.66	1.05676	3.04717	0.00377577
SLC7A11	ENSG00000151012	protein_coding	4.16	3.05	4.55	4.82	1.77	3.12	0.81	0.23	2.5	3.2	0.88	2.04	2.67	3.6	2.76	4.8	1.28	1.86	2.70864	3.23463	1.66977e-14
PPM1E	ENSG00000175175	protein_coding	5.03	4.82	5.17	5.14	4.03	4.43	2.99	3.25	4.13	4.33	4.04	4.23	4.42	4.7	4.25	4.94	3.99	4.07	1.464	4.43524	6.89565e-06
DOCK4	ENSG00000128512	protein_coding	1.59	0.9	1.73	2.18	3.19	3.73	0	0	0.92	0.63	2.77	3.26	0.54	1.03	0.86	1.83	2.99	3.22	1.08707	2.27504	0.0228528
BCL11B	ENSG00000127152	protein_coding	3.17	3.39	3.3	3.62	1.62	2.12	2.42	2.02	3.01	3.22	1.19	1.83	3	3.57	2.79	3.57	1.5	2.12	1.10427	2.80962	0.00235298
PLS3	ENSG00000102024	protein_coding	7.19	6.43	7.27	7.18	6.55	7.13	6.05	5.83	6.07	6.67	6.45	6.81	7.05	7.32	7.05	7.82	7.26	7.32	1.27137	6.94799	8.13447e-05
TSPAN31	ENSG00000135452	protein_coding	4.02	4	3.9	3.88	4.69	4.33	5.17	5.37	4.6	4.69	5.39	5.18	4.32	4.06	4.35	4.16	4.83	4.49	-1.04837	4.62461	0.00209642
TIMM8A	ENSG00000126953	protein_coding	4.67	4.48	4.61	4.75	3.95	3.86	3.75	3.31	3.95	4.13	3.45	3.47	4.7	4.73	4.61	4.61	4.11	4.01	1.19959	4.24614	0.000366117
B4GALNT3	ENSG00000139044	protein_coding	3.58	3.78	3.51	3.49	3.69	3.68	3.74	3.88	4.84	4.64	3.73	3.82	5.19	5.12	5.37	5.1	4.38	4.33	1.36876	4.36034	2.48806e-05
CD74	ENSG00000019582	protein_coding	0	0	0	0	0	0	1.07	1.42	0.74	0.06	1.13	0.84	0	0	0	0	0	0	-4.57496	-0.389434	9.33211e-17
APOD	ENSG00000189058	protein_coding	0	0	0	0	0	0	0.96	1.01	0.05	0.06	0	0	0	0	0	0	0	0	-2.23282	-0.515037	7.85931e-07
OLFML3	ENSG00000116774	protein_coding	0.14	0	1.32	1.1	0	0	0	0	2.08	2.04	0	0	1.78	1.64	2.4	1.65	0	0	3.81367	0.868287	1.89361e-16
PNPLA7	ENSG00000130653	protein_coding	1.72	1.85	1.49	1.37	1.26	1.39	2.95	3.19	1.38	0.88	1.37	1.66	1.21	1.3	1.43	1.08	0.92	1.33	-1.80286	1.70571	1.6392e-07
INHA	ENSG00000123999	protein_coding	1.88	1.95	1.44	1.44	0	0.06	3.92	3.91	3.51	3.22	1.55	1.31	1.26	0.97	0.84	0.86	0	0	-2.75395	2.11992	8.82213e-17
TGFB1I1	ENSG00000140682	protein_coding	0	0.64	0	0	0	0	1.03	0.81	0	0	0	0	0	0	0	0	0	0	-1.41757	-0.298339	0.00193727
CCDC159	ENSG00000183401	protein_coding	1.57	1.33	1.1	1.64	1.93	1.77	3.77	3.12	2.02	2.21	2.21	2.14	1.77	1.41	1.55	1.35	1.83	1.77	-1.83506	2.08895	3.64535e-08
EPAS1	ENSG00000116016	protein_coding	0	0	0	0	3.64	3.47	2.88	3.69	0.93	0.76	3.26	3.36	0	0	0	0	2.68	3.05	-4.00452	2.34416	7.0593e-27
PPARGC1B	ENSG00000155846	protein_coding	4.07	4.1	4.21	4.26	1.88	2.27	1.77	2.98	4.31	4.09	2.01	1.9	4.14	4.3	4.1	4.21	2.3	2.52	1.72284	3.58741	8.17077e-08
SIK1	ENSG00000142178	protein_coding	4.01	4.12	3.82	3.92	5.32	5.13	5.1	5.72	5.25	5.11	6.98	6.92	3.68	3.64	3.67	3.46	5.16	5.15	-1.75784	5.25165	2.34244e-08
KAT2B	ENSG00000114166	protein_coding	2.35	1.68	2.18	1.97	4.47	5.14	4	4.28	2.74	3.28	5.19	5.7	2.41	2.74	2.21	2.69	5.27	5.36	-1.54293	4.20449	2.76329e-06
S1PR3	ENSG00000213694	protein_coding	5.37	5.2	5.07	4.91	6.57	6.62	6.26	6.86	4.59	4.49	6.58	6.55	4.27	4.23	3.99	4.08	6.28	6.23	-2.31006	5.82233	5.48829e-14
MOB3B	ENSG00000120162	protein_coding	0	0	0	0	0	0	1.71	2	0.83	0.82	0	0	0	0	0	0	0	0	-2.42046	0.173176	1.12589e-09
DRD1	ENSG00000184845	protein_coding	0	0	0	0	0	0	1.96	2.05	0	0.01	0	0	0	0	0	0	0	0	-4.93561	-0.649335	1.12083e-24
RAB37	ENSG00000172794	protein_coding	0.46	0.33	0.48	0.71	0	0	0	0	1.25	0.82	0	0	1.59	1.53	1.39	1.2	0	0	1.9138	0.448411	3.46168e-06
SCIN	ENSG00000006747	protein_coding	0.75	0.67	0.53	0.37	0	0	2.57	2.4	2.2	2.39	1.3	1.2	3.96	4.02	3.47	4.06	2.71	2.59	1.53115	2.51858	3.95816e-06
COPZ2	ENSG00000005243	protein_coding	2.05	2.21	1.71	1.29	0.53	0.74	3.64	3.09	2.16	2.43	1.11	0.37	1.29	0.34	0.61	0.37	0.14	0	-2.42818	1.72432	4.96476e-13
NRP2	ENSG00000118257	protein_coding	0	0	0	0	0	0.14	1.45	2.45	0.9	0.85	0.98	1.15	0	0	0	0	0	0	-4.5091	0.263922	7.04044e-22
RGAG4	ENSG00000242732	protein_coding	1.46	1.67	0.87	0.58	4.12	4.11	2.41	2.98	1.77	1.54	3.85	3.79	1.54	1.27	1.07	1.05	3.77	3.72	-1.28751	2.91092	0.000398653
TOM1L2	ENSG00000175662	protein_coding	5.52	5.67	5.28	5.3	6.87	6.66	6.79	7.51	6.23	5.88	6.94	6.83	5.45	5.42	5.32	4.97	6.53	6.49	-1.7362	6.30738	2.07469e-08
CLDN23	ENSG00000253958	protein_coding	2.19	2.34	2.07	2.14	1.52	1.28	3.07	3.13	3.16	3.15	2.75	2.79	1.64	1.98	1.69	1.47	1.11	1.1	-1.26002	2.31748	0.000398571
MAGIX	ENSG00000269313	protein_coding	0.73	1.38	0.69	1.05	0	0	2.49	2.15	1.54	1.69	0	0	0.62	0.34	0.73	0.6	0	0	-1.79394	0.918205	8.91714e-07
HS6ST2	ENSG00000171004	protein_coding	3.7	3.28	3.81	3.87	0	0	0.4	0.66	0.78	1.35	0	0	3.62	4.07	3.39	4.39	0.92	1.01	3.32996	2.7602	3.7499e-22
DMRTA1	ENSG00000176399	protein_coding	0.25	0.22	0	0	0	0	1.96	2.17	0.73	1.43	1.06	1.5	0.37	0.05	0	0.15	0	0	-1.81239	0.700047	1.57671e-06
PTPRT	ENSG00000196090	protein_coding	0	0	0	0	0	0	0.77	1.33	0.81	0.45	0	0	0	0	0	0	0	0	-1.42271	-0.224239	0.00145878
PLEKHH2	ENSG00000152527	protein_coding	0	0	0	0	0	0	1.42	1.32	0	0.29	0.65	1.84	0	0	0	0	0	0	-2.22383	0.0955105	1.56766e-07
SEMA3B	ENSG00000012171	protein_coding	4.06	4.07	4.59	4.56	2.27	2.41	3.12	2.97	4.45	4.37	1.93	2.13	4.63	4.66	5.03	4.92	2.33	2.28	1.63041	3.93564	4.34643e-07
SIAH1	ENSG00000196470	protein_coding	2.32	2.56	2.48	2.62	0.78	1.57	3.34	2.62	2.16	2.95	1.8	1.84	1.75	2.13	1.49	2.08	0.9	1.13	-1.03719	2.16624	0.00539508
BLOC1S1	ENSG00000135441	protein_coding	3.42	3.43	3.12	3.08	2.6	2.3	4.66	4.17	3.41	3.47	2.89	2.3	3.59	3.08	3.33	3.06	2.76	2.54	-1.03679	3.29302	0.00279473
2020-03-02	ENSG00000099785	protein_coding	3.82	4.18	3.81	3.82	4.93	4.72	4.67	4.72	3.86	3.82	4.96	4.68	3.7	3.61	3.68	3.32	4.57	4.55	-1.01542	4.31463	0.0035546
PLXNA2	ENSG00000076356	protein_coding	1.23	1.57	1.1	1.31	4.21	4.27	1.81	2.06	3.26	2.88	3.87	4.17	0.87	0.76	0.84	0.83	2.96	3.34	-1.10066	2.93478	0.00692591
ZBTB33	ENSG00000177485	protein_coding	4.61	3.4	4.62	4.77	3.78	5.07	3.6	3.21	3.81	4.55	4.06	5.14	3.99	4.93	3.85	5.68	4.51	4.96	1.13904	4.51527	0.000867835
GLUL	ENSG00000135821	protein_coding	6.91	6.94	6.88	6.71	7.84	7.6	6.07	6.61	6.23	6.14	6.76	6.56	7.51	7.37	7.62	7.29	8.33	8.19	1.10225	7.27135	0.000872836
BCL2L1	ENSG00000171552	protein_coding	6.5	6.63	6.34	6.21	6.24	6.02	7.33	7.5	6.42	6.27	6.22	5.94	6.43	6.21	6.39	6	6.21	6.17	-1.05995	6.44827	0.00151017
MAPK3	ENSG00000102882	protein_coding	6.82	6.96	6.58	6.51	4.81	4.67	7.41	7.62	6.62	6.32	4.68	4.38	6.58	6.35	6.47	6.05	4.31	4.21	-1.02457	6.28159	0.00236149
RASL10A	ENSG00000100276	protein_coding	0	0.07	0	0	0	0	1.77	1.74	0.44	0.82	0	0	0	0	0	0	0	0	-1.84728	0.141692	2.98409e-06
APOBEC3C	ENSG00000244509	protein_coding	0	0	0	0	0	0	0	0	0	0	0	0	0.82	0.76	1.37	0.85	0	0	5.01682	-0.611725	2.1643e-14
FAM227A	ENSG00000184949	protein_coding	1.13	0.33	1.63	1.55	1.08	1.1	0.1	0.86	0.67	1.11	1.34	2.1	1.14	1.9	1.47	1.82	1.62	1.48	1.00095	1.36226	0.0170281
ENPP1	ENSG00000197594	protein_coding	1.17	1.07	1.16	0.98	2.75	3.36	2.99	3.02	2.38	2.46	4.71	4.86	1.72	1.91	1.75	2.18	4.03	3.8	-1.15832	3.13807	0.0014926
PDLIM3	ENSG00000154553	protein_coding	4	4.35	5.02	5.12	3.93	4.28	0.77	0	4.6	4.96	2.82	3.09	5.53	5.68	5.64	5.7	4.71	4.76	5.46503	4.67742	6.90424e-50
IGFBP4	ENSG00000141753	protein_coding	8.4	8.61	8.71	8.7	7.02	6.97	7.89	7.62	9.47	9.22	6.49	6.35	8.82	8.74	9	8.64	6.89	6.89	1.05016	8.28752	0.00166533
GEM	ENSG00000164949	protein_coding	3.03	3	3.2	3.25	0	1.16	2.44	2.46	4.33	4.68	0.18	0.63	3.38	3.58	3.59	3.84	0.05	0.25	1.05606	3.00592	0.00346592
CFAP45	ENSG00000213085	protein_coding	0.22	0.22	0.44	0.73	0	0	1.55	1.33	0	0	0	0	0	0.05	0.16	0.05	0	0	-1.44705	0.127702	0.00053305
KRT32	ENSG00000108759	protein_coding	0	0	0	0	0	0	1.17	0.81	0.48	0.25	0	0	0	0	0	0	0	0	-4.29359	-1.03989	7.04186e-15
COL4A5	ENSG00000188153	protein_coding	3.56	3.16	3.51	3.53	2.87	2.99	1.52	2.55	2.02	2.22	1.99	2.2	4.27	4.3	4.03	4.4	3.5	3.57	2.15951	3.35701	1.32681e-11
SLC26A1	ENSG00000145217	protein_coding	3.5	3.72	3.8	4.04	1.05	1.35	1.42	1.96	3.08	2.74	1.16	1.31	3.54	3.75	3.75	3.82	1.07	0.96	1.93531	2.96438	4.08961e-09
CCDC28B	ENSG00000160050	protein_coding	0.46	1.15	0.63	0.44	0	0	2.47	2.01	1.88	1.94	0	0	1.41	0.82	0.81	0.67	0	0	-1.05202	0.922422	0.00715617
VGLL3	ENSG00000206538	protein_coding	0	0	0	0	0	0.54	3.55	3.59	1.79	2.95	1.24	2.79	0	0	0	0	0	0	-6.45941	1.39188	8.18792e-44
ALAD	ENSG00000148218	protein_coding	5.59	5.48	5.28	5.25	6.36	6.34	6.01	6.3	5.15	5.22	6.21	6.05	5.1	5.07	5.02	4.86	5.9	5.86	-1.05289	5.7306	0.00179242
SPG20	ENSG00000133104	protein_coding	4.55	3.9	4.79	4.75	0.95	2.26	4.17	3.96	4.56	5.18	2.48	3.19	5.12	5.47	5.11	5.99	2.88	2.8	1.26092	4.4247	0.000123834
KCNQ5	ENSG00000185760	protein_coding	1.49	1.24	2.24	2.5	0	0	0	0	1.07	1.68	0	0	2.04	2.69	2.29	3.26	0	0	3.53167	1.47507	4.7502e-18
TMEM238	ENSG00000233493	protein_coding	2.57	2.92	2.38	2.73	2.77	2.38	4.19	3.56	3.28	2.9	2.9	2.6	2.25	2.87	2.41	2.36	2.11	2.76	-1.29298	2.8724	0.000148335
CARD9	ENSG00000187796	protein_coding	5.36	5.3	5.24	5.37	3.08	2.94	3.28	2.97	3.24	3.13	1.4	1.87	5.07	5.11	4.92	4.75	2.69	2.62	1.98431	4.27545	3.60749e-10
NOXA1	ENSG00000188747	protein_coding	2.68	2.93	2.5	2.66	2.55	2.71	3.79	3.31	2.81	2.44	3.03	3.1	2.25	2.55	2.16	2.19	1.87	1.94	-1.13503	2.72716	0.00131822
LXN	ENSG00000079257	protein_coding	4.1	3.23	4.08	4.1	2.49	3.36	5.77	5.08	4.74	5.19	4.18	4.51	3.82	4.04	3.67	4.36	2.82	2.92	-1.50679	4.24149	2.21518e-06
C1orf115	ENSG00000162817	protein_coding	3.35	3.36	3.09	3.07	3.51	3.51	4.33	4.44	2.94	2.79	3.63	3.71	3.14	3.2	3.07	3.13	3.25	3.42	-1.19098	3.46435	0.000441552
YPEL1	ENSG00000100027	protein_coding	0.17	0	0	0	2.16	2.22	1	1.21	0	0	2.68	2.63	0.03	0	0.16	0.1	2.05	2.12	-1.12169	1.36355	0.0142041
DNAJC4	ENSG00000110011	protein_coding	3.4	3.69	3.21	3.43	2.61	2.6	4.89	4.81	3.91	3.55	3.17	2.82	3.37	3.27	3.41	2.86	2.67	2.82	-1.49356	3.5086	3.72951e-06
RP11-298A10.1	ENSG00000283528	protein_coding	0	0	0	0	1.05	1.17	1.77	3.09	0.93	0.86	2.42	2.47	0	0	0	0	0.62	0.5	-3.78769	1.12809	3.7177e-21
PHYH	ENSG00000107537	protein_coding	2.56	2.78	2.51	2.55	3.67	3.72	4.74	4.32	4.21	4.4	5.46	5.45	3.58	3.39	3.39	3.54	4.55	4.56	-1.02342	4.15988	0.00327182
TMEM205	ENSG00000105518	protein_coding	5.75	5.93	5.6	5.6	4.34	4.29	7.06	6.67	6.22	6.21	4.99	4.68	5.86	5.68	5.7	5.35	4.64	4.62	-1.06845	5.68147	0.0013951
KRT86	ENSG00000170442	protein_coding	1.33	1.43	1.15	0.91	0	0	5.2	5.36	2.88	2.75	0	0	2.43	1.76	2.16	1.73	0	0	-3.10247	2.67328	2.38104e-22
CD109	ENSG00000156535	protein_coding	2.34	2.03	2.46	2.59	0	0.51	1.73	1.68	1.48	2.1	0.74	0.96	2.95	3.45	2.94	3.78	1.68	1.25	1.53856	2.23042	8.14495e-06
AMTN	ENSG00000187689	protein_coding	0	0	0	0	0	0	1	0.87	0	0	0	0	0	0	0	0	0	0	-4.79379	-1.63397	3.38319e-15
STARD8	ENSG00000130052	protein_coding	2.82	2.94	2.9	2.62	1.91	1.67	1.34	2.16	2.21	1.77	0.24	0.01	2.86	3.02	2.98	2.59	1.65	1.61	1.13642	2.2967	0.00146974
KDM7A	ENSG00000006459	protein_coding	1.75	0.87	2.09	2.26	2.39	3.29	0.96	0.93	2.17	2.85	3.13	3.93	2.43	2.98	2.67	3.91	3.24	3.47	1.79651	2.80652	4.54033e-07
CCDC3	ENSG00000151468	protein_coding	1.8	1.8	2.38	2.39	3.55	3.21	1	1.54	2.87	2.65	3.26	2.98	3.86	3.68	4.35	4.04	3.81	3.59	2.48941	3.22167	4.85499e-14
RTN2	ENSG00000125744	protein_coding	3.08	3.24	2.93	2.83	3.24	2.75	4.25	4.23	2.42	2.18	2.84	2.56	3.1	2.69	2.94	2.64	2.99	3.11	-1.29063	3.1113	0.000114396
PDP2	ENSG00000172840	protein_coding	4.59	4.76	4.77	4.87	4.01	4.47	3.32	3.56	4.43	4.14	3.67	4.13	4.42	4.72	4.41	4.79	4.14	4.15	1.15398	4.35954	0.000654711
PDE5A	ENSG00000138735	protein_coding	1.43	1.15	1.58	1.76	0	1.08	1.4	0.97	0.83	1.35	0.68	1.9	1.91	2.57	1.9	3.26	1.72	1.93	1.11392	1.68493	0.00498179
PDZD2	ENSG00000133401	protein_coding	0	0	0	0	0.53	1.52	1.29	1.95	0	0.11	1.13	1.5	0	0.1	0	0.42	0.85	1.15	-1.66667	0.734186	3.33225e-05
SYDE1	ENSG00000105137	protein_coding	2.06	2.52	2.13	1.97	0	0	2.55	2.83	2.08	1.69	0	0	1.41	1.76	1.51	1.27	0	0	-1.0865	1.5665	0.00402444
MED12L	ENSG00000144893	protein_coding	2.49	2.19	2.79	2.93	1.47	2.27	1.2	1.86	2.75	2.61	1.96	2.55	2.5	3	2.54	3.22	2.14	2.25	1.19932	2.45978	0.000880223
GATA2	ENSG00000179348	protein_coding	2.36	2.79	2.32	2.36	0.07	0.01	3.09	3.5	2.45	2.41	0.88	0.59	2.18	2.32	2.22	1.57	0.26	0.12	-1.03846	2.09303	0.00463916
CELSR2	ENSG00000143126	protein_coding	8.31	8.49	8.74	8.9	6.91	7.18	5.64	6.18	8.37	8.03	5.93	6.18	8.51	8.69	8.8	8.7	6.86	6.98	2.69357	7.96086	1.32083e-18
ARHGAP36	ENSG00000147256	protein_coding	0	0	0	0	0	0	0	0	0	0	0	0	3.06	3.1	3.49	3.4	0.82	0.58	7.82419	1.30961	7.07106e-41
PLEKHF1	ENSG00000166289	protein_coding	1.94	2.11	1.58	1.76	0.53	0.63	4.44	4.33	2.76	2.55	1.92	1.66	1.84	2.3	1.79	1.75	0.45	0.52	-2.28183	2.39237	1.45219e-12
SYCE2	ENSG00000161860	protein_coding	0.48	0.98	0.74	0.61	0	0.22	2.12	1.88	0.95	1.01	0.05	0	0.83	0.47	0.69	0.74	0.55	0.08	-1.29484	0.823699	0.000857706
HMGCS1	ENSG00000112972	protein_coding	7.52	6.84	7.84	7.73	6.82	7.31	6.11	6.2	6.95	7.36	6.89	7.08	7.69	7.86	7.73	8.41	7.38	7.36	1.64728	7.38233	1.13147e-07
PAX5	ENSG00000196092	protein_coding	1.26	1.43	1.12	1.37	0	0	0	0.29	1.17	0.79	0	0	1.74	1.69	1.51	1.51	0	0	1.60698	0.8364	4.436e-05
ARSJ	ENSG00000180801	protein_coding	1.51	1.58	2.25	2.01	0	0	0	0	0	0	0	0	2.96	3.11	3.13	3.59	0.82	0.9	6.29373	1.67253	1.02534e-36
ACKR3	ENSG00000144476	protein_coding	7.6	7.61	7.27	7.16	4.41	4.77	8.89	9.41	8.29	8.26	5.54	5.3	7.13	7.06	6.79	6.61	4.35	4.27	-2.05212	7.38062	1.81142e-11
PSD3	ENSG00000156011	protein_coding	4.48	3.67	4.44	4.58	3.84	4.82	5.12	5.63	5.36	5.86	5.72	6.47	3.77	4.22	3.51	4.7	4.45	4.85	-1.35949	4.98657	2.68074e-05
ATOX1	ENSG00000177556	protein_coding	6.03	6.04	5.86	5.67	6.54	6.21	6.91	6.63	6.43	6.22	6.72	6.25	5.72	5.52	5.72	5.37	6.04	5.88	-1.12783	6.17367	0.000647494
MACF1	ENSG00000127603	protein_coding	6.65	6.38	6.91	7.02	6.1	6.72	4.85	5.7	6.46	6.47	6.31	6.81	6.8	7.15	6.74	7.45	6.75	6.95	1.67653	6.66288	6.68622e-08
ST6GALNAC5	ENSG00000117069	protein_coding	0	0	0	0	0	0	0	0	1.02	1.59	0	0	2.47	2.59	2.4	2.99	0	0	3.0145	0.987705	2.54748e-15
TIMP3	ENSG00000100234	protein_coding	4.84	4.82	4.19	4.13	4.91	4.63	5.53	6	3.61	3.27	4.45	4.3	1.37	0.97	0.65	0.49	4.23	4.1	-4.55959	4.3555	3.30986e-41
RBM24	ENSG00000112183	protein_coding	3.59	3.2	3.74	3.75	0	0.69	1.6	1.1	3.41	3.79	0	0	4.1	4.44	3.97	4.76	0	0.17	2.9584	3.14575	5.36007e-19
SKP2	ENSG00000145604	protein_coding	6.21	6.04	6.33	6.17	3.38	4.02	5.55	5.63	5.96	6.27	4.56	4.77	6.61	6.58	6.45	6.73	4.81	4.74	1.02947	5.82478	0.00232901
SCML2	ENSG00000102098	protein_coding	4.85	4.61	4.95	5.02	3.99	4.52	3.46	3.72	4.54	4.93	4.17	4.49	4.66	4.85	4.47	5.17	4.51	4.58	1.18455	4.58408	0.000408128
ADGRL2	ENSG00000117114	protein_coding	1.78	1.36	2.08	1.9	0.28	0.63	0.85	1.68	1.62	2.18	1.37	1.63	4.42	4.68	4.34	5.09	3.25	3.29	3.22151	3.08359	7.63855e-23
ALOX15	ENSG00000161905	protein_coding	4.62	4.72	4.44	4.37	3.4	3.47	5.64	6.07	5.42	5.31	4.35	4.11	4.36	4.11	4.2	3.81	3.27	2.93	-1.59806	4.58351	3.77615e-07
GRIK4	ENSG00000149403	protein_coding	1.73	1.61	1.67	1.81	0	0	0	0	0	0	0	0	1.5	1.67	1.64	1.15	0	0	3.613	0.598155	1.51731e-15
ZFP36L2	ENSG00000152518	protein_coding	6.63	6.72	6.56	6.73	6.13	6.37	7.8	7.82	6.81	6.73	7.47	7.69	6.24	6.67	6.22	6.47	6.21	6.39	-1.31925	6.8676	3.66953e-05
FAM171A1	ENSG00000148468	protein_coding	2.27	2.16	2.52	2.22	0	0	0.64	1.66	1.52	1.35	0	0	2.37	2.45	2.29	2.28	0	0	1.15472	1.54451	0.00192438
CYP4V2	ENSG00000145476	protein_coding	0.02	0	0	0.33	0	0.44	1.52	1.78	1.09	1.55	1.47	2.23	0.5	0.67	0.25	0.58	0.42	0.77	-1.041	0.922096	0.0160341
TMEM8B	ENSG00000137103	protein_coding	0	0	0	0	0.74	0.74	2.31	2.4	0.55	0	1.37	1.13	0.64	0.92	0.43	0	0.58	0.61	-1.55856	0.909273	2.60246e-05
GPRC5A	ENSG00000013588	protein_coding	4.84	4.59	4.53	4.34	6.36	6.09	4.57	5.17	4.21	3.88	7.39	6.96	3.92	3.76	4	3.6	6.53	6.26	-1.03414	5.64727	0.00273018
ZSWIM6	ENSG00000130449	protein_coding	4.31	4.24	4.69	4.75	5.82	6.48	2.89	3.22	4.94	5.21	6.38	6.82	4.32	4.61	4.55	5.17	6.2	6.31	1.42927	5.48587	1.25615e-05
CCNJL	ENSG00000135083	protein_coding	1.74	1.72	1.99	1.75	0.84	0.63	0	0.48	1.66	1.33	0	0	2.65	2.52	3	2.83	1.02	1.03	2.37836	1.70889	2.55536e-11
CRISP3	ENSG00000096006	protein_coding	0	0	0	0	0	0	3.24	2.49	1.33	1.49	0.74	1.37	0	0	0	0	0	0	-5.1219	0.567042	1.37141e-31
MVP	ENSG00000013364	protein_coding	3.03	3.14	2.86	2.91	4.09	4.03	4.98	5.13	4.08	3.85	5.22	5.05	3.62	3.54	3.52	3.13	4.57	4.54	-1.45209	4.19621	6.76048e-06
LYPD1	ENSG00000150551	protein_coding	0.63	0.52	0	0.21	0	0	0	0	0.14	0.01	0	0	0.91	0.65	0.65	0.64	0	0	1.01585	-0.00582333	0.0461083
PRKAA2	ENSG00000162409	protein_coding	1.13	0.52	0.48	1.12	0	0.51	0.1	0.19	0.37	1.01	0	0.66	0.83	2	1.45	2.1	0.34	0.85	1.36466	0.8844	0.0010338
GRB10	ENSG00000106070	protein_coding	4.08	4.11	4.38	4.33	3.65	3.73	2.49	2.76	3.02	2.83	3.07	2.96	3.65	3.62	3.59	3.41	3.46	3.38	1.02217	3.582	0.00437375
CNIH2	ENSG00000174871	protein_coding	3.28	3.41	2.72	2.83	0.82	0.74	3.81	3.61	2.71	2.41	1.11	0.52	2.61	2.75	2.37	2.09	0.26	0.29	-1.00527	2.50317	0.00533515
ANOS1	ENSG00000011201	protein_coding	0.93	0.54	0.78	0.42	3.67	3.96	1.15	1.33	0.61	0.98	3.23	3.73	0	0	0	0	1.87	1.99	-2.53506	2.15379	1.03045e-08
IGF1R	ENSG00000140443	protein_coding	7.72	7.75	7.85	7.89	7.19	7.41	5.95	6.7	7.57	7.37	6.73	6.94	7.71	7.86	7.72	7.79	7.68	7.72	1.43626	7.49686	5.13139e-06
ABCD1	ENSG00000101986	protein_coding	4.84	5.11	4.62	4.64	5.51	5.39	5.04	5.38	4.48	4.25	4.77	4.8	4.1	4.24	3.97	3.69	4.46	4.69	-1.02673	4.77318	0.00279473
FRK	ENSG00000111816	protein_coding	3.78	3.05	4.35	4.36	2.05	3.02	1.4	1.2	3.17	3.59	0.84	1.85	3.92	4.66	3.85	5.49	3.06	3.39	3.0633	3.61359	2.55546e-20
IFI35	ENSG00000068079	protein_coding	3.61	3.68	3.24	3.35	2.83	2.53	4.68	4.51	3.75	3.85	3.17	2.75	3.48	3.27	3.38	3.09	2.62	2.64	-1.18311	3.47147	0.0004418
QSER1	ENSG00000060749	protein_coding	5.22	4.01	5.31	5.44	3.04	4.28	3.94	4.21	5.09	5.35	3.41	4.65	4.58	5.56	4.78	6.32	3.78	4.48	1.08634	4.82977	0.00131962
GPR156	ENSG00000175697	protein_coding	1.73	1.67	1.41	1.56	0.03	0	0.5	0.85	0.8	0.96	0	0	1.96	1.74	1.9	1.93	0.05	0	1.17922	1.14511	0.00341257
AKR1C3	ENSG00000196139	protein_coding	0	0	0	0	0	0	1.24	0.95	1.99	2.05	0	0	0	0	0	0	0	0	-4.01384	-0.152748	5.07296e-15
NAGK	ENSG00000124357	protein_coding	5.41	5.54	5.32	5.32	6.9	6.81	6.63	6.57	5.95	5.83	7.09	6.9	5.56	5.48	5.57	5.3	6.74	6.69	-1.05663	6.2771	0.00164641
RUNDC3A	ENSG00000108309	protein_coding	0.25	0.46	0.45	0.89	1.63	1.37	1.62	1.27	0.71	0.59	1.98	1.96	0	0.3	0.44	0.25	1.65	1.47	-1.27054	1.15562	0.00272159
SH2D5	ENSG00000189410	protein_coding	2.43	2.58	2.86	2.76	0	0	0.29	0.29	1.21	1.01	0	0	2	1.79	2.19	2.15	0	0	1.64261	1.46807	2.68074e-05
NOTCH1	ENSG00000148400	protein_coding	5.27	5.54	5.21	5.59	6.67	6.99	3.63	4.23	4.76	4.44	5.87	6.16	4.94	5.4	4.99	4.86	5.81	6.28	1.24376	5.66366	0.000149981
GPAT3	ENSG00000138678	protein_coding	3.01	3.04	3.13	3.18	2.9	2.93	0.81	1.27	2.11	2.5	2	2.18	3.15	2.96	3.12	3.27	3.23	3.04	2.00607	2.81182	4.0108e-09
KPNA3	ENSG00000102753	protein_coding	5.26	4.89	5.43	5.45	4.1	4.67	4.35	4.34	5.18	5.49	4.55	5.13	5.06	5.55	5.17	5.99	4.8	4.89	1.00893	5.08136	0.00338957
RHOC	ENSG00000155366	protein_coding	6.04	6.29	5.95	5.98	7.29	7.1	7.9	7.57	6.52	6.43	7.7	7.35	6.35	6.23	6.24	5.96	6.96	7.03	-1.42563	6.88223	6.26629e-06
ADRA2A	ENSG00000150594	protein_coding	2.07	2.26	2.94	3.01	0	0	0	0	2.05	1.41	0	0	1.59	1.79	1.9	1.75	0	0	3.73243	1.38536	2.98498e-15
NAALADL2	ENSG00000177694	protein_coding	3.16	2.03	2.99	2.98	0	0	0.64	0.61	1.31	1.77	0	0.41	2.62	3.39	2.73	3.9	0	0	2.4438	2.11977	2.57983e-12
IQSEC2	ENSG00000124313	protein_coding	3.18	3.36	3.13	3.13	3.57	3.85	3.93	4.4	3.51	3.29	4.07	4.37	2.83	3.16	2.96	2.87	1.89	2.37	-1.15815	3.47483	0.000762602
FAM229A	ENSG00000225828	protein_coding	0	0	0	0.03	0	0	1.03	0.68	0.08	0	0	0.11	0	0	0	0	0	0	-1.10719	0.045951	0.0224201
FMN1	ENSG00000248905	protein_coding	3.38	2.95	3.73	3.78	1.48	2.61	0.95	1.64	3.85	4.03	1.26	2.17	2.86	3.7	3.16	4.31	2.06	2.39	1.99034	3.08887	2.42261e-09
YPEL5	ENSG00000119801	protein_coding	3.67	3.52	3.71	3.8	5.08	5.33	5.49	5.17	3.75	4.18	5.56	5.66	3.81	3.8	3.77	4.07	5.4	5.34	-1.50191	4.76416	2.62981e-06
RRAS	ENSG00000126458	protein_coding	3.36	3.61	3.12	3.07	3.95	3.63	4.33	4.02	2.84	2.57	4.01	3.74	3.12	2.98	2.78	2.55	3.34	3.52	-1.10004	3.47881	0.0014619
CALB2	ENSG00000282830	protein_coding	3.35	3.64	3.62	3.64	0.76	0.97	0.29	0	2.66	2.51	0	0	5.04	4.84	4.97	4.78	2.03	2.01	5.26203	3.40404	9.00749e-45
LRIG1	ENSG00000144749	protein_coding	6.32	6.2	6.4	6.37	5.49	5.52	4.82	5.44	6.64	6.53	5.28	5.17	6.66	6.63	6.67	6.54	5.77	5.66	1.50413	6.10427	1.73752e-06
RIMS1	ENSG00000079841	protein_coding	0	0	0	0	0	0	1.93	1.78	0.57	1.16	0	0.79	0	0	0	0	0	0	-3.78537	-0.0922129	2.19082e-17
ZDBF2	ENSG00000283649	protein_coding	2.64	0.33	2.56	2.79	1.17	3.03	1.17	1.5	2.06	2.9	2.05	3.58	1.47	2.93	1.69	3.82	2.59	3.14	1.02121	2.56277	0.00808496
GREB1L	ENSG00000141449	protein_coding	2.66	2.52	2.7	2.79	2.52	3.14	1.23	1.46	2.17	2.07	2.95	3.44	2.94	3.15	2.84	3.18	3.42	3.45	1.71531	2.84347	6.02519e-07
TMEM178B	ENSG00000261115	protein_coding	0.22	0.8	0.24	0.25	0.66	1.1	0.69	1.39	1.5	1.18	2.12	2.03	0	0	0	0	1.14	0.65	-1.62066	0.953849	0.000255468
ZIC5	ENSG00000139800	protein_coding	2.24	2.06	2.44	2.39	0	0	1.17	1.15	2.02	2.4	0	0	2.69	2.92	2.73	3.25	0	0	1.67572	1.87316	2.00672e-06
IL20	ENSG00000162891	protein_coding	5	4.67	5.49	5.26	0	0	0	0	2.74	2.64	0	0	6.1	5.8	6.06	6	0.3	0	7.20485	4.47014	2.87548e-69
SUSD3	ENSG00000157303	protein_coding	5.21	5.4	5.51	5.44	2.25	2.15	1.77	1.44	3.78	3.71	0	0	5.24	5.09	5.25	4.93	2.27	1.75	3.59115	4.29137	1.40156e-27
PIP4K2A	ENSG00000150867	protein_coding	4.75	4.61	4.99	4.8	4.52	4.63	4.52	4.71	5.37	5.44	5.18	5.26	5.76	5.89	5.75	5.95	5.63	5.56	1.23363	5.26659	0.000160678
MEX3A	ENSG00000254726	protein_coding	4.82	4.93	4.89	4.96	2.21	2.78	4.22	4.47	5.01	4.91	2.92	3.05	5.55	5.54	5.43	5.5	2.98	3.11	1.22167	4.60136	0.000198561
TTC39A	ENSG00000085831	protein_coding	6.43	6.42	6.47	6.41	4.14	4.18	6	6.18	6.89	6.71	3.73	3.31	7.33	7.11	7.43	7.12	4.4	4.2	1.16256	6.25351	0.000388544
ARHGEF28	ENSG00000214944	protein_coding	5.3	5.02	5.48	5.47	4.28	4.58	3.15	3.2	4.8	4.94	3.59	3.8	5.23	5.32	5.09	5.45	4.79	4.69	2.12468	4.83129	1.24654e-11
NOX5	ENSG00000255346	protein_coding	1.45	1.22	1.52	1.05	1.33	1.57	2.34	2.81	1.92	1.8	2.19	2.36	1.24	1.32	1.37	1.1	1.9	1.81	-1.29447	1.7944	0.000485779
RASL11B	ENSG00000128045	protein_coding	2.56	2.83	2.07	1.99	0.8	0.34	3.87	3.84	2.61	2.62	0.99	0.66	2.11	1.65	1.63	1.37	1.11	0.65	-1.91132	2.23035	5.19969e-09
S100A2	ENSG00000196754	protein_coding	0.14	0.03	0	0	0	0	0	0	0	0	0	0	1.17	0.54	0.65	0.45	0	0	1.12416	-0.0934868	0.0228314
FBP1	ENSG00000165140	protein_coding	7.36	7.47	7.04	7.03	5.36	5.31	8.69	8.72	7.82	7.53	6.25	5.97	7.24	7.05	7.11	6.71	5.42	5.21	-1.53175	7.17388	9.16393e-07
LMNTD2	ENSG00000275873	protein_coding	0	0	0	0	0	0	0.93	0.9	0	0	0	0	0	0	0	0	0	0	-1.40817	-0.257628	0.0025555
KRT7	ENSG00000135480	protein_coding	2.7	2.94	2.46	2.31	0	0.16	4.09	3.92	2.26	2.15	0	0	2.67	2.16	2.38	1.97	0	0	-1.5245	2.29264	3.60387e-06
MAGED4	ENSG00000154545	protein_coding	3.86	3.95	3.89	3.85	4.35	4.25	4.03	3.95	3.87	3.72	3.92	3.98	2.49	2.55	2.55	2.57	2.29	2.22	-1.44889	3.64754	1.38262e-05
IGSF9B	ENSG00000080854	protein_coding	2.49	2.49	2.46	2.6	2.81	3.01	0.4	1.81	2.13	1.65	2.34	2.22	2.23	2.54	2	1.95	1.92	2.26	1.08339	2.31192	0.00342096
NRXN3	ENSG00000021645	protein_coding	2.5	2.07	2.54	2.79	2.87	3.28	0	0	1.32	1.29	1.89	2.46	2.34	2.5	2.33	3.02	2.8	2.9	2.86073	2.41655	2.08233e-14
SCMH1	ENSG00000010803	protein_coding	3.42	3.31	3.44	3.42	0.6	0.66	2.55	2.69	2.58	2.1	0	0	3.77	3.78	4.01	3.64	0.97	1.21	1.17781	2.82106	0.000687068
SATB1	ENSG00000182568	protein_coding	0	0	0	0	0	0.77	0.96	1.43	0.74	1.04	1.22	2.08	2.22	2.6	2.02	2.82	2.28	2.59	1.20209	1.57521	0.00131185
GUCY1A3	ENSG00000164116	protein_coding	2.01	1.52	2.09	2.16	0	0	0.81	0.91	1.71	2.2	0	0	2.72	2.93	2.56	3.33	0.52	0.52	1.98315	1.76263	1.51848e-08
SERPINB5	ENSG00000206075	protein_coding	0.88	0.64	1.06	0.98	0.88	1.26	0	0	0.22	0.93	1.3	1.27	1.62	1.25	1.83	2.01	0.77	0.71	1.67128	1.11272	5.40357e-05
KCNF1	ENSG00000162975	protein_coding	1.65	1.89	2.07	2.13	0	0	0.1	0	3.22	2.79	0	0	3.23	3.14	3.35	2.85	0	0	3.8025	1.94448	7.72183e-23
GPR162	ENSG00000250510	protein_coding	0.57	0.43	0.24	0.03	0	0	0	0	0	0	0	0	0.59	0.51	0	0	0	0	2.55985	-0.569261	6.89606e-07
GJA1	ENSG00000152661	protein_coding	1.25	0.68	1.93	1.65	0	0	0	0	0	0	0	0	2.91	3.56	2.64	4.09	0	0	8.03885	1.5933	1.08096e-45
VEPH1	ENSG00000197415	protein_coding	2.15	1.86	2.34	2.43	0	0	1.81	1.82	2.4	2.94	0	0	3.11	3.14	3.58	3.88	0	0	1.33461	2.24589	0.000148319
ZNF704	ENSG00000164684	protein_coding	2.96	2.21	2.55	2.68	0.84	1.63	3.98	4.08	2.68	2.82	1.68	2.26	2.69	3.02	2.36	3.18	1.9	1.93	-1.14329	2.70762	0.00095223
RNF208	ENSG00000212864	protein_coding	2.89	3.3	2.94	3.03	0.88	0.99	4.01	3.47	3.17	2.84	0.7	0.59	2.47	2.7	2.44	2.15	0	0.25	-1.15031	2.54997	0.000972038
RFTN1	ENSG00000131378	protein_coding	1.1	1.38	1.2	1.27	0.82	0.69	2.84	3.19	2.23	2.1	2.58	2.29	1.35	1.32	1.18	0.92	1.2	1.39	-1.66343	1.81953	1.43835e-06
LPGAT1	ENSG00000123684	protein_coding	5.69	5.48	5.85	5.94	5.12	5.94	6.96	6.82	7.23	7.83	6.52	7.18	4.94	5.48	4.9	5.96	5.09	5.23	-1.63212	6.27046	1.66136e-07
PM20D2	ENSG00000146281	protein_coding	4.61	4.34	4.82	4.74	2.71	3.51	3.48	3.76	4.28	4.91	3.53	3.99	4.42	4.89	4.18	5.04	3.67	3.9	1.06564	4.2559	0.00192742
PRKD3	ENSG00000115825	protein_coding	4.59	3.75	4.72	4.73	2.4	3.33	3.79	3.7	4.24	4.86	2.98	3.66	4.44	5.03	4.51	5.67	3.44	3.66	1.0383	4.25968	0.00270458
METRN	ENSG00000103260	protein_coding	6.22	6.57	6.02	6.18	7.37	7.18	7.03	6.62	6.41	6.26	7.55	7.34	5.64	5.8	5.56	5.21	6.37	6.66	-1.09168	6.62484	0.0010338
CATSPERG	ENSG00000099338	protein_coding	0	0	0.37	0	0.62	0.22	1.71	1.8	0.67	0.25	1.03	1.18	0.62	0.54	0.4	0.25	0.48	0.57	-1.14423	0.722841	0.00575963
FAM208B	ENSG00000108021	protein_coding	6.43	5.63	6.61	6.72	5.06	6.36	5.27	5.39	6.52	6.92	5.71	6.74	6.06	6.82	6.23	7.39	6.04	6.42	1.17813	6.34997	0.000328211
FAM149A	ENSG00000109794	protein_coding	0.48	0.22	0.39	0.21	0	0	1.66	1.91	1.27	1.11	0	0	0	0	0	0	0	0	-2.08227	0.289667	1.28983e-07
KSR1	ENSG00000141068	protein_coding	2.43	2.41	2.36	2.23	3.36	3.28	0.55	1.04	0.95	0.45	1.65	1.61	2.01	2.09	2.09	1.8	2.9	2.94	1.23177	2.29522	0.00143514
LRRC29	ENSG00000125122	protein_coding	0	0	0	0	0	0	0.55	0.93	0	0	0.11	0	0	0	0	0	0	0	-1.70551	-0.35479	0.000366117
P2RX5	ENSG00000083454	protein_coding	2.1	2.36	2.02	2.21	0	0	0.72	0.13	1.15	1.11	0	0	2.01	1.62	1.9	1.87	0	0	1.44475	1.22692	0.000357939
NPR3	ENSG00000113389	protein_coding	3.2	2.76	3.37	3.47	0	0.99	2.29	1.9	3.41	3.85	0.33	0.72	3.8	4.31	3.78	4.82	1.43	1.53	2.00166	3.09034	9.78876e-10
TNFRSF13C	ENSG00000159958	protein_coding	1.03	0.96	1.19	1.51	0	0	0	0	0	0	0	0	0.69	0.54	0.92	0.68	0	0	1.6011	0.0909657	0.00159612
ABHD17C	ENSG00000136379	protein_coding	5.5	5.36	5.27	5.26	4.56	4.63	6.53	6.45	5.8	5.76	5.67	5.72	5.25	5.33	5.08	5.12	5.17	4.91	-1.17271	5.49365	0.000355645
ARHGAP31	ENSG00000031081	protein_coding	0.95	0.33	0.82	0.67	0.07	0.54	1.17	2.15	0.74	0.79	0.33	0.52	0.56	0.58	0.47	0.83	0.45	0.52	-1.17312	0.811945	0.00460002
SYNDIG1	ENSG00000101463	protein_coding	1.14	1.03	0.85	1	0	0	0	0	0.63	0.29	0	0	1.77	1.56	1.95	1.64	0	0	2.68362	0.54899	1.83025e-10
CLEC3A	ENSG00000166509	protein_coding	0	0	0	0	0	0	1.13	1.94	0.08	0.56	0	0	0	0	0	0	0	0	-7.24578	-0.873513	3.52909e-25
MARCKS	ENSG00000277443	protein_coding	4.28	4.64	4.22	4.48	2.58	3.39	6.84	6.35	4.86	5.35	4.88	5.25	4.8	5.13	4.68	5.2	4.02	4.47	-1.616	5.02265	2.33926e-07
SGK223	ENSG00000275342	protein_coding	3.88	4.15	4.49	4.64	4.33	4.34	3.42	3.97	4.98	4.59	3.82	3.71	4.76	4.87	4.82	4.61	4.24	4.36	1.11386	4.39661	0.000983856
SLC7A5	ENSG00000103257	protein_coding	11.73	11.79	12	11.93	11.93	11.66	8.6	8.96	11	10.62	9.76	9.5	11.52	11.38	11.72	11.28	11.16	11.18	2.68723	11.2751	1.36742e-18
MB	ENSG00000198125	protein_coding	4.38	4.35	3.76	3.86	3.74	3.61	5.82	5.76	4.26	4.16	3.39	3.09	3.8	3.65	3.56	3.21	2.92	2.96	-2.0332	4.14794	6.27194e-11
PCDH19	ENSG00000165194	protein_coding	6.77	6.62	6.63	6.61	5.65	6.04	4.83	5.61	6.16	6.08	4.77	5.02	6.19	6.42	5.92	6.23	5.35	5.38	1.05851	6.01471	0.00159771
C2orf54	ENSG00000172478	protein_coding	0	0	0	0	0	0	1.89	1.87	0	0	0	0	0	0	0	0	0	0	-2.82496	-0.521392	3.05071e-12
HOMER1	ENSG00000152413	protein_coding	3.83	3.28	3.98	4.12	3.64	4.66	3.25	2.87	3.9	4.54	4.55	5.3	4.06	4.58	3.83	5.06	4.72	4.93	1.30007	4.32817	0.000109794
ATP8A1	ENSG00000124406	protein_coding	2.11	1.22	1.74	1.93	1.86	3.16	3.75	3.68	2.29	2.92	3.84	4.81	0.8	1.51	0.4	1.93	2.26	2.72	-2.50783	2.85606	7.49059e-14
TMEM164	ENSG00000157600	protein_coding	7.02	6.96	6.94	6.71	5.6	5.27	5.12	5.94	6.28	6.05	4.51	4.32	7.2	6.94	7.15	6.78	5.69	5.3	1.51195	6.32198	1.42719e-06
C19orf33	ENSG00000167644	protein_coding	0.88	0.94	1.09	0.9	0.3	0	2.66	2.1	1.8	1.47	0.7	0	0.78	0.2	0.82	0	0	0	-1.81715	1.00982	4.26223e-07
TMEM105	ENSG00000185332	protein_coding	2.3	2.22	1.74	1.51	1.02	0.85	3.42	3.59	2.33	1.74	0.15	0.11	1.78	1.6	1.34	1.08	0.79	0.9	-1.78166	1.89948	9.23318e-08
KCNK13	ENSG00000152315	protein_coding	2.27	2.48	1.93	1.9	1.53	1.49	2.84	3.21	2.59	2.29	2.73	2.34	1.95	1.47	1.61	1.37	1.81	1.41	-1.26993	2.18599	0.000344988
FAM189A2	ENSG00000135063	protein_coding	0	0	0	0	0.66	0.47	2.49	2.62	2.35	1.98	2.48	2.53	0.89	1.18	1.09	1.4	1.22	1.44	-1.49621	1.55873	3.99302e-05
TSPAN1	ENSG00000117472	protein_coding	0	0	0	0	0	0	1.83	1.82	0	0	0	0	0	0	0	0	0	0	-3.5425	-0.492149	1.02464e-16
ALS2CL	ENSG00000178038	protein_coding	2.05	1.94	1.92	1.88	2.91	2.88	2.86	2.85	2.54	2.09	2.55	2.43	1.5	1.1	1.09	1.33	2.02	2.01	-1.49856	2.25656	2.1645e-05
C6orf132	ENSG00000188112	protein_coding	4.85	5.16	4.85	5.11	4.46	4.46	3.81	4.08	4.51	4.15	3.49	3.41	4.94	5.11	5.11	4.83	4.22	4.29	1.09921	4.58122	0.00114645
HEY2	ENSG00000135547	protein_coding	0	0.22	0.24	0.51	0	0	0	0	0	0	0	0	1.38	1.34	1.46	1.55	0	0	6.12538	0.23172	1.29499e-20
NCMAP	ENSG00000184454	protein_coding	1.62	1.22	1.64	1.39	0	0	1.2	1.52	2.19	1.98	0	0	2.92	2.9	3.16	2.97	0	0	1.55294	1.69804	7.98412e-06
CAB39L	ENSG00000102547	protein_coding	2.36	1.75	1.97	2	0.13	0.82	4.09	3.7	2.82	3.22	0.92	1.22	1.93	2.12	1.97	2.64	0.41	0.77	-1.85444	2.30463	1.56652e-08
CXXC4	ENSG00000168772	protein_coding	1.64	1.07	1.97	2.12	0	0	0.45	0	0.87	1.27	0	0	1.78	2.7	1.49	2.91	0	0	2.17005	1.24473	9.98033e-09
PTK6	ENSG00000101213	protein_coding	3.36	3.4	3.03	3.31	3.92	3.86	4.49	4.56	3.07	3.07	3.88	3.8	2.75	2.97	2.52	2.58	3.28	3.43	-1.63991	3.5408	3.94716e-07
HES4	ENSG00000188290	protein_coding	3.99	4.62	3.86	4.13	3.09	3.29	5.34	4.69	4.57	4.46	4.13	4.06	3.36	3.78	3.56	3.34	2.54	2.75	-1.43734	4.02087	8.84888e-06
RIMBP3C	ENSG00000183246	protein_coding	0.28	0.27	0.02	0	0	0	1.03	1.19	0.29	0.04	0	0	0.05	0.09	0	0	0.16	0.39	-1.02814	0.228986	0.0292234
KCNN4	ENSG00000104783	protein_coding	2.31	2.27	1.75	1.71	0.19	0.44	2.33	2.41	0.92	0.59	0	0	0	0	0	0	0	0	-2.75061	1.02126	2.14499e-13
RPS6KA3	ENSG00000177189	protein_coding	5.32	4.65	5.72	5.7	4.44	5.28	4.09	4.04	5.22	5.67	4.81	5.39	5.68	6.2	5.75	7	5.44	5.65	1.91441	5.4979	7.02206e-10
