# Supplementary material for: Targeting ESR1 mutation–induced transcriptional addiction in breast cancer with BET inhibition
Source: JCI Insight. 2022 Sep 8;7(17):e151851. doi: 10.1172/jci.insight.151851 (PMC9536271; doi:10.1172/jci.insight.151851)
Supplement: Supplemental table 2 [file jciinsight-7-151851-s149.xls]

## Sheet: Table 1 D538G regulated genes
Table S2: D538G-regulated genes
	ENSEMBL	TYPE	D538GC1	D538GC2	D538GE1	D538GE2	D538GO1	D538GO2	WTC1	WTC2	WTE1	WTE2	WTO1	WTO2	Y537SC1	Y537SC2	Y537SE1	Y537SE2	Y537SO1	Y537SO2	logFC	logCPM	fdr
KLHL13	ENSG00000003096	protein_coding	3.33	2.78	3.59	3.55	0.84	0.57	0.17	0.26	1.15	1.16	0	0	4.1	4.18	4.05	4.54	1.72	1.72	2.91869	2.85385	1.7196e-16
ROR2	ENSG00000169071	protein_coding	0.78	0.3	0.24	0.37	0	0	2.1	2.68	1.76	1.43	0	0	3.05	3.07	3.12	2.58	1.4	0.93	-1.80528	1.71569	4.50586e-07
MAOA	ENSG00000189221	protein_coding	0	0	0	0	0	0	4.31	4.56	3.34	3.42	1.3	1.64	0	0	0	0	0	0	-6.20387	2.01095	2.04388e-51
MMP16	ENSG00000156103	protein_coding	2.29	1.11	1.94	1.69	0.72	2.19	3.67	3.83	3.29	3.69	2.45	3.5	1.58	2.38	1.09	2.65	0.52	1.43	-1.87694	2.55992	9.637e-09
ASS1	ENSG00000130707	protein_coding	8.99	9.22	9.06	9.09	9.35	9.11	7.76	7.73	7.84	7.78	8.44	8.18	8.74	8.59	8.8	8.45	8.78	8.8	1.42389	8.70473	8.39271e-06
DNHD1	ENSG00000179532	protein_coding	1.85	1.85	1.96	1.99	0.84	1.3	0.34	1.23	1.59	1.13	1.15	1.18	2.46	2.65	2.13	2.63	1.57	1.78	1.00699	1.78342	0.0125789
ZNF350	ENSG00000256683	protein_coding	0.44	0	0	0.44	0	0.74	1.52	0.75	0	0.9	0.84	1.54	0.1	0.58	0.33	1.05	1.07	1.33	-1.25702	0.725457	0.00245012
KRT15	ENSG00000171346	protein_coding	1.49	1.76	0.78	1	1.71	2.2	4.26	3.96	4.81	4.56	3.12	3.24	1.31	1.3	1.17	0.83	1.72	1.59	-2.43177	2.92459	7.16163e-14
FHL1	ENSG00000022267	protein_coding	3.76	3.79	4.02	3.86	0.93	1.06	0	0.38	1.04	0.93	0	0	5.1	4.97	5.28	5.13	3.05	2.86	3.66932	3.61296	1.68613e-25
ATP7B	ENSG00000123191	protein_coding	3.59	3.45	3.26	3.03	3.49	3.32	4.89	5.91	4.46	4.22	3.99	3.91	3.74	3.63	3.63	3.46	3.46	3.38	-1.9102	4.01735	1.25473e-09
GLIPR2	ENSG00000122694	protein_coding	1.69	1.82	1.04	1.41	2.65	2.27	0.77	0.54	0	0.06	1.68	1.71	1.07	0.72	1.19	1.05	1.94	2.15	1.169	1.55746	0.00499724
SDK2	ENSG00000069188	protein_coding	2.72	2.99	3.44	3.58	0.66	1.34	0	0	3.43	3.11	0.56	0.87	3.47	3.63	3.42	3.31	0.95	0.98	3.28376	2.64543	2.88813e-18
PROS1	ENSG00000184500	protein_coding	0.42	0.11	0.24	0.64	0	0.44	1.52	1.48	1.15	1.81	1.65	1.68	1.46	1.5	1.39	2.11	0.91	1.04	-1.16412	1.2144	0.00558933
SHANK3	ENSG00000251322	protein_coding	3.33	3.75	3.35	3.67	1.99	2.41	2.37	2.62	3.05	2.85	1.74	1.68	2.91	3.56	2.73	2.73	1.58	2.04	1.10997	2.83168	0.00185333
THEG	ENSG00000105549	protein_coding	0	0	0	0	0	0	1.55	1.47	0.68	0.46	0	0	1.26	0.97	2.09	1.51	0	0	-4.72218	0.302165	1.84166e-20
SLC35A1	ENSG00000164414	protein_coding	3.25	2.36	3.18	3.26	2.52	3.17	4.29	3.48	3.07	3.71	3.43	3.94	3.09	3.14	2.87	3.67	3.21	3.52	-1.00096	3.35482	0.00503368
GAL	ENSG00000069482	protein_coding	5.74	6.05	5.87	6.03	3.64	3.53	4.95	4.59	5.61	5.54	3.11	2.98	5.23	5.27	5.17	5.02	3.09	3.31	1.18514	5.01982	0.000398392
MBD2	ENSG00000134046	protein_coding	4.84	4.61	4.84	4.86	3.57	4.05	6.11	5.83	5.39	5.52	4.49	4.64	4.97	4.96	4.92	5.18	4.4	4.38	-1.18538	4.96324	0.000379611
FAM83A	ENSG00000147689	protein_coding	0	0.03	0	0	0.84	0.6	2.37	2.47	0	0	0	0	0	0	0	0	0	0	-2.41887	0.420543	3.27204e-11
BMF	ENSG00000104081	protein_coding	2.47	2.52	1.82	1.67	3.65	3.35	3.89	4.72	1.69	1.58	2.66	2.88	2.26	2.17	2	1.6	3.91	3.69	-1.81646	3.0498	1.89213e-08
DCAF4	ENSG00000119599	protein_coding	5.41	5.34	5.11	5.06	5.3	5.17	6.66	6.82	5.43	5.53	5.93	5.74	5.04	4.95	4.97	4.76	5.24	5.24	-1.30509	5.54535	6.24504e-05
ZNF10	ENSG00000256223	protein_coding	1.46	0.3	1.42	1.41	2.64	3.58	2.42	1.82	2.05	2.5	3.94	5.05	1.01	1.6	1.03	2.43	3.22	3.43	-1.0669	2.87071	0.00553532
ZNRF3	ENSG00000183579	protein_coding	4.22	4.39	4.29	4.22	3.18	3.43	2.83	3.55	4.15	4.12	3.14	3.15	4.2	4.17	4.02	3.99	3.25	3.37	1.12223	3.83375	0.00114397
ENPEP	ENSG00000138792	protein_coding	1.65	1.21	2.12	1.75	0	0.57	2.94	2.64	2.53	3.11	0.74	1.11	1.96	2.46	1.95	3.15	0	0	-1.28187	1.94863	0.000380669
SHISA4	ENSG00000198892	protein_coding	0.53	0.69	0.55	0.71	0.6	0.14	2.52	2.44	1.07	0.9	0.98	0.59	1.37	0.69	1.62	0.92	1	0.74	-1.80991	1.17439	4.53689e-07
ABCC5	ENSG00000114770	protein_coding	6.46	6.26	6.25	6.19	6.74	6.8	7.19	7.73	6.65	6.6	7.57	7.7	6.28	6.27	6.15	6.24	7.11	7.12	-1.06572	6.85994	0.00164664
MTHFD1L	ENSG00000120254	protein_coding	6.31	6.24	6.36	6.25	4.33	4.39	5.12	5.33	6.2	6	4.26	4.09	6.23	6.15	6.23	6	4.62	4.65	1.10368	5.67464	0.0010832
PGR	ENSG00000082175	protein_coding	5.75	4.95	6.48	6.69	2.88	4.25	1.42	0	5.42	5.85	0.38	1.47	5.61	6.42	5.76	7	3.67	4.03	4.92791	5.34641	1.84193e-42
CA8	ENSG00000178538	protein_coding	1.57	1.64	2.23	2.27	1.82	2.06	0	0	1.44	1.45	1.34	1.83	3.25	3.22	3.48	3.64	2.59	2.8	1.92654	2.36399	2.07301e-06
MGAT3	ENSG00000128268	protein_coding	0.55	1.28	1.38	1.25	0	0	0	0	0.83	0.73	0	0	0.07	0.82	1.11	0.57	0	0	3.69538	0.225615	1.88275e-12
CAV2	ENSG00000105971	protein_coding	1.02	1.17	1.27	1.55	0	0	2.73	1.96	1.72	2.47	1.01	1.49	2.18	2.71	2.14	3.05	1.52	1.71	-1.22066	1.83099	0.00124696
N4BP2L1	ENSG00000139597	protein_coding	0	0	0	0	0	0.06	2.13	1.32	0	0	0.94	1.29	0.27	0	0.38	0.67	0.82	0.74	-2.89341	0.50243	7.11167e-13
KCNMB4	ENSG00000135643	protein_coding	1.73	1.58	1.59	1.69	0.41	0.23	2.87	2.89	1.76	1.9	1.3	1.18	1.94	1.98	2.07	1.9	0.82	0.68	-1.16597	1.74683	0.00147985
RHOBTB1	ENSG00000072422	protein_coding	4.58	4.27	4.71	4.79	2.35	2.76	1.26	1.19	3.14	3.54	0	0.15	3.66	3.69	3.46	3.72	0.9	0.8	3.26202	3.37352	1.3213e-22
IL1R1	ENSG00000115594	protein_coding	1.38	1.33	0.78	0.55	1.2	1.47	4.64	5.03	1.59	1.49	2.49	2.96	0.14	0.47	0	0	1.22	1.33	-3.43325	2.4323	1.48928e-25
ERBB4	ENSG00000178568	protein_coding	3.07	2.07	2.81	2.86	0.41	2.01	4.5	4.52	3.28	3.81	2.63	3.61	1.29	2.12	0.9	2.64	1.05	1.25	-1.80337	2.92097	1.77202e-08
EPB41L4A	ENSG00000129595	protein_coding	0	0	0	0	0	0	1.37	2.46	0.93	1.2	0.63	0.66	0.07	0.1	0	0.25	0	0	-2.07501	0.478917	3.36717e-08
MOB3C	ENSG00000142961	protein_coding	1.65	1.46	1.52	1.63	2.56	2.64	2.77	2.66	1.39	1.47	2.02	2.13	1.66	1.45	1.66	1.74	2.54	2.62	-1.09603	2.09967	0.00356821
SMAD3	ENSG00000166949	protein_coding	4.64	4.62	4.55	4.45	4.62	4.44	5.48	6.16	4.92	4.77	5.28	5.27	5.62	5.47	5.62	5.56	5.32	5.15	-1.16812	5.18751	0.000490021
GALNT13	ENSG00000144278	protein_coding	2.52	1.82	2.44	2.16	2.21	2.76	0.17	0	0.32	0.76	1.03	1.49	2.72	2.71	2.43	3.22	3.29	3.28	2.26401	2.31487	2.03618e-09
UGT2B15	ENSG00000277132	protein_coding	1.83	0.79	2.05	2.2	0	0	0	0	0.27	1.15	0	0	1.27	1.44	0.97	1.58	0	0	2.7188	0.694974	1.628e-09
NKRF	ENSG00000186416	protein_coding	5.12	4.79	5.24	5.13	4.07	4.42	3.65	3.72	4.02	4.42	3.7	3.84	4.93	5.13	4.81	5.27	4.39	4.38	1.33677	4.59665	5.54849e-05
STMN3	ENSG00000197457	protein_coding	4.75	4.97	4.73	4.74	4.12	3.96	3.78	3.78	3.61	3.48	2.63	2.53	4.97	4.99	5.16	4.93	3.65	3.9	1.14842	4.32976	0.000746813
EGR1	ENSG00000120738	protein_coding	0.39	0.33	0.78	0.37	4.29	4.21	3.86	4.27	1.93	1.56	5.44	5.19	1.01	1.05	1.35	0.74	3.87	3.54	-3.65709	3.53716	1.47199e-26
CRISPLD1	ENSG00000121005	protein_coding	2.1	1.8	2.21	2.03	1.64	2.2	3.13	3.19	3.87	4.25	3.28	3.51	2.34	2.86	2.48	2.85	2.74	2.59	-1.14532	2.90289	0.00147985
MCAM	ENSG00000076706	protein_coding	4.39	4.35	4.34	4.29	5.1	4.91	2.46	2.86	3.65	3.47	4.29	4.13	4.11	3.92	4.14	3.88	5.01	5.04	1.74863	4.322	6.83243e-08
GRHL3	ENSG00000158055	protein_coding	0	0.03	0	0	0	0	4.58	5.18	2.52	2.18	3.57	3.59	0.27	0	0.56	0.15	0	0	-5.09036	2.49829	1.10534e-44
RDH16	ENSG00000139547	protein_coding	0	0	0	0	0	0	0.89	0.63	0	0	0	0	0	0.15	0	0	0	0	-1.39833	-0.632675	0.0025589
PLEKHF2	ENSG00000175895	protein_coding	5.9	5.28	5.77	5.78	4.7	5.53	7.44	7	5.74	6.44	5.91	6.54	5.11	5.63	4.93	5.96	5.34	5.54	-1.55515	5.96413	8.98869e-07
DYNLRB2	ENSG00000168589	protein_coding	0	0	0	0	0.3	0	0.93	0.59	0	0	0.58	0	0	0	0	0	0.22	0.08	-1.39825	-0.133659	0.00378891
ACHE	ENSG00000087085	protein_coding	1.75	2.03	1.72	1.94	2.32	2.41	3.23	3.03	1.7	1.63	2.71	2.84	0	0	0	0	0.85	0.9	-1.17806	1.96498	0.00108938
EGR3	ENSG00000179388	protein_coding	3.09	3.16	4.78	4.91	0	0.85	0.23	0	4.22	4.31	0	0	4.96	5.2	5.53	5.71	0.71	0.93	3.68667	3.95476	9.60968e-22
PRRT3	ENSG00000163704	protein_coding	3.36	3.68	3.3	3.47	5.16	4.87	4.73	5.07	3.67	3.27	5.13	5.09	4.07	3.95	3.92	3.62	5.07	5.17	-1.32373	4.48049	6.87629e-05
RNF165	ENSG00000141622	protein_coding	1.56	1.57	1.38	1.48	0	0	0	0	0	0	0	0	1.14	1.37	1.24	1.28	0	0	2.74843	0.57169	2.30866e-11
PYGL	ENSG00000100504	protein_coding	2.66	2.65	2.66	2.69	2.75	3.13	4.44	4.36	4.14	4.24	4.02	4.04	2.68	2.66	2.57	2.76	3.38	3.33	-1.68985	3.46453	1.93594e-07
DSCAM	ENSG00000171587	protein_coding	5.71	5.6	5.76	5.76	2.05	2.63	2.71	3.42	4.81	4.79	1.18	0.87	6.19	6.16	6.16	6.21	3.1	3.02	2.59812	5.02348	9.70043e-17
ATP6V1E2	ENSG00000250565	protein_coding	3.92	3.97	3.91	3.89	0.86	1.12	2.76	2.77	3.16	3.18	0.68	0.76	3.91	3.86	3.88	3.76	2.03	2.18	1.24195	3.18215	0.000320325
LARGE1	ENSG00000133424	protein_coding	5.7	5.77	5.59	5.62	5.89	5.69	4.22	4.91	4.96	4.77	5.3	5.22	5.46	5.39	5.44	5.12	5.43	5.34	1.18791	5.39333	0.000367926
GDPD3	ENSG00000102886	protein_coding	2.37	2.56	1.82	1.89	0.55	0.82	3.87	3.67	1.76	1.81	0.33	0	1.37	1.9	1.18	1.18	0	0.25	-1.24285	1.93642	0.000344333
PUS7	ENSG00000091127	protein_coding	6.65	6.1	6.82	6.75	5.92	6.45	5.37	5.34	6.33	6.63	6.11	6.54	6.26	6.35	6.09	6.62	6.15	6.13	1.10291	6.30817	0.00109356
NTN1	ENSG00000065320	protein_coding	4.57	4.65	4.71	4.81	4.36	4.18	1.52	1.98	2.86	2.62	2.64	2.68	5.14	5.13	5.32	5.05	4.71	4.82	2.88196	4.37698	5.6779e-19
SNX30	ENSG00000148158	protein_coding	4.89	4.66	5.04	4.96	5.01	5.37	3.28	4.09	4.16	4.44	4.96	5.24	4.73	4.87	4.72	5.11	5.08	5.14	1.09212	4.85753	0.00144682
ASNS	ENSG00000070669	protein_coding	8.38	8.29	8.46	8.34	9.78	9.56	7.17	7.04	7.38	7.41	9.17	8.85	7.35	7.18	7.39	7.18	9.34	9.14	1.28441	8.54674	7.90444e-05
NOS1AP	ENSG00000198929	protein_coding	4.03	4.13	4.62	4.47	4.03	4.08	1.34	2.63	4.87	4.57	3.86	4.1	4.53	4.62	4.78	4.56	4.23	4.23	1.97624	4.26044	7.65414e-10
ATP13A5	ENSG00000187527	protein_coding	0	0	0	0	0	0	2.68	2.79	0.37	0.37	0	0	0	0	0	0	0	0	-4.88533	-0.0566193	1.73251e-30
TLE6	ENSG00000104953	protein_coding	0	0	0	0	0	0	1.07	0.95	0	0	0	0	0	0	0	0	0	0	-4.05928	-1.32528	1.00186e-14
SNX24	ENSG00000064652	protein_coding	4.57	4.49	4.89	4.87	3.72	3.98	3.69	3.2	4.37	4.64	3.32	3.42	5.08	5.13	5.09	5.38	4.44	4.36	1.12855	4.49449	0.00115477
TMEM2	ENSG00000135048	protein_coding	4.92	4.64	5.32	5.31	6.34	6.82	5.94	6.35	6.71	6.9	7.97	8.19	5.36	5.39	5.38	5.97	7.09	7.13	-1.31462	6.60564	5.70928e-05
PPFIA4	ENSG00000143847	protein_coding	2.49	1.87	2.68	2.49	1.59	1.73	0.6	0.89	1.37	1.31	1.45	1.47	3.02	3.26	2.87	3.11	1.41	1.25	1.50503	2.16037	5.51532e-05
ADCY9	ENSG00000162104	protein_coding	5.36	5.46	5.62	5.64	5.16	5.33	3.53	4.37	5.68	5.52	4.5	4.58	5.53	5.56	5.74	5.58	5.07	5.04	1.45831	5.2764	6.19198e-06
CDKL1	ENSG00000100490	protein_coding	0.96	0.8	1	1.1	0	0	0	0	1.65	1.49	0	0	1.47	1.18	1.43	1.4	0	0	1.58744	0.726695	0.000888648
BTG3	ENSG00000281484	protein_coding	2.49	2.59	2.58	2.52	0.99	1.47	1.75	1.28	1.71	2.21	0.86	1.07	2.25	2.45	2.22	2.66	0.89	0.61	1.08675	1.96776	0.00518921
PARM1	ENSG00000169116	protein_coding	0	0	0	0	0	0	1.07	1.38	1.33	1.52	0.33	0.01	0	0	0	0	0	0	-1.65204	0.158169	0.000106208
KLHL24	ENSG00000114796	protein_coding	1.17	0.46	1.33	0.98	3.57	4.41	2.2	2.31	0.61	1.19	4.11	4.94	1.03	1.56	0.75	1.87	4.07	4.33	-1.32885	3.13469	0.000391416
AMZ1	ENSG00000174945	protein_coding	4.96	5.2	5.12	5.27	2.78	3.09	3.03	3.38	5.03	4.94	2.19	2.08	5.08	5.25	5.16	5.04	2.33	2.81	1.92438	4.44332	1.18653e-09
APBA1	ENSG00000276497	protein_coding	0	0	0	0	0	0	1.31	2.48	0.36	0.46	0.55	0.51	0	0	0	0	0	0	-3.65731	0.021228	1.27494e-18
SH3BP4	ENSG00000130147	protein_coding	6.42	6.42	6.23	6.2	5.87	5.84	7.29	7.95	6.53	6.34	7.23	7.16	6.16	6.08	6.06	5.9	6.15	6.12	-1.17282	6.56603	0.000405659
SUSD2	ENSG00000099994	protein_coding	3.04	3.05	2.41	2.5	2.53	2.62	3.88	4.49	3.27	2.67	3.02	2.81	2.39	2.5	2.28	1.93	1.35	1.79	-1.11408	2.88555	0.00139035
ARL4A	ENSG00000122644	protein_coding	5.01	4.61	4.83	4.82	4.14	4.64	6.37	5.72	5.54	5.99	4.81	5.15	5.77	5.91	5.68	6.19	5.36	5.36	-1.19574	5.42744	0.000324148
RWDD2A	ENSG00000013392	protein_coding	2.21	1.6	2.38	2.36	1.62	2.17	3.35	2.78	2.45	2.97	3.15	3.42	2.16	2.32	2.17	2.53	2.62	2.34	-1.08273	2.57041	0.00293138
WNT8B	ENSG00000075290	protein_coding	0.81	0.8	0.34	0.58	0	0	0	0	0	0	0	0	0.1	0	0	0	0	0	1.31401	-0.304123	0.00490576
RIBC1	ENSG00000158423	protein_coding	0	0	0	0.07	0	0	1.87	1.29	0	0	0.15	0	0	0.1	0	0.05	0	0	-2.18833	0.156142	4.44383e-08
TRIM2	ENSG00000109654	protein_coding	2.58	1.48	2.75	2.87	1.61	3	3.77	3.56	3.13	3.87	2.98	4.21	3.02	3.99	3.02	4.62	2.76	3.57	-1.4699	3.33936	1.2027e-05
BCAM	ENSG00000187244	protein_coding	5.1	5.48	4.79	4.86	5.77	5.68	7.02	7.12	5.99	5.62	6.83	6.75	4.76	4.95	4.52	4.24	5.04	5.23	-1.70843	5.82835	4.76017e-08
PHLDA1	ENSG00000139289	protein_coding	1.23	1.52	1.04	1.53	4.11	4.39	3.79	3.56	3.66	3.71	5.42	5.65	1.93	2.04	2.08	2.55	3.14	3.2	-2.23512	3.72341	1.49434e-11
NEBL	ENSG00000078114	protein_coding	4.52	3.87	4.32	4.2	4.32	5.4	5.71	5.64	4.69	5.16	5.81	6.54	4.36	4.89	4.16	5.38	5.67	5.83	-1.39016	5.233	1.83956e-05
PKIB	ENSG00000135549	protein_coding	6.59	6.63	6.99	7.1	4.94	5.53	4.62	3.55	6.11	6.68	4.11	4.46	7.3	7.5	7.5	7.91	6.51	6.45	2.4977	6.55242	7.74647e-16
IL27RA	ENSG00000104998	protein_coding	5.45	5.65	5.77	5.69	1.91	2.18	4.47	4.45	5.22	5.16	1.57	1.31	5.77	5.73	5.96	5.78	2.1	2.18	1.15452	4.92647	0.00060754
2020-09-03	ENSG00000100167	protein_coding	3.96	4.05	3.96	3.79	1.85	1.93	2.33	3.08	3.42	3.19	2.05	2.1	4.18	4.04	4.16	4.03	2.27	1.85	1.30023	3.3651	0.000122594
CACNA1H	ENSG00000196557	protein_coding	6.94	7.33	6.99	7.19	6.47	6.49	5.77	6.17	6.24	5.95	5.75	5.94	7.22	7.5	7.2	7.03	5.96	6.37	1.22718	6.68899	0.000192523
TGIF2	ENSG00000118707	protein_coding	6.81	6.95	6.96	6.86	4.18	4.24	5.54	5.68	6.82	6.62	3.88	3.9	7.2	6.97	7.17	6.84	4.7	4.47	1.33061	6.27332	4.23437e-05
TEX14	ENSG00000121101	protein_coding	4.6	4.26	4.16	4.15	5.37	5.61	3.16	3.24	4.48	4.39	4.7	5	3.68	3.65	2.89	3.21	5.88	5.87	1.29628	4.69671	0.000120582
ZNF862	ENSG00000106479	protein_coding	3.59	3.37	3.57	3.41	4.32	4.28	4.46	4.68	3.95	3.85	4.42	4.48	3.83	3.7	3.78	3.5	4.34	4.21	-1.02974	4.06358	0.00337272
EFEMP1	ENSG00000115380	protein_coding	6.06	5.92	5.52	5.5	6.03	6.37	7.93	7.75	6.24	6.36	6.87	6.96	6.03	6.21	5.87	6.05	6.46	6.41	-1.7864	6.5261	9.01005e-09
PCDHB6	ENSG00000113211	protein_coding	1.46	1.45	1.59	1.44	0	0	0.13	0.5	1.47	1.22	0	0	2.18	2.22	2.32	2.09	0	0	1.16271	1.14773	0.00555896
GSG1L	ENSG00000169181	protein_coding	1.87	1.9	2.32	2.63	0	0	0	0	3.14	3.05	0	0	2.89	2.91	3.11	2.94	0	0	2.40857	1.94154	2.10075e-09
MDGA1	ENSG00000112139	protein_coding	0	0	0	0	0	0	0.77	1.35	0	0	0	0	0	0	0	0	0	0	-2.38337	-0.479096	4.70405e-08
GGT1	ENSG00000100031	protein_coding	1.02	1.4	1.17	0.82	0	0	2.53	2.68	1.59	1.24	0	0	1.83	1.51	1.69	1.38	0	0	-1.32903	1.19555	0.000303168
DYRK3	ENSG00000143479	protein_coding	3.72	3.52	4.04	3.92	4.82	4.62	2.18	2.58	3.12	3.15	4.29	4.12	4.13	3.94	4.15	4.03	4.5	4.25	1.27656	4.01446	0.000218634
SYNE3	ENSG00000176438	protein_coding	3.71	3.57	3.76	3.75	2.99	3.07	2.27	2.89	3.22	2.83	2.34	2.36	3.52	3.29	3.52	3.34	2.56	2.41	1.0744	3.16819	0.00251573
MYEOV	ENSG00000172927	protein_coding	0.74	0.8	1.33	1.29	0	0	0	0	0.05	0	0	0	2.58	2.44	2.99	2.65	0	0	4.63291	1.06444	1.05085e-13
CBR3	ENSG00000159231	protein_coding	1.23	1.3	0.97	0.9	0.55	0.06	2.68	2.15	1.36	1.16	0.35	0.76	1.38	0.69	0.81	0.97	0.18	0.74	-1.10096	1.17443	0.00423328
AQP3	ENSG00000165272	protein_coding	4.81	5.04	4.34	4.33	4.62	4.62	7.48	7.74	6.94	6.66	5.54	5.19	4.04	3.98	3.79	3.33	3.83	3.76	-2.62045	5.66242	1.65234e-17
IGFBP6	ENSG00000167779	protein_coding	1.35	1.64	1.47	1.19	0.6	0	0	0	0.14	0.25	0	0	1.52	1.25	1.52	1.15	0	0	1.86499	0.768755	5.79488e-06
SLC37A2	ENSG00000134955	protein_coding	0.41	0.37	0.06	0	0	0.06	4.28	4.87	1.29	1.06	0	0.63	0	0	0	0	0	0	-4.1598	1.82422	1.73544e-33
TM4SF1	ENSG00000169908	protein_coding	4.26	4.24	3.42	3.25	2.92	3.1	8.67	8.51	5.42	5.59	4.12	3.84	2.79	2.8	2.36	2.07	0.3	0.65	-4.28177	5.71444	3.68882e-40
EMILIN2	ENSG00000132205	protein_coding	1.31	1.72	1.61	1.41	1.36	1.24	0.5	0.48	0.55	0.96	0.41	0.33	0.99	1.36	1.11	0.33	0.74	0.96	1.09225	1.08333	0.0108614
LCP1	ENSG00000136167	protein_coding	4.39	4.34	4.34	4.24	2.67	3.17	5.83	6.1	6.26	6.37	5.19	5.13	8	7.86	7.92	7.9	6.95	6.73	-1.54424	6.49	1.33475e-06
CD47	ENSG00000196776	protein_coding	6.5	6.19	6.54	6.47	6.08	6.48	7.94	7.61	7.34	7.68	6.9	7.14	6.57	6.75	6.36	6.87	6.68	6.68	-1.37747	6.90715	1.85536e-05
CH507-9B2.1	ENSG00000277117	protein_coding	3.95	4.31	3.85	4.14	2.6	2.75	2.66	3.02	3.39	3.13	2.12	2.19	3.17	3.37	3.19	3.06	2.01	2.09	1.34086	3.21546	6.89294e-05
ATP8A2	ENSG00000132932	protein_coding	0	0	0	0	1.12	1.32	3.18	3.55	2.7	2.73	1.38	1.26	0.87	0.8	0.61	0.86	1.4	1.13	-4.60254	1.66501	6.37569e-32
RAB18	ENSG00000099246	protein_coding	5.09	4.37	5.16	5.24	4.63	5.56	6.79	6.03	5.7	6.35	6.22	6.93	5.18	5.73	5.1	6.3	5.68	6.04	-1.62511	5.82921	2.59486e-07
JDP2	ENSG00000140044	protein_coding	5.74	5.87	5.73	5.77	4.4	4.28	4.71	4.69	4.52	4.51	4.08	3.88	5.09	4.96	4.95	4.8	4.05	4.12	1.17207	4.91293	0.000469223
ANKMY2	ENSG00000106524	protein_coding	1.92	1.17	2.07	1.83	2.4	2.89	3.89	3.36	3.02	3.5	3.77	4.15	2.62	2.76	2.33	3.19	3.53	3.57	-1.98631	3.09907	1.51087e-09
PSCA	ENSG00000167653	protein_coding	0	0	0	0	0	0	1.87	1.98	0	0	0	0	0	0	0	0	0	0	-4.28371	-0.864735	8.65936e-22
LDOC1	ENSG00000182195	protein_coding	5.34	5.57	5.2	5.25	5.21	5.01	6.61	6.64	5.25	4.74	5.31	5.09	5.63	5.71	5.64	5.25	5.34	5.25	-1.10281	5.52897	0.00107407
SPTSSB	ENSG00000196542	protein_coding	8.19	7.57	8.31	8.47	5.58	6.71	9.69	8.73	8.3	9.07	7.91	8.59	8.01	8.71	7.82	9.15	6.75	7.07	-1.32331	8.27777	4.29078e-05
EPHB2	ENSG00000133216	protein_coding	3.83	4.07	3.81	3.81	4.9	4.88	2.75	3.09	3.62	3.42	3.83	3.7	3.25	3.22	3.12	2.88	3.78	4.09	1.07568	3.84224	0.00231408
FAM222A	ENSG00000139438	protein_coding	4.46	4.92	4.44	4.71	6.45	6.48	3.72	3.81	4.31	4.02	5.84	5.99	4.29	4.49	4.18	4.14	5.87	6.2	1.00649	5.2919	0.00432597
BCAS3	ENSG00000141376	protein_coding	7.67	7.84	7.42	7.42	7.6	7.42	8.9	8.95	7.85	7.68	7.62	7.31	8.33	8.1	8.26	7.91	8.11	8.03	-1.10942	7.98476	0.000908227
SOX2	ENSG00000181449	protein_coding	1.29	1.68	1.1	1.34	0	0.1	0.55	0	0	0	0	0	0	0	0	0	0	0	1.44618	0.104072	0.000825861
AMER1	ENSG00000184675	protein_coding	5.84	5.84	5.92	5.73	3.19	3.54	3.65	4.98	5.77	5.53	3.19	3.22	5.79	5.59	5.84	5.54	3.62	3.38	1.42919	5.12511	8.89083e-06
OTUD1	ENSG00000165312	protein_coding	1.99	2.06	1.76	1.89	2.42	2.78	3.44	3.34	2.63	2.71	3.56	3.85	2.83	3.01	2.66	2.96	3.52	3.53	-1.30729	2.97502	0.000178874
S100P	ENSG00000163993	protein_coding	0.71	0.67	0.97	0.03	1.71	1.01	0	0	0	0	0	0	0	0	0	0	0.14	0	1.91082	0.0854226	5.21965e-05
NOM1	ENSG00000146909	protein_coding	6.17	6.13	6.25	6.34	5.3	5.54	5.05	5.21	5.91	5.85	5.07	5.4	5.74	5.96	5.68	5.87	5.33	5.39	1.07656	5.72455	0.00153645
DNAJC22	ENSG00000178401	protein_coding	4.86	4.88	4.89	4.85	0.99	2.03	5.92	6.07	5	5.02	3.5	3.49	5.91	5.86	5.75	5.8	3.13	3.12	-1.06268	4.96688	0.00186067
ZNF879	ENSG00000234284	protein_coding	1.18	0.11	1.13	0.95	0.95	1.58	2.38	1.08	1.29	2.07	1.64	2.56	0.31	1.05	0.4	2	1.11	1.37	-1.0102	1.44787	0.0119033
GREB1	ENSG00000196208	protein_coding	9.43	9.49	9.88	9.94	8.39	8.62	5.75	5.68	9.4	9.29	6.44	6.72	9.67	9.8	9.78	9.73	9.34	9.31	3.81063	9.15666	2.95997e-33
LDLRAD4	ENSG00000168675	protein_coding	2.56	2.5	1.94	2.13	0	0	4.31	4.7	2.83	3.09	0.86	0.93	2.07	1.97	1.45	1.83	0	0	-1.93175	2.44545	1.64926e-09
SEMA3E	ENSG00000170381	protein_coding	1.98	1.15	1.79	1.89	0	0	2.92	2.92	1.86	2.29	0.11	0	2.14	2.76	1.9	2.95	0.09	0.41	-1.23219	1.81039	0.00056926
MXD4	ENSG00000123933	protein_coding	6.6	6.83	6.28	6.27	8.69	8.47	7.76	8.11	6.39	6.15	8.44	8.28	6.18	6.08	6.05	5.65	7.85	7.89	-1.1663	7.51696	0.000437485
PARP14	ENSG00000173193	protein_coding	2.6	1.95	2.74	2.71	0	0.71	3.83	3.78	3.58	3.91	1.28	1.66	2.29	3.07	2.46	3.57	0.14	0.17	-1.43098	2.68405	2.08244e-05
IL17RE	ENSG00000163701	protein_coding	3.74	3.65	3.39	3.42	1.13	1.34	5.19	5.18	4.15	3.88	1.82	1.64	4.62	4.52	4.68	4.3	1.68	1.15	-1.43226	3.81851	1.12387e-05
TMEM171	ENSG00000157111	protein_coding	1.14	1.31	1.15	1	1.19	1.44	0	0.26	1.02	0.79	1.75	1.35	0.83	0.88	1.11	1.31	1.53	0.71	1.14366	1.157	0.0095289
S100A14	ENSG00000189334	protein_coding	8.08	8.09	7.95	7.96	7.27	7.11	5.46	5.15	5.14	5.04	4.52	4.16	7.5	7.36	7.5	7.34	6.69	6.75	2.83006	7.0664	5.19464e-20
DRAM1	ENSG00000136048	protein_coding	3.73	3.48	3.46	3.34	2.13	2.53	5.52	5.72	4.09	4.19	3.63	3.84	4.16	4.38	3.97	3.96	3.44	3.38	-1.95053	4.06214	4.97284e-10
ZNF618	ENSG00000157657	protein_coding	6.77	6.78	6.82	6.82	2.32	2.93	4.6	5.56	5.87	5.73	1.45	1.64	6.42	6.42	6.31	6.28	2.25	2.01	1.67032	5.72239	1.00629e-07
FERMT2	ENSG00000073712	protein_coding	2.94	2.27	3.02	3.11	2.99	3.91	4.12	4.06	3.51	3.99	4.54	5.04	3.3	3.56	3.33	4.13	4.53	4.49	-1.38535	3.8969	3.59998e-05
SLC5A12	ENSG00000148942	protein_coding	0.46	0	0.41	0	0	0	1.89	1.62	1.05	1.39	0	0	0.64	1.15	0.52	1.53	0	0	-1.52505	0.598134	8.5732e-05
CPEB2	ENSG00000137449	protein_coding	0.67	0.43	0.82	0.98	0.19	1.51	1.57	1.7	1.84	2.05	2.88	3.59	0	0	0	0.42	0.22	0.68	-1.02514	1.53048	0.0162397
CH507-42P11.8	ENSG00000275993	protein_coding	4.14	4.24	3.94	4.07	5.35	5.26	5.32	5.85	5.33	5.17	7.11	7.02	3.85	3.8	3.77	3.59	5.29	5.27	-1.36194	5.36696	3.03754e-05
GRIN2D	ENSG00000105464	protein_coding	1.23	1.54	0.87	1.37	0	0	0	0.68	0.65	0.06	0	0	0.54	1.23	0.5	0.42	0	0	1.03506	0.47005	0.015382
HK2	ENSG00000159399	protein_coding	7.04	6.84	7.06	6.93	5.9	6.1	5.51	6.25	7.05	7.07	5.77	5.73	6.72	6.69	6.56	6.64	5.86	5.76	1.0766	6.49595	0.00144682
RASSF2	ENSG00000101265	protein_coding	2.56	2.52	3.17	2.88	0	0	0.03	0.99	2.23	1.97	0	0	3.94	3.87	4.54	4.29	0	0	1.95596	2.67672	2.74881e-08
CA2	ENSG00000104267	protein_coding	3.35	3.22	3.17	2.89	2.75	2.49	0.73	0.87	1.27	1.29	1.01	0.82	0.21	0	0	0.29	0.58	0.44	2.53383	1.9581	1.38145e-13
GRN	ENSG00000030582	protein_coding	7.76	7.83	7.62	7.55	9.36	9.19	8.8	8.99	7.98	7.61	9.36	9.12	7.8	7.64	7.71	7.28	8.9	8.95	-1.03881	8.52758	0.00222973
MGAT4A	ENSG00000071073	protein_coding	3.64	2.97	3.53	3.61	3.84	4.81	5.39	5.15	4.31	4.92	5.32	6.17	3.48	4.12	3.34	4.72	4.56	4.79	-1.86948	4.63146	3.10519e-09
RGS6	ENSG00000182732	protein_coding	1.37	1.19	1.25	1.31	1.56	1.85	2.94	3.23	2.39	2.02	2.31	2.56	1.07	1.32	1.07	1.08	1.71	1.65	-1.75219	1.94784	3.12638e-07
FAM221A	ENSG00000188732	protein_coding	0.76	0.13	0.95	0.6	0	0.15	2.16	1.99	1.74	1.77	1.64	2.05	1.63	2.1	1.83	1.96	1.55	1.57	-1.51379	1.50716	5.54849e-05
SLC6A9	ENSG00000196517	protein_coding	4.59	4.73	4.63	4.64	2.1	2.22	3.04	3.64	3.77	3.46	0.51	0.37	3.95	3.93	3.89	3.62	1.79	1.72	1.34099	3.59998	5.38954e-05
TBC1D9	ENSG00000109436	protein_coding	5.82	5.68	5.82	5.8	6.11	6.45	7.04	7.35	6.88	7.15	7.26	7.63	5.97	6.26	5.87	6.42	6.92	7	-1.39346	6.66809	1.48603e-05
IL11RA	ENSG00000137070	protein_coding	0.35	0.22	0	0.12	1.51	0.99	1.81	1.3	0	0	1.49	1.15	0.34	0	0.79	0.2	1.45	1.23	-1.20942	0.893974	0.00355841
FAM134B	ENSG00000154153	protein_coding	1.92	1.85	1.58	1.91	1.61	2.34	3.34	2.86	2.82	3.59	2.64	3.06	2.21	2.67	1.55	2.59	2.49	2.42	-1.16784	2.53039	0.00118334
HS3ST3A1	ENSG00000153976	protein_coding	0.7	0.93	0.76	1.18	0	0	0	0	0	0	0	0	0.56	0.9	0.7	0.85	0	0	2.47592	0.0226612	1.01887e-07
ANXA3	ENSG00000138772	protein_coding	3.84	3.58	4	4.21	2.58	3.3	5.52	5.03	3.91	4.48	4.38	4.55	5.02	5.14	5.05	5.45	4.17	4.26	-1.52371	4.5149	2.32863e-06
RAPGEF6	ENSG00000158987	protein_coding	2.54	1.58	2.69	2.95	1.43	2.96	3.92	2.52	2.52	3.3	2.51	3.8	1.68	2.92	1.65	3.82	2.17	2.84	-1.16072	2.82955	0.000990982
NEIL1	ENSG00000140398	protein_coding	2.17	2	2.15	2.14	0	0	3.33	3.1	2.69	2.16	0	0	1.79	1.88	1.49	1.6	0	0	-1.06092	1.77493	0.00378891
APOE	ENSG00000130203	protein_coding	2.34	2.6	2.33	2.64	3.19	3.17	0.5	0.4	0.22	0	0.72	0.49	1.7	1.41	1.6	1.29	1.63	2.25	2.08912	1.97372	8.2409e-09
ST8SIA4	ENSG00000113532	protein_coding	3.4	2.51	3.39	3.49	0.8	2.34	4.68	4.2	3.48	3.99	2.98	3.84	3.35	3.7	3.13	4.36	2.61	2.33	-1.37533	3.45151	3.41252e-05
OPHN1	ENSG00000079482	protein_coding	4.07	3.9	4.08	3.85	3.08	3.36	2.38	2.98	3.24	3.36	2.48	2.76	3.54	3.3	3.04	3.51	3.19	3.23	1.31937	3.37881	9.81812e-05
BCL2	ENSG00000171791	protein_coding	7.27	7	7.54	7.52	6.09	6.54	5.95	5.89	7.4	7.71	6.11	6.48	7.67	7.95	7.7	8.35	6.9	6.86	1.28195	7.20134	8.63308e-05
A4GALT	ENSG00000128274	protein_coding	4.5	4.81	4.75	4.86	3.2	3.17	2.71	2.82	4.55	4.34	2.04	1.74	5.23	5.3	5.32	5	3.25	3.61	1.95957	4.29912	9.46672e-10
FAM110C	ENSG00000184731	protein_coding	2.27	1.92	2.15	2.01	2.65	2.8	3.83	4.06	2.43	2.63	4.01	4.17	2.27	2.37	2.02	2.72	3.32	3.09	-1.78435	3.04004	5.08848e-08
RHBDF1	ENSG00000007384	protein_coding	5.26	5.32	5.09	5.07	5.71	5.55	6.4	6.6	5.52	5.18	5.79	5.62	5.08	5.02	4.98	4.78	5.39	5.42	-1.155	5.5241	0.000543744
UBE2L6	ENSG00000156587	protein_coding	4.49	4.65	4.29	4.31	2.39	2.45	5.81	5.87	5.06	4.7	3.3	2.94	3.84	3.68	3.91	3.49	1.75	1.69	-1.20555	4.23844	0.000297401
SH3PXD2A	ENSG00000107957	protein_coding	2.03	1.98	1.64	1.58	2.14	2.31	0	1.29	0.69	0.41	1.11	1.03	0.64	0.69	0.63	0.25	0.97	1.27	1.25778	1.36855	0.000726244
SPINK5	ENSG00000133710	protein_coding	0.48	0	1.2	1.41	0	0	1.77	1.04	1.01	1.31	0	0.72	0.54	0.82	0.43	1.82	0	0	-1.4508	0.707481	0.000252041
SVIL	ENSG00000197321	protein_coding	6.02	5.94	6.43	6.61	5.36	5.99	4.9	5.15	7.26	7.32	6.33	6.59	6.48	6.72	6.48	6.86	6.18	6.3	1.01029	6.3945	0.00345917
WNT6	ENSG00000115596	protein_coding	0.61	1.15	0.57	0.44	1.51	1.52	0	0	0	0	0	0	1.94	2.52	2.2	1.93	1.91	2.37	1.30837	1.24772	0.00491644
CPVL	ENSG00000106066	protein_coding	0.73	0.64	0.5	0.51	0	0	0	0	0	0	0	0	0	0	0	0	0	0	1.07009	-0.57534	0.0370961
LYPD3	ENSG00000124466	protein_coding	6.39	6.5	6.04	5.99	6.18	5.93	7.48	7.69	6.18	5.92	6.14	5.92	5.87	5.62	5.59	5.2	5.79	5.77	-1.07966	6.26146	0.00138065
PODXL	ENSG00000128567	protein_coding	5.97	5.91	6.25	6.17	6.17	6.25	4.5	4.99	6.11	6.01	6.24	6.3	5.99	5.97	5.87	5.9	6.27	6.19	1.22888	6.02494	0.000206664
AREG	ENSG00000109321	protein_coding	4.07	4.09	5.14	5.26	2.66	2.73	0	0	1.66	1.74	1.22	1.72	7.28	7.33	7.68	7.6	5.24	5.12	4.92233	5.63723	1.64081e-37
GPR160	ENSG00000173890	protein_coding	3.77	4.03	3.81	4.16	2.77	3.72	5.75	4.87	3.81	4.52	3.97	4.7	3.69	4.36	3.25	4.12	3.47	3.92	-1.40241	4.17705	1.67611e-05
TBC1D16	ENSG00000167291	protein_coding	7.08	7.21	7.12	7.02	8.26	8.09	5.63	6.54	6.58	6.31	7.85	7.82	6.92	6.89	6.89	6.62	7.59	7.6	1.0495	7.30216	0.00199315
AP1S3	ENSG00000152056	protein_coding	2.22	2.33	2.28	2.42	2.53	3.16	0.89	1.39	2.03	2.08	2.53	2.96	2.11	2.3	1.94	2.61	3.11	2.7	1.15	2.44135	0.00252449
CITED2	ENSG00000164442	protein_coding	5.11	5.37	5.04	5.15	6.12	6.27	7.35	7.3	6.66	6.63	7.88	7.88	5.52	5.62	5.36	5.43	6.68	6.67	-2.01686	6.55612	6.4696e-11
SIAH2	ENSG00000181788	protein_coding	8.85	8.89	9.02	9	7.07	6.95	6.97	6.87	8.85	8.75	6.82	6.6	8.65	8.5	8.85	8.63	7.16	6.97	2.00932	8.21531	6.70363e-11
CDON	ENSG00000064309	protein_coding	4.29	4.11	4.52	4.56	3.78	3.93	2.7	3.6	4.72	4.69	3.77	3.76	4.78	4.76	4.85	4.9	4.28	4.21	1.02932	4.32553	0.00338367
TTC39B	ENSG00000155158	protein_coding	1.68	1.26	1.94	1.72	1.18	1.9	3	2.9	1.89	2.78	2.75	3.17	0.85	1.64	0.85	2.05	1.78	1.31	-1.40238	2.10656	6.87629e-05
TMC5	ENSG00000103534	protein_coding	1.54	1.62	1.76	1.46	0	0	0.03	0.91	1.11	1.04	0	0	1.17	1.08	1.33	1.08	0	0	1.04636	0.919899	0.0112441
C2orf72	ENSG00000204128	protein_coding	2.49	2.62	2.46	2.39	2.11	1.97	3.51	3.93	2.19	2.19	2.1	1.89	1.82	1.41	1.94	1.53	1.45	1.74	-1.12012	2.37915	0.00158378
THBS1	ENSG00000137801	protein_coding	7.88	7.62	8.39	8.31	6.87	7.31	6.44	7.11	8.48	8.43	7.92	8.05	8.46	8.55	8.55	8.83	8	7.98	1.00553	8.06467	0.00337272
CACNB2	ENSG00000165995	protein_coding	0	0	0	0	0	0	1.98	1.4	2.11	2.36	0.08	0.2	0	0.05	0	0	0	0	-2.97304	0.436343	2.566e-13
DGKA	ENSG00000065357	protein_coding	1.61	1.57	1.55	1.29	1.1	1.46	2.71	2.89	2.23	1.66	1.8	1.63	1.52	1.25	1.66	1.57	1.02	1.23	-1.15521	1.7598	0.00177938
HERC5	ENSG00000138646	protein_coding	1.48	1.31	2.29	2.19	0.74	1.01	0	0	1.53	2.31	0.15	0.45	3.16	3.3	3.2	3.82	2.41	2.66	2.05047	2.2132	2.28923e-06
PBXIP1	ENSG00000163346	protein_coding	4.83	4.73	4.62	4.68	6.08	5.95	6.25	6.5	4.81	4.5	6.6	6.44	5.17	5.05	5.05	4.81	6.1	6.15	-1.54021	5.68616	1.33202e-06
CALD1	ENSG00000122786	protein_coding	2	1.62	2.04	2.25	0	0	1.07	0.59	1.61	2.29	0	1.11	1.87	2.47	1.91	3.25	0	0	1.06637	1.58965	0.0120839
ABCA5	ENSG00000154265	protein_coding	1.78	0	1.72	1.9	3.12	4.48	2.64	1.89	2.5	2.58	4.35	5.34	1.01	2.23	0.71	2.98	3.54	4.16	-1.10921	3.30034	0.00322367
PCOLCE2	ENSG00000163710	protein_coding	1.41	1.6	1.74	1.63	0	0	0	0	1.25	1.22	0	0	2.34	2.2	2.16	2.04	0	0	1.94301	1.17691	1.3829e-06
ABLIM1	ENSG00000099204	protein_coding	6.78	6.56	6.81	6.66	4.36	4.47	5.24	6.01	6.44	6.4	4.13	4.28	6.51	6.36	6.35	6.46	4.41	4.25	1.05273	5.9663	0.00196286
SOAT2	ENSG00000167780	protein_coding	1.63	1.65	1.28	1.37	0	0	0	0	0	0	0	0	1.7	1.43	1.69	1.53	0	0	2.81875	0.563599	2.67564e-11
HSPB8	ENSG00000152137	protein_coding	8.15	8.2	8.23	8.18	7.75	7.63	6.78	6.79	9	8.9	8.2	7.91	7.8	7.63	7.73	7.39	7.06	6.91	1.44948	7.92613	5.65672e-06
MBNL2	ENSG00000139793	protein_coding	2.87	1.61	2.84	2.9	2.7	4.14	3.43	3.5	2.93	3.57	3.58	4.88	2.68	3.41	2.33	3.83	3.65	4.18	-1.02767	3.48619	0.00446998
ID3	ENSG00000283060	protein_coding	5.88	6.09	5.58	5.46	5.59	5.27	7.34	7.4	5.82	5.83	6.64	6.2	5.5	5.14	5.2	4.88	5	4.75	-1.31665	5.96056	5.05958e-05
CIB2	ENSG00000136425	protein_coding	0	0	0	0	0	0	1.4	1.59	0.19	0.37	0	0	0	0	0	0	0	0	-2.08924	-0.235716	2.92178e-07
HRK	ENSG00000135116	protein_coding	2.41	2.36	2.68	2.56	1.47	1.42	0.55	1.06	2.61	2.6	1.62	1.22	3.04	2.81	2.85	2.48	2.96	2.53	1.58725	2.35235	1.17318e-05
MAML2	ENSG00000184384	protein_coding	0	0	0	0	0	0	0.69	0.69	0	0	0	0	0	0	0	0	0	0	-3.2429	-0.962729	7.75082e-11
PAQR6	ENSG00000160781	protein_coding	1.44	1.46	1.32	1.25	0.76	0.37	3.11	2.47	1.73	1.35	2.09	2.53	1.69	1.88	1.34	1.7	1.14	1.12	-1.30268	1.74758	0.000301411
ATP11A	ENSG00000068650	protein_coding	6.07	5.96	6.13	6.16	6.17	6.45	4.39	5.47	6.25	6.17	6.33	6.56	6.19	6.48	6.17	6.38	6.32	6.49	1.0346	6.19471	0.00250907
ALDH4A1	ENSG00000159423	protein_coding	5.36	5.49	5.06	4.94	6.63	6.32	6.99	7.06	5.6	5.4	6.89	6.5	5.01	4.78	4.92	4.45	5.57	5.51	-1.53448	5.95145	1.3603e-06
ANTXR2	ENSG00000163297	protein_coding	0	0	0	0	0	0.14	1.77	2.12	0.17	0.41	1.28	0.87	0	0	0	0.57	0.48	0	-2.25722	0.549219	1.74922e-09
TMEM74	ENSG00000164841	protein_coding	0.92	0.87	0.69	0.85	0.7	1.34	0	0	0.32	0.06	1.28	1.13	0.27	0.65	0.47	0.74	1.05	0.88	1.34357	0.778102	0.00354838
RUNX1	ENSG00000159216	protein_coding	4.26	4.48	4.6	4.71	4.62	4.99	3.04	3.32	3.82	3.95	3.57	4.01	3.51	3.77	3.43	3.77	4.04	4.27	1.24074	4.1277	0.000253663
ITGB6	ENSG00000115221	protein_coding	0	0	0	0	0	0	3.92	3.57	1.51	1.92	0.08	0.56	0	0	0	0	0	0	-6.94741	0.980855	4.88689e-50
INVS	ENSG00000119509	protein_coding	4.82	4.59	4.86	4.86	3.79	3.81	3.58	3.8	3.86	3.91	2.96	2.96	4.28	4.26	4.24	4.39	3.51	3.44	1.07042	4.09556	0.00205356
VIM	ENSG00000026025	protein_coding	1.79	1.4	1.73	1.58	1.68	2.03	3.54	3.06	2.81	2.77	3.24	3.24	2.58	2.47	2.55	2.43	2.87	2.82	-1.64064	2.61353	1.33932e-06
DDAH2	ENSG00000228128	protein_coding	2.34	2.51	2.28	2.28	1.72	1.58	3.83	3.54	2.45	2.32	1.81	1.63	2.51	2.55	2.45	2.1	1.96	2.17	-1.19785	2.45459	0.000620416
GBP2	ENSG00000162645	protein_coding	0.65	0.26	0	0.29	0.1	0.6	3.05	2.66	1.44	1.74	1.06	1.35	0.17	0	0	0	0	0	-2.32325	1.0679	2.00271e-11
ACP7	ENSG00000183760	protein_coding	0	0	0	0	0	0	1.29	1.11	0.74	0.37	0	0	0	0	0.11	0.22	0	0	-1.6522	-0.20971	0.000106965
PRUNE2	ENSG00000106772	protein_coding	2.8	2.38	3.35	3.45	1.52	2.21	0	0.06	0.88	1.2	0.9	1.2	3.23	3.59	3.48	4.51	2.53	2.52	3.06431	2.68899	3.3197e-17
CAMK2N1	ENSG00000162545	protein_coding	2.9	3.1	2.75	2.74	0.7	1.22	4.21	4.09	2.98	3.09	2.09	2.31	2.74	2.94	2.8	3.08	1.52	1.48	-1.08703	2.82146	0.00199278
RAB7B	ENSG00000276600	protein_coding	0	0	0	0	0	0	0.77	1.35	0.63	0.01	0	0	0	0	0	0	0	0	-2.48978	-0.237796	2.55201e-08
PRNP	ENSG00000171867	protein_coding	5.19	4.83	5.33	5.36	4.83	5.33	3.95	3.93	4.4	4.82	5.15	5.27	4.97	5.14	4.84	5.35	5.3	5.2	1.14111	5.02569	0.000798663
HEATR1	ENSG00000119285	protein_coding	6.12	5.67	6.31	6.17	4.57	5.03	4.68	5.17	5.99	6.26	4.96	5.26	6.07	6.22	6.04	6.45	5.28	5.21	1.02237	5.73228	0.0030032
CD59	ENSG00000085063	protein_coding	6	5.82	5.91	5.83	7.15	7.05	7.06	6.96	6.55	6.65	8.1	7.89	6.28	6.09	6.33	6.3	7.42	7.25	-1.04007	6.90678	0.00228876
INPP4B	ENSG00000109452	protein_coding	5.33	4.3	5.4	5.41	2.56	3.83	6.11	6.04	5.6	6.12	3.91	4.8	5.6	6.2	5.7	6.87	4.29	4.46	-1.11803	5.41466	0.000891955
FAM198B	ENSG00000164125	protein_coding	1.52	0.89	1.37	1.25	0	0	3.47	3.07	2.69	3.63	0	0	1.59	2.23	1.34	2.87	0	0	-1.9738	1.86942	4.16975e-09
CLU	ENSG00000120885	protein_coding	8.19	8.4	7.94	7.96	9.96	9.79	9.71	9.7	8.91	8.44	10.62	10.46	7.64	7.6	7.66	7.18	9.41	9.39	-1.34226	9.25006	3.13674e-05
CXCL12	ENSG00000107562	protein_coding	7.38	7.36	7.67	7.56	4.75	5.44	5.31	4.95	8.6	8.56	5.68	5.77	8.22	8.22	8.29	8.26	5.79	5.52	2.29282	7.36722	9.58465e-14
NR5A2	ENSG00000116833	protein_coding	1.54	1.28	2.52	2.25	0	0	0.17	0.26	2.78	3.1	0	0	3.29	3.53	3.21	3.91	0	0	1.25384	2.13037	0.00327743
NAV1	ENSG00000134369	protein_coding	3.29	3.47	3.34	3.57	1.11	1.41	1.87	2.39	3.47	3.25	0.88	1.83	2.81	2.77	2.91	2.8	1.14	1.39	1.27045	2.67341	0.000263779
BRINP2	ENSG00000198797	protein_coding	1.99	1.9	2.52	2.48	0	0	0	0	2.25	2.37	0	0	1.97	2.04	1.79	1.53	0	0	2.29003	1.44988	6.61014e-09
HPX	ENSG00000110169	protein_coding	0.81	0.49	0.57	0.58	1.11	1.85	2.02	1.6	0.19	0.33	1.76	2.17	0.59	0.72	0.79	0.89	1.69	1.55	-1.07896	1.26493	0.00865225
WNT5B	ENSG00000111186	protein_coding	0	0	0	0	0	0	0.93	0.83	0	0	0	0	0.24	0	0.45	0.1	0	0	-1.57111	-0.372339	0.000580269
CMTM7	ENSG00000153551	protein_coding	0.81	0.98	1.23	0.98	0	0	0	0	0.02	0.01	0	0	0	0	0	0	0	0	1.70396	-0.0495669	0.000213154
UTP20	ENSG00000120800	protein_coding	6.74	6.4	7.07	7.08	5.16	6	5.04	5.21	6.74	7.21	5.05	5.77	6.51	6.99	6.62	7.58	5.52	5.86	1.50755	6.43235	2.3082e-06
PNMA6A	ENSG00000235961	protein_coding	1.79	1.9	1.92	1.97	0	0	0.26	0.04	0.39	0.56	0	0	0.95	1.05	0.86	0.49	0	0	1.78748	0.74386	5.67664e-06
ZNF280C	ENSG00000056277	protein_coding	3.03	2.15	3.26	3.29	3.15	4.3	1.41	1.02	1.99	2.54	3.16	4.1	2.67	3.31	2.78	3.79	3.81	4.24	1.50661	3.28255	3.80859e-05
PCDH7	ENSG00000169851	protein_coding	1.29	1.3	0.46	0.64	0	0.41	3.28	3.9	2.84	3.22	2.23	2.73	1.09	1.56	1.06	1.27	0	0	-2.27707	2.00887	6.12795e-12
ALCAM	ENSG00000170017	protein_coding	4.97	3.96	5.02	5.09	3.57	4.87	6.13	5.78	5.3	5.96	5.86	6.84	4.65	5.46	4.77	6.26	4.87	5.11	-1.36304	5.44647	2.68601e-05
QPRT	ENSG00000103485	protein_coding	5.52	5.69	5.39	5.43	3.22	3.14	4.46	4.27	3.61	3.34	1.42	1.01	5.38	5.28	5.41	5.18	2.74	2.83	1.30384	4.58585	7.57333e-05
HES7	ENSG00000179111	protein_coding	0.59	0.89	0.37	0.58	0	0	0	0	0.02	0	0	0	0	0	0	0	0	0	2.94978	-0.527781	1.98738e-08
VTCN1	ENSG00000134258	protein_coding	0.84	0.48	0	0	0	0	3.62	3.65	0.05	0.49	0	0	0	0	0	0	0	0	-2.90905	0.963137	4.87314e-18
PXMP2	ENSG00000176894	protein_coding	3.23	3.21	2.92	2.69	1.98	1.42	4.39	4.2	3.87	3.71	2.93	2.62	3.03	3.05	3.03	2.66	2.12	2.15	-1.01416	3.13237	0.00434062
SOWAHB	ENSG00000186212	protein_coding	4.54	4.53	4.1	4.13	4.37	4.05	5.68	6.26	5.1	5.04	5.52	5.43	4.51	4.34	4.29	4.08	4.37	4.21	-1.40261	4.85302	1.47753e-05
CLDN9	ENSG00000213937	protein_coding	2.72	2.8	2.29	2.26	3.7	3.61	0.77	0.29	0	0	0.01	0.01	1.47	1.62	1.4	1.03	2.96	3.12	2.30136	2.24657	1.60683e-10
ABCC2	ENSG00000023839	protein_coding	1.43	1.17	1.73	1.61	0.43	0.77	2.1	2.97	2.42	2.32	0.24	0.72	0.93	1.36	1.22	1.78	0.41	0.25	-1.25486	1.54727	0.00068894
SNX13	ENSG00000071189	protein_coding	3.85	2.41	3.69	3.81	2.21	3.42	4.59	4.13	4.22	4.94	3.96	4.97	3.84	4.6	3.76	5.29	3.59	4.02	-1.01589	4.12979	0.00388105
PLPP2	ENSG00000141934	protein_coding	4.38	4.42	3.9	3.93	2.93	2.83	5.59	5.61	4.13	4.09	3.21	2.97	4.55	4.54	4.32	4.12	3.58	3.69	-1.13751	4.22881	0.000747319
DRP2	ENSG00000102385	protein_coding	1.83	1.28	2.12	2.2	0.8	1.26	0	0.48	0.81	0.73	0	0	1.66	1.41	1.56	1.83	0.71	1.12	1.43283	1.28178	0.000361352
TPD52L1	ENSG00000111907	protein_coding	7.11	7.12	7.42	7.4	5.48	5.66	6.06	5.6	7.68	7.74	5.84	5.79	7.59	7.46	7.68	7.67	5.89	5.66	1.32792	6.93352	4.4183e-05
NATD1	ENSG00000274180	protein_coding	1.27	1.71	1.28	1.25	5.24	5.05	2.3	3.15	0.73	0.9	4.3	4.35	1.52	1.25	1.15	0.8	4.47	4.61	-1.24061	3.54099	0.000777791
COLEC12	ENSG00000158270	protein_coding	0.11	0.53	0	0	0.92	1.46	1.42	1.75	0.53	0.45	0.21	0.84	0	0	0	0.11	1	0.88	-1.22432	0.664064	0.00333355
GLCCI1	ENSG00000106415	protein_coding	2.46	1.86	2.59	2.72	3.39	4.07	3.7	3.35	3.22	3.47	4.38	5.01	2.74	3.33	2.52	3.53	4.24	4.52	-1.28296	3.65608	0.000206664
BLNK	ENSG00000095585	protein_coding	1.45	1.09	0.74	0.76	0	0	4.36	4.29	1.67	1.25	0.08	0.37	1.7	1.32	0.95	1.1	0	0	-2.97759	1.85722	8.21983e-20
CEMIP	ENSG00000103888	protein_coding	1.17	1.31	0.98	0.67	1.2	1.35	2.95	3.98	2.16	2.04	3.66	3.84	0.83	0.58	0.4	0.7	1.14	0.71	-2.26941	2.21479	9.50874e-12
PMAIP1	ENSG00000141682	protein_coding	2.87	2.56	3.25	3.33	1.45	2.78	1.66	0.77	2.66	3.47	1.98	2.58	2.29	3.07	2.31	3.5	1.72	2.25	1.538	2.63575	2.73076e-05
DLGAP3	ENSG00000116544	protein_coding	2.15	2.49	1.81	2.06	2.69	2.74	0.85	1.42	1.18	0.96	0.84	0.66	0.83	1.08	0.63	0.53	0.22	1.23	1.19831	1.62879	0.00147985
LHFP	ENSG00000183722	protein_coding	0.27	0.33	0.24	0	0	0.3	3.21	2.81	2.36	2.63	1.62	2.18	1.12	1.27	0.95	1.2	0.45	0.33	-2.65471	1.55239	2.555e-14
PPRC1	ENSG00000148840	protein_coding	6.75	6.83	6.74	6.83	5.12	5.32	5.56	6.05	6.68	6.28	5.03	5.08	6.63	6.7	6.65	6.38	5.22	5.14	1.02779	6.18971	0.00266916
ZNF396	ENSG00000186496	protein_coding	0.73	0	0.13	0.21	0	0.1	1.45	1.27	0.08	0.25	0	0.59	0.21	0.25	0.01	0.97	0	0	-1.10712	0.370384	0.00797448
SELM	ENSG00000198832	protein_coding	2.64	3	2.57	2.67	4.75	4.36	4.44	4	3.11	3.12	4.64	4.03	4.67	4.34	4.61	4.08	5.69	5.67	-1.33723	4.36557	7.43779e-05
PMP22	ENSG00000109099	protein_coding	5.05	5.09	4.51	4.55	4.19	4.19	6.44	6.4	4.66	4.8	4.93	4.96	4.79	4.81	4.44	4.48	3.84	3.93	-1.28863	4.95126	8.22947e-05
INSIG1	ENSG00000186480	protein_coding	8.41	8.38	8.52	8.5	10.14	10.23	7.24	7.42	7.62	7.85	9.04	9.04	7.89	7.87	7.87	7.94	9.33	9.32	1.12376	8.82134	0.000756486
YPEL3	ENSG00000090238	protein_coding	2.86	3.32	2.46	2.57	3.65	3.49	5.31	5.04	2.4	2.39	3.28	3.25	2.55	2.63	2.61	2.53	3.55	3.48	-2.00801	3.48491	2.06168e-10
SLC19A2	ENSG00000117479	protein_coding	6.54	6.09	6.96	6.98	5.54	6.22	5.11	4.85	6.53	6.98	5.36	5.78	6.25	6.56	6.29	7.13	5.95	6.1	1.4043	6.29802	1.41961e-05
PDE6A	ENSG00000132915	protein_coding	0.98	1.22	1.35	1.39	0	0	0	0.13	1.53	1.8	0	0	2.37	2.75	2.59	2.72	0	0	1.12635	1.31443	0.0128153
MYO1B	ENSG00000128641	protein_coding	6.58	5.93	6.3	6.35	6.48	7.18	8.66	8.4	7.44	7.94	8.29	8.89	6.25	6.66	5.87	6.99	7.39	7.65	-2.18591	7.49478	1.04628e-12
NXPH3	ENSG00000182575	protein_coding	5.84	5.89	6.13	6.18	1.11	1.74	2.07	1.89	5.06	4.85	0	0	6.32	6.24	6.34	6.12	1.91	1.63	3.94594	5.12519	5.70816e-33
BTG1	ENSG00000133639	protein_coding	5.45	5.51	5.42	5.29	7.41	7.25	7.08	7.07	5.4	5.27	7.56	7.47	5.36	5.31	5.29	5.16	7.43	7.18	-1.53349	6.59948	1.37002e-06
LGALS1	ENSG00000100097	protein_coding	6.93	7.16	6.93	6.9	6.86	6.62	8.55	8.28	7.57	7.51	7.96	7.54	7.52	7.28	7.52	7.15	6.91	6.86	-1.30867	7.42714	5.4567e-05
PODXL2	ENSG00000114631	protein_coding	4.87	5.03	4.66	4.73	3.97	3.91	3.86	3.77	4.22	3.94	3.37	3.22	3.79	3.86	3.69	3.4	2.89	2.84	1.20219	4.02125	0.000370089
RAI14	ENSG00000039560	protein_coding	4.64	3.8	4.84	4.85	1.79	2.7	3.3	3.02	4.51	5.02	2.58	3.21	4.46	5.18	4.57	5.73	2.7	2.85	1.17644	4.21341	0.000683209
RAPGEFL1	ENSG00000108352	protein_coding	5.23	5.29	5.8	5.68	3.35	3.54	3.08	3.31	5.91	5.58	3.22	3.08	6.56	6.45	6.94	6.63	4.63	4.54	2.11755	5.44332	1.77927e-11
MTHFD2	ENSG00000065911	protein_coding	8.71	8.62	8.9	8.85	8.07	8.27	7.63	7.59	8.27	8.51	8.11	8.12	8.18	8.21	8.12	8.26	7.98	7.9	1.11374	8.28187	0.000863169
MPP1	ENSG00000130830	protein_coding	0	0	0	0	0.43	0.37	0.64	0.7	0.35	0.49	1.28	1.27	0	0	0	0	0	0	-1.40671	0.1095	0.00326364
VTN	ENSG00000109072	protein_coding	0	0	0	0	0	0	3.34	3.44	2.63	2.48	3.3	3.05	0	0	0	0	0	0	-4.86721	1.59257	3.392e-34
RAB36	ENSG00000100228	protein_coding	2.52	2.6	2.67	2.44	0.03	0.27	0.45	1.26	0.84	0.73	0	0	2.86	2.71	3.05	2.26	0.77	0.12	1.66351	1.83189	2.47104e-06
SGCG	ENSG00000102683	protein_coding	1.92	2.09	1.48	1.39	0	0	5.43	5.36	4.22	4.21	0.61	0.59	1.54	1.71	1.53	1.18	0	0	-3.3237	3.00179	5.98022e-25
DCDC2	ENSG00000146038	protein_coding	3.41	2.71	3.5	3.61	2.07	3.24	4.57	4.08	3.69	4.47	4.37	5.04	3.31	3.72	3.1	4.27	3.13	3.23	-1.18549	3.80271	0.000509956
FAM86B2	ENSG00000145002	protein_coding	2.2	2.33	2.22	2.26	0.57	0.22	1.31	1.22	2.12	1.79	0.44	0.45	2.49	2.49	2.5	2.25	0.43	0.41	1.06704	1.77612	0.00689629
SLC4A10	ENSG00000144290	protein_coding	3.68	2.78	3.87	3.73	0	0	0	0.38	1.07	1.8	0	0	5.02	5.57	4.91	6.15	0.62	1.05	3.18667	3.67418	1.5452e-19
DLG2	ENSG00000150672	protein_coding	1.51	1.22	1.2	1.16	0	0.22	2.88	3.1	1.35	1.69	0.08	0.2	1.62	1.9	1.38	2.25	0.3	0.17	-1.56573	1.50489	7.05585e-06
SESN3	ENSG00000149212	protein_coding	1.71	1.45	1.77	1.69	4.05	5.12	3.37	3.41	2.32	2.88	5.23	6.16	1.17	2.2	1.45	2.47	4.48	4.81	-1.74656	3.98605	2.19287e-07
FAM101A	ENSG00000178882	protein_coding	0	0	0	0	0	0	2.38	2.44	0	0	0	0	0	0	0	0	0	0	-4.75046	-0.497745	1.47034e-27
PLK2	ENSG00000145632	protein_coding	4.32	3.9	4.08	3.79	5.57	5.73	5.71	5.66	4.96	5.11	6.68	6.69	4.7	4.51	4.54	4.83	5.75	5.75	-1.50591	5.41724	2.70304e-06
EPB41L2	ENSG00000079819	protein_coding	2.24	1.99	2.25	2.4	3.02	3.26	3.18	3.44	2.9	3.16	3.55	4	2.63	2.68	2.41	2.8	3.5	3.25	-1.13948	3.04798	0.00149543
GPR27	ENSG00000170837	protein_coding	4.25	4.43	4.37	4.42	1.4	1.2	3.26	3.4	3.71	3.87	0.92	0.9	4.08	4.08	4.13	4.01	1.52	1.52	1.06751	3.53009	0.00231393
SEMA6C	ENSG00000143434	protein_coding	0.05	0.03	0.27	0.55	3.27	3.21	0.96	1.35	0.19	0	3.09	2.91	0.07	0.05	0	0.45	2.61	2.48	-1.08504	1.88526	0.0175616
CAD	ENSG00000084774	protein_coding	8.51	8.54	8.51	8.36	7.16	7.03	7.07	7.92	8.61	8.21	7.22	7.07	8.52	8.36	8.54	8.02	7.15	7.11	1.03003	7.99739	0.0024858
ETHE1	ENSG00000105755	protein_coding	3.15	3.22	2.75	2.68	1.83	1.7	4.77	4.59	3.67	3.59	4.02	3.59	3.72	3.38	3.7	3.28	3.16	3.19	-1.43047	3.51027	1.42315e-05
TPK1	ENSG00000196511	protein_coding	2.18	1.86	1.97	1.88	2.56	2.65	3.27	3.13	2.47	2.64	3.34	3.38	1.07	1.1	1	0.89	1.99	1.58	-1.11279	2.40714	0.00210218
KIAA1549	ENSG00000122778	protein_coding	4.29	4.18	4.21	4.27	3.05	3.23	2.82	3.57	3.87	3.65	3.01	3.19	3.96	4.27	4.09	4.27	3.35	3.42	1.03432	3.78072	0.00327331
PADI2	ENSG00000117115	protein_coding	2.15	2.18	2.41	2.13	4.45	4.15	0	0	2.11	1.71	3.44	3.3	1.38	1.18	1.25	0.83	3.59	3.31	3.29261	2.8152	1.05989e-16
MAP1B	ENSG00000131711	protein_coding	1.26	0.72	1.64	1.93	3.3	4.55	0	0.06	1.13	1.06	3.89	4.76	0	0.58	0.01	1.42	2.86	3.52	1.05816	2.78688	0.0252866
ARC	ENSG00000198576	protein_coding	3.3	3.64	3.27	3.6	2.6	2.48	1.96	1.8	2.84	2.55	2.05	1.97	2.94	3.1	3.01	2.66	2.4	2.92	1.66059	2.83836	1.05519e-06
PPFIBP2	ENSG00000166387	protein_coding	2.92	2.83	2.77	2.95	1.66	1.51	4.8	4.91	2.8	2.7	1.57	1.47	2.7	2.33	2.46	2.7	1.5	1.98	-1.91488	2.94962	1.6907e-09
NCALD	ENSG00000104490	protein_coding	0	0	0	0	0	0	0.77	1.33	0	0	0	0	0	0	0	0	0	0	-1.73623	-0.515998	3.91261e-05
NPTX1	ENSG00000171246	protein_coding	1.49	1.43	1.68	1.46	3.01	3.02	0	0.19	1.31	1.31	3.44	3.22	2.44	2.34	2.64	2.49	3.15	2.99	1.53161	2.44267	0.000145816
LRP4	ENSG00000134569	protein_coding	3.33	3.43	3.25	3.3	2.62	2.64	1.34	2.31	2.46	2.12	1.51	1.37	2.62	2.61	2.77	2.5	2.46	2.47	1.50278	2.64471	9.1756e-06
ASCL1	ENSG00000139352	protein_coding	4.95	4.96	4.66	4.73	0	0	0	0	2.26	1.98	0	0	2.68	2.5	1.88	1.74	0	0	5.75233	2.97173	9.41983e-51
C18orf54	ENSG00000166845	protein_coding	1.43	0.91	1.65	1.71	0.7	1.96	2.63	2.21	1.97	2.84	1.53	2.97	1.03	1.85	0.66	2.55	1.23	1.69	-1.16503	1.9087	0.00201988
GALNT16	ENSG00000100626	protein_coding	1.65	1.49	1.23	1.23	0	0	0	0.35	0.19	0.25	0	0	1.55	1.32	1.76	1.37	0	0	1.43479	0.725928	0.000393347
OSBPL5	ENSG00000021762	protein_coding	5.66	5.85	5.59	5.66	4.53	4.33	4.41	4.71	4.17	3.74	3.82	3.7	5.65	5.68	5.61	5.32	4.19	4.32	1.24939	5.00684	0.000158384
DHRS2	ENSG00000100867	protein_coding	2.79	3	2.73	2.66	4.86	4.51	4.28	3.9	5.61	5.59	6	5.79	3.4	2.95	3.26	2.68	5.7	5.74	-1.13571	4.75513	0.00111656
CXCR4	ENSG00000121966	protein_coding	1.08	1.3	0.78	0.9	2.83	2.86	4.74	4.87	2.6	2.43	4.16	3.9	1.52	1.25	1.35	0.89	2.5	2.47	-3.55751	3.00486	6.67394e-27
GRK5	ENSG00000198873	protein_coding	2.29	2.37	2.24	2.19	3.92	3.94	0.96	1.01	1.63	1.65	3.21	3.43	1.45	1.69	1.5	1.82	3.36	3.22	1.39993	2.71183	0.000183889
VWA5A	ENSG00000110002	protein_coding	0	0	0	0	0	0	0.89	1.4	0.53	0.59	1.03	0.41	0	0	0	0	0	0	-3.00283	-0.0816756	1.86205e-11
DUSP4	ENSG00000120875	protein_coding	1.3	1.31	1.39	1.23	3.63	3.51	2.33	2.64	1.74	1.76	3.73	3.52	1.35	1.47	1.55	1.77	2.44	2.33	-1.13438	2.51917	0.00274321
IL24	ENSG00000162892	protein_coding	2.56	2.23	3.58	3.29	0	0	0	0	0.39	0.63	0	0	3.09	2.77	3.64	3.31	0	0	5.98146	2.0372	1.16763e-30
ID1	ENSG00000125968	protein_coding	5.98	6.11	5.8	5.78	5.32	5.15	7.75	7.56	5.72	5.72	6.1	5.8	6.01	6.07	6.01	5.75	4.84	4.7	-1.55367	6.09818	9.06562e-07
SPACA6	ENSG00000182310	protein_coding	0.78	0.52	0.5	0.61	0.47	0.99	2.1	1.75	0.98	0.82	0.68	0.98	1.12	1.25	1.2	1.27	1.07	1.19	-1.20144	1.09922	0.00234775
ASAH1	ENSG00000104763	protein_coding	5.94	5.45	5.98	6.01	6.2	6.77	7.29	6.85	6.33	6.75	7.68	7.94	5.82	5.98	5.72	6.36	6.73	6.76	-1.31687	6.65921	5.06226e-05
SLC34A3	ENSG00000198569	protein_coding	0	0	0	0	0	0	1.34	1.11	0	0	0	0.25	0	0	0	0	0	0	-2.47556	-0.470177	7.1688e-09
DPYSL4	ENSG00000151640	protein_coding	2.25	2.37	2.25	2.26	0.76	0.92	0.64	1.1	1.73	1.16	0.56	0.69	1.34	1.08	1.06	0.97	0.05	0.03	1.45808	1.39304	7.57333e-05
MYCL	ENSG00000116990	protein_coding	0.81	1.19	0.67	0.67	1.65	1.28	2.36	2.62	1.08	1.04	2.75	2.79	1.71	1.51	1.82	1.65	2.67	2.47	-1.43409	1.92074	9.33915e-05
EHD2	ENSG00000024422	protein_coding	4.31	4.63	4.29	4.48	3.83	3.57	2.81	3.19	3.52	3.04	1.35	1.13	5.22	5.37	5.36	5.01	3.59	3.66	1.52005	4.1803	3.5661e-06
TSTD1	ENSG00000215845	protein_coding	4.79	5.01	4.73	4.67	4.16	4.05	6.26	5.8	4.9	4.96	4.57	4.29	4.87	4.71	4.7	4.51	4.29	4.21	-1.08045	4.84797	0.00147985
TK2	ENSG00000166548	protein_coding	1.87	2.04	1.89	1.44	1.36	0.8	3.1	3.6	2.89	2.46	2.24	2.15	2.6	2.47	2.58	2.21	2.11	1.75	-1.36795	2.33985	8.68721e-05
PNPLA3	ENSG00000100344	protein_coding	0.89	1.06	0.82	1.12	0.71	1.02	0	0.51	1.13	0.07	0	0.41	0.96	0.98	1.15	1.27	0.52	0.12	1.04585	0.792059	0.0137625
SH3TC2	ENSG00000169247	protein_coding	0.11	0.11	0	0	0	0	2.29	3.5	1.23	0.93	0	0	0	0.05	0	0	0	0	-2.86217	0.787575	3.04719e-16
PXMP4	ENSG00000101417	protein_coding	4.54	4.63	4.03	3.92	3.39	3.41	5.7	6.15	4.54	4.14	3.56	3.4	4.12	3.9	3.96	3.49	3.29	3.22	-1.30302	4.31506	7.08065e-05
LRP8	ENSG00000157193	protein_coding	6.04	5.81	6.1	6.24	4.97	5.29	4.55	4.93	5.6	5.75	5.01	5.08	5.59	5.77	5.66	5.9	5.03	5.04	1.22814	5.53016	0.000210527
SLC16A4	ENSG00000168679	protein_coding	0.95	0.49	1.19	1.36	1.52	2.05	1.98	2.05	1.13	1.49	2.04	2.25	1.96	1.62	1.7	2.33	2.41	2.24	-1.20837	1.81979	0.00187355
C15orf39	ENSG00000167173	protein_coding	4.98	5.23	5	4.98	5.42	5.4	4.02	4.26	5.04	4.6	4.9	4.89	5.05	5.04	4.91	4.59	5.1	5.18	1.03147	4.98493	0.00296564
SLC26A2	ENSG00000155850	protein_coding	8.32	7.8	8.85	8.8	6.21	7.23	6.24	6.22	8.82	9.34	6.96	7.59	8.82	9.26	8.77	9.96	7.61	7.74	1.90576	8.37857	7.07155e-10
TMEM64	ENSG00000180694	protein_coding	7.21	6.97	7.38	7.41	5.48	6.27	6.16	6.13	7.37	7.98	6.21	6.54	7.86	8.28	7.89	8.68	6.49	6.56	1.00517	7.26436	0.00347744
MT1F	ENSG00000198417	protein_coding	1.18	1.69	0.8	0.82	0	0	3.08	2.84	2.48	2.12	0	0	1.22	1.23	1.33	1	0	0	-1.44932	1.37635	4.56726e-05
TET1	ENSG00000138336	protein_coding	2.3	1.49	2.61	2.48	0	0	0.77	1	2.17	2.19	0	0.33	1.71	2.58	2.03	3.29	0.09	0	1.11585	1.72302	0.00540215
FAM178B	ENSG00000168754	protein_coding	1.07	1.46	1.11	1.29	0	0	0	0	0.63	0	0	0	0.62	0.3	0.54	0.33	0	0	1.65983	0.237421	0.000128534
LRRC46	ENSG00000141294	protein_coding	0.85	0.72	0.59	0.44	1.93	1.58	2.05	1.89	0.83	0	1.77	1.61	1.03	0.72	0.84	0.8	1.78	1.75	-1.12107	1.34455	0.00490576
AIFM3	ENSG00000183773	protein_coding	0	0	0	0	0	0	0.73	0.77	0.08	0	0	0	0	0.15	0	0	0	0	-1.30911	-0.409741	0.00611576
UST	ENSG00000111962	protein_coding	3.94	3.9	3.94	3.95	3.86	3.76	2.21	2.64	3.35	3.56	3.45	3.31	4.05	3.84	3.96	3.89	3.76	3.67	1.52828	3.69435	4.52913e-06
ABTB1	ENSG00000114626	protein_coding	2.23	2.37	1.82	2.11	3.04	2.97	3.47	3.81	1.73	1.16	2.7	2.67	2.1	1.76	2.08	1.82	2.68	2.74	-1.29472	2.58178	0.000186321
SAT1	ENSG00000130066	protein_coding	3.98	3.82	3.93	3.87	7.7	7.76	5.51	5.17	3.76	3.91	7.55	7.48	3.8	3.61	3.69	3.8	7.05	6.95	-1.3873	6.24222	2.10416e-05
CBFA2T3	ENSG00000129993	protein_coding	5.56	6.02	5.68	6.09	2.15	2.98	3.96	3.49	4.53	4.15	1.33	2.03	5.62	6.09	5.71	5.68	2.43	2.63	2.13115	4.89231	1.01892e-11
POLI	ENSG00000101751	protein_coding	2.17	0.82	2.17	2.36	1.61	2.62	3.34	2.62	2.62	3	2.81	3.69	1.59	2.29	1.59	3.11	2.37	2.5	-1.28873	2.5575	0.000247351
RERG	ENSG00000134533	protein_coding	5.38	5.3	5.9	5.92	1.98	2.77	2.57	2.2	4.32	4.86	0	0.15	5.84	5.82	5.93	6.32	2.26	2.26	3.00959	4.8541	6.94434e-21
TNFRSF11B	ENSG00000164761	protein_coding	0	0	0	0	0.07	0.94	4.83	5.07	3.27	3.81	2.81	2.94	1.05	1.47	0.69	1.15	0.38	0.61	-5.13751	2.6683	1.56083e-45
OVGP1	ENSG00000085465	protein_coding	1.35	1.19	1.29	1.64	1.33	1.44	0.4	0.16	0.14	0	0.49	0.56	1.35	1.25	1.35	1.33	1.34	1.25	1.06	1.10999	0.0205757
PLAGL1	ENSG00000118495	protein_coding	2.76	2.38	2.93	2.98	3.23	3.82	1.34	1.76	2.45	2.72	3.89	4.4	2.23	2.56	2.28	3.04	3.34	3.58	1.06078	3.10824	0.00515169
MFSD2A	ENSG00000168389	protein_coding	1.94	1.82	2.07	2.04	0.98	0.92	0	0	0.73	0.69	1.11	0.98	1.65	1.43	1.97	1.8	0.55	1.25	1.95958	1.3928	4.77666e-07
ANXA2R	ENSG00000177721	protein_coding	1.83	1.89	1.83	1.95	1.03	0.66	3.17	2.8	2.32	2.48	0.96	0.69	2.2	2.36	2.02	1.92	1.18	1.25	-1.06398	1.95948	0.00404435
LA16c-380H5.3	ENSG00000270168	protein_coding	1.3	1.19	0.86	1.41	0.84	0.71	0	0	0	0	0	0	0.4	0.3	0.33	0.33	0	0	1.48266	0.411644	0.000666962
WDR4	ENSG00000160193	protein_coding	5.77	5.93	5.84	5.75	4.22	4.16	4.48	5	5.8	5.67	3.79	3.72	5.77	5.76	5.74	5.55	4.09	4.12	1.14791	5.24725	0.000616612
CPQ	ENSG00000104324	protein_coding	1.38	1.43	1.04	1.05	1.73	1.34	3.11	3.09	2.48	2.65	2.06	2.42	2.37	2.32	2.23	2.19	2.32	2.08	-1.63177	2.19935	2.25088e-06
NPY5R	ENSG00000164129	protein_coding	2.42	1.52	3	2.89	0.36	0.94	0	0	0.44	0.82	0	0	2.78	3.35	3.07	4.15	1.38	1.27	3.97889	2.11862	1.36194e-19
COL3A1	ENSG00000168542	protein_coding	0	0	0	0.21	0	0.01	1.4	1.95	1.1	1.2	0.82	1.37	0.62	0.88	0.54	0.25	0	0	-1.82504	0.692441	3.3971e-06
B3GNT8	ENSG00000177191	protein_coding	0	0	0	0	0.53	0	2	1.74	0	0	0	0	0	0	0	0	0	0	-2.38645	0.128741	5.8417e-10
PMEL	ENSG00000185664	protein_coding	2.03	1.92	1.46	1.61	1.62	1.44	4.36	4.27	2.8	2.47	2.26	1.59	1.94	1.62	1.72	1.25	1.96	1.61	-2.27697	2.44137	1.51207e-12
CCR1	ENSG00000163823	protein_coding	0	0	0	0	0	0	0.55	1.08	0	0	0	0	0	0	0	0	0	0	-2.89105	-1.51897	5.63271e-10
TCN1	ENSG00000134827	protein_coding	2.84	2.43	3.09	2.86	0.07	0	0	0	0	0	0	0	0.27	0.34	0.98	1.2	0	0	6.94068	1.1279	2.545e-36
ENPP5	ENSG00000112796	protein_coding	1.68	1.05	2.12	1.79	2.23	2.97	3	2.65	2.29	3.05	3.86	4.17	2.04	2.15	1.56	2.63	2.91	3.08	-1.36397	2.75533	0.000126173
AXIN2	ENSG00000168646	protein_coding	0.59	0.49	0.55	0.76	0	0	1.6	1.99	0	0.37	0	0	0.1	0	0.01	0.33	0	0	-1.21494	0.398791	0.00259473
GGT7	ENSG00000131067	protein_coding	3.41	3.43	3.24	3.15	3.69	3.6	4.59	4.63	3.94	3.67	4.41	4.11	3.67	3.75	3.62	3.19	3.57	3.64	-1.12807	3.81799	0.00106034
PGAP3	ENSG00000161395	protein_coding	3.63	3.75	3.4	3.23	3.66	3.53	4.83	4.95	4.02	3.9	4.19	3.76	3.92	3.66	3.76	3.43	3.71	3.47	-1.14032	3.90159	0.000832844
RASD1	ENSG00000108551	protein_coding	0.37	0.19	0	0	2.76	2.62	4.07	4	1.42	0.69	5.19	5.02	0	0	0	0	2.1	2.18	-3.68766	2.94562	8.19078e-27
NFATC2	ENSG00000101096	protein_coding	4	4	4.35	4.34	2.61	2.98	2.33	3.2	2.79	2.38	1.84	2.14	4.66	4.91	4.89	4.88	3.19	3.21	1.21175	3.798	0.000395096
RHBDL2	ENSG00000158315	protein_coding	0.17	0	0.34	0	0	0	1.5	0.83	0	0	0	0	0	0	0	0	0	0	-1.04752	-0.158649	0.0204898
PCDH9	ENSG00000184226	protein_coding	3.29	2.75	3.29	3.36	2.87	3.7	1.93	1.89	2.16	2.75	3.39	4.17	2.76	3.22	2.8	3.86	3.98	4.22	1.19496	3.31648	0.00100066
MSLN	ENSG00000102854	protein_coding	5.3	5.38	5.66	5.62	4.85	4.72	0	0	0	0	0	0	5.34	5.35	5.46	5.1	4.62	4.65	8.06328	4.63553	7.99404e-69
INTS6L	ENSG00000165359	protein_coding	3.44	2.6	3.5	3.53	3.03	3.8	2.15	2.09	2.58	2.94	3.09	3.66	3.09	3.47	3	3.9	3.51	3.59	1.01834	3.26717	0.00671034
CTSH	ENSG00000103811	protein_coding	2.83	2.96	2.73	2.7	1.77	1.55	4.48	4.37	3.14	2.9	2.3	1.83	3.16	3.01	3.15	2.52	2.41	2.2	-1.46664	2.9737	9.03659e-06
ALDH3B1	ENSG00000006534	protein_coding	3.3	3.49	3.39	3.21	2.09	2.2	1.17	1.66	2.19	2.2	0	0	2.59	2.52	2.43	1.95	1.09	0.86	2.00408	2.34132	1.8632e-09
THSD4	ENSG00000187720	protein_coding	5.32	5.2	5.61	5.54	4.24	4.37	2.92	3.69	5.42	5.35	3.3	3.27	5.25	5.44	5.15	5.28	4.4	4.42	1.94822	4.87497	6.02206e-10
PEG10	ENSG00000242265	protein_coding	3.9	3.72	4.78	4.84	3.46	3.91	0	0	0.96	0.82	1.06	1.52	4.2	4.54	4.7	5.25	4.76	4.8	5.4407	3.96498	3.08036e-42
HLA-DRB5	ENSG00000198502	protein_coding	0	0.41	0	0.01	0	0	1.31	1.49	1.45	1.19	0.29	0.27	0	0.04	0.3	0.35	0	0	-1.16347	0.326104	0.00783019
LRRN2	ENSG00000170382	protein_coding	1.36	1.57	1.83	1.53	0	0	0	0	1.65	1.2	0	0	1.83	1.74	2.09	1.59	0	0	1.8685	1.02044	8.96796e-06
ZMYND15	ENSG00000141497	protein_coding	0	0.26	0	0.29	0	0	0.96	1.02	0.14	0	0	0	0	0	0	0	0	0	-1.1474	-0.181456	0.0170656
CECR2	ENSG00000099954	protein_coding	1.43	1.37	1.42	1.44	0.03	0.15	1.93	2.94	1.98	2	0.49	0.98	0.64	0.34	0.38	0.67	0	0	-1.08317	1.26085	0.00474604
RIN2	ENSG00000132669	protein_coding	0	0	0	0	0	0	2.9	3.25	1.11	0.93	0.94	0.9	0.43	0.47	0	0	0	0	-3.24047	0.933075	9.03356e-20
SLC6A6	ENSG00000131389	protein_coding	6.78	6.69	6.83	6.79	6.37	6.48	5.27	6.1	6.42	6.28	6.17	6.28	7.36	7.3	7.24	7.29	7.17	7.15	1.05243	6.75781	0.00196262
CLSTN2	ENSG00000158258	protein_coding	0	0	0	0	3.57	3.44	1.66	2.66	0.89	1.11	3.71	3.82	0.89	0.85	0.78	0.83	3.52	3.52	-3.07573	2.4978	5.11448e-16
FN1	ENSG00000115414	protein_coding	3.58	3.66	3.69	3.52	1.78	2.34	5.08	5.96	5.18	4.94	4.11	4.12	3.89	4.04	4.23	4.16	2.56	2.72	-1.90992	4.19031	1.21084e-09
GNAO1	ENSG00000087258	protein_coding	1.91	1.76	2.64	2.35	0	0	0	0	1.87	1.82	0	0	1.92	2.17	2.52	2.22	0	0	2.14916	1.49278	5.81349e-08
NAV2	ENSG00000166833	protein_coding	1.38	1.62	1.99	1.94	1.53	2.1	0	0	2.11	2.29	0.98	1.68	2.81	3.07	2.82	2.9	1.24	1.44	2.41999	1.995	5.31328e-09
HAS2	ENSG00000170961	protein_coding	1.74	0.69	2.22	2.21	0	0	0	0	0	0	0	0	4.82	5.13	4.85	6.05	0	0	6.13292	3.20071	3.81612e-21
ARHGAP12	ENSG00000165322	protein_coding	3.19	2.41	3.44	3.38	2.99	4.44	4.52	3.78	3.87	4.58	4.54	5.75	3.43	4.22	3.31	5.05	4.55	5.07	-1.27535	4.27981	0.000159771
FAM107B	ENSG00000065809	protein_coding	5.46	5.22	5.24	5.21	6.28	6.73	7.52	7.55	6.38	6.9	8.08	8.39	5.81	6.01	5.6	6.17	7.38	7.28	-2.13341	6.88107	4.17513e-12
ADGRE2	ENSG00000127507	protein_coding	1.76	1.78	1.94	1.77	1.91	1.68	0.29	1.1	1.02	0.61	0.7	0.56	2.23	1.84	2	1.65	1.98	1.66	1.03848	1.61566	0.0106828
CRAT	ENSG00000095321	protein_coding	0	0.03	0	0	0	0	0.89	1.23	0	0	0	0	0	0	0	0	0	0	-1.04799	-0.529522	0.0257337
KLF9	ENSG00000119138	protein_coding	0.87	0.19	0.93	1.05	0	0.54	1.77	1.74	1.02	1.54	1.41	1.87	0	0.62	0	0.57	0.14	0.8	-1.1133	0.978866	0.00570409
PCSK2	ENSG00000125851	protein_coding	0	0	0	0	0.13	0.22	1.81	1.99	0.02	0	1.16	0.98	0	0	0	0	0	0	-3.06064	0.219001	1.07895e-14
HACD1	ENSG00000165996	protein_coding	3.58	3.75	3.44	3.75	3	3.14	5.12	4.65	4.23	4.46	4.05	3.92	3.88	4.06	4	4.26	3.86	4.06	-1.17433	4.02924	0.0005328
LYPD6B	ENSG00000150556	protein_coding	2.82	2.75	2.48	2.24	4.14	4.06	5.79	5.6	4.03	3.98	4.2	3.99	2.62	2.36	2.61	2.57	4.1	3.89	-2.85601	3.98203	1.24527e-19
SHC2	ENSG00000129946	protein_coding	0.08	0	0	0	0	0	1.66	1.33	0.3	0	0	0.06	0	0	0	0	0	0	-1.43631	-0.116654	0.000407639
SASH1	ENSG00000111961	protein_coding	0	0.07	0	0	0	0	2.49	3.18	1.27	1.2	0.58	1.49	0.14	0.34	0	0	0	0	-2.89648	0.862828	4.36538e-16
PLCH1	ENSG00000114805	protein_coding	4.33	3.97	4.36	4.38	0.68	1.12	2.82	3.34	3.29	3.53	0.3	1.13	3.67	3.88	3.33	4.05	0.52	0.98	1.10612	3.28906	0.00147985
HDAC4	ENSG00000068024	protein_coding	4.02	4.21	4.04	4.26	3.56	3.76	2.83	3.36	3.8	3.76	3.25	3.64	4.12	4.25	4.08	4.22	3.57	3.77	1.04679	3.85563	0.00301443
FEZ1	ENSG00000149557	protein_coding	1.96	2.05	1.69	1.9	0.38	0.47	3.25	3.19	2.5	2.33	0.41	0.84	2.12	2.26	2.11	1.95	0.65	0.41	-1.15606	1.94732	0.00136488
VAMP5	ENSG00000168899	protein_coding	0.32	0.07	0	0.03	1.63	1.14	1.83	1.79	0.19	0	1.34	0.79	0.27	0	0.19	0	1.6	1.71	-1.54186	0.932482	7.47589e-05
SLC43A2	ENSG00000278550	protein_coding	4.93	5.14	4.85	4.8	6.28	6.11	6.26	6.6	6.01	5.67	7.24	7.12	4.98	4.91	4.93	4.46	6.35	6.36	-1.34215	6.00685	3.66912e-05
SUSD4	ENSG00000143502	protein_coding	3.12	2.94	3.41	3.05	1.17	1.26	2.03	1.71	2.99	2.8	0.05	0.45	3.33	3.31	3.73	3.51	1.76	1.5	1.22038	2.66886	0.000828992
CRMP1	ENSG00000072832	protein_coding	4.62	4.62	4.58	4.57	3.56	3.1	3.49	3.79	3.25	2.96	3.32	2.78	4.36	3.98	4.61	4.23	2.26	2.44	1.02707	3.87672	0.00341341
PLPP3	ENSG00000162407	protein_coding	2.79	2.62	2.83	2.56	3.06	3.38	3.96	4.44	3.07	3.25	3.92	3.94	3.17	3.19	3.22	3.32	3.91	3.71	-1.45528	3.45894	1.18097e-05
SPANXC	ENSG00000198573	protein_coding	0	0	0	0	0	0	1.51	0.69	0	0	0	0	0	0	0	0	0	0	-7.03243	-1.73852	1.92158e-22
RIMS4	ENSG00000101098	protein_coding	4.49	4.62	4.44	4.42	5.48	5.26	2.15	3.13	3.47	3.33	4.56	4.56	4.87	4.82	4.94	4.49	4.94	4.99	1.87255	4.61061	4.31313e-09
P2RX7	ENSG00000089041	protein_coding	3.2	3.05	3.47	3.71	0.88	0.99	0	0	1.87	1.86	0	0	2.33	2.24	2.96	2.65	0	0	4.11499	2.14353	4.15697e-26
RPRM	ENSG00000177519	protein_coding	0	0.03	0	0	0	0	2.38	2.24	0.44	0.56	1.6	1.08	0.51	0.76	0.4	0.05	0.74	0.61	-2.44817	0.782121	3.88659e-11
COL27A1	ENSG00000196739	protein_coding	1.1	0.77	1.39	1.51	0	0.22	0	0	1.32	1.06	0	0	0.31	0.15	0.16	0.83	0	0	1.174	0.531489	0.0107449
SLC16A1	ENSG00000281917	protein_coding	5.64	5.41	5.83	5.86	5.61	6.17	4.23	4.19	5.49	5.94	6.16	6.31	5.99	6.19	5.84	6.36	6.67	6.74	1.37138	5.96257	2.72899e-05
ZNF224	ENSG00000267680	protein_coding	1.13	0	1.21	1.19	0.93	2.34	2.08	1.19	1.02	1.73	1.73	2.84	0.54	1.3	0.35	1.83	1.62	2.23	-1.10366	1.58449	0.00507732
PRTG	ENSG00000166450	protein_coding	1.18	0.52	1.12	1.05	0.22	0.8	2.23	2.01	1.87	2.72	2.35	3.24	1.19	1.45	0.73	1.89	0.34	1.03	-1.15494	1.69342	0.00296739
RPL36A	ENSG00000241343	protein_coding	2.87	1.44	2.78	2.79	1.53	2.21	1.65	0.77	1.91	1.92	1.54	2.15	2.06	2.65	2.35	3.13	2.08	2.43	1.15414	2.2466	0.00388837
TFCP2L1	ENSG00000115112	protein_coding	0.51	0.72	0.41	0.48	1.36	0.9	0	0	0.32	0	0.27	0.45	0	0.1	0.52	0.25	1.6	1.57	1.79859	0.640452	0.000117608
PRRT4	ENSG00000224940	protein_coding	1.67	1.87	1.6	1.75	0	0	2.99	3.14	1.97	1.59	0	0	1.29	1.02	0.79	0.64	0	0	-1.23735	1.45397	0.000571463
MSX2	ENSG00000120149	protein_coding	4.05	4.32	4.24	4.21	4.01	3.99	5.14	5.42	5.23	4.96	4.65	4.39	4.87	4.73	4.73	4.46	4.35	4.29	-1.03892	4.61595	0.00270659
CTF1	ENSG00000150281	protein_coding	1.36	1.05	1.07	1.35	0	0	0	0	0	0	0	0	1.23	1.27	1.46	1.13	0.22	0	4.79161	0.35178	4.0054e-17
NDUFA4L2	ENSG00000185633	protein_coding	1.61	1.55	1.49	1.41	1.62	1.46	0.17	0.26	0	0.33	0	0	1.43	1.41	1.26	1.08	1.34	1.53	1.41958	1.12485	0.000524948
RORB	ENSG00000198963	protein_coding	1.8	0.67	1.58	1.97	0	0	0	0	0	0	0	0	0.24	1.25	0.82	1.82	0	0	3.59671	0.51759	3.43029e-14
RAB27B	ENSG00000041353	protein_coding	3.45	2.15	3.18	3.24	1.56	3.1	4.47	4.2	2.66	3.5	2.52	3.56	2.5	3.42	2.13	3.76	2.55	2.91	-1.34685	3.20664	5.25665e-05
FHL2	ENSG00000115641	protein_coding	1.3	1.41	1.56	1.16	0	0	0	0	0.61	0.76	0	0	1.47	1.34	1.5	1.22	0	0	1.62774	0.728252	0.000125451
SPEN	ENSG00000065526	protein_coding	5.84	5.63	5.9	6.21	5.24	6.1	4.41	5.08	5.72	5.51	5.2	5.95	5.26	5.88	5.23	5.85	5.36	5.66	1.01378	5.62104	0.00333845
KLC3	ENSG00000104892	protein_coding	1.93	2.31	1.61	1.71	3.78	3.66	1.14	1.08	0.51	0.2	2.19	2.18	1.01	1	0.54	0.05	1.84	2.21	1.08413	2.09433	0.00661857
TFRC	ENSG00000072274	protein_coding	10.03	9.52	10.24	10.04	9.24	9.63	8.69	8.75	9.68	10.03	9.59	9.75	9.82	9.87	9.69	10.18	9.44	9.47	1.12872	9.69849	0.00069758
ARAP3	ENSG00000120318	protein_coding	1.05	0.89	0.78	0.93	0	0	0	0	0	0	0	0	0.54	0.58	0.54	0.8	0	0.33	2.07468	0.269679	8.67211e-06
DHRS3	ENSG00000162496	protein_coding	0	0	0	0	0	0	2.3	2.07	1.31	1.01	0	0	1.1	1.2	1.8	1.29	0	0	-2.63072	0.635613	3.4887e-12
HHAT	ENSG00000280680	protein_coding	1.97	1.89	1.77	1.69	1.52	1.49	2.71	3.29	2.32	2.2	3.03	2.93	2.42	1.93	2.16	1.77	2.16	1.93	-1.04389	2.28844	0.00518921
ARHGEF37	ENSG00000183111	protein_coding	3.01	2.94	2.57	2.75	2.01	2.08	5.45	5.9	4.21	3.99	3.41	3.67	2.76	2.7	2.6	2.4	2.01	1.72	-2.65734	3.63845	2.25901e-17
SEPP1	ENSG00000250722	protein_coding	0	0	0	0	0.57	0.47	1.71	1.61	0.22	0.73	1.64	1.52	0.24	0	0.59	0	0.65	0	-2.18791	0.653971	2.93538e-08
RASGRP1	ENSG00000172575	protein_coding	1.31	1.05	1.62	1.71	0	0	0.23	0.23	2.59	3.1	0.24	0.33	2.89	2.9	2.64	3.69	0	0	1.01777	1.85433	0.0268125
GUCY1A2	ENSG00000152402	protein_coding	3.8	3.15	3.51	3.6	0.66	1.91	2.47	2.27	1.67	2.02	0	0.87	2.93	3.62	2.44	3.73	1.55	1.71	1.19868	2.67221	0.000747319
EVA1B	ENSG00000142694	protein_coding	1.22	1.38	1.04	1.19	3.48	3.2	2.98	2.62	1.59	1.51	3.92	3.42	0.85	0.82	1.23	0.25	2.91	3.24	-1.44438	2.5336	5.22193e-05
HES6	ENSG00000144485	protein_coding	5.25	5.55	5.29	5.21	8.35	8.02	4.48	4.27	4.61	4.54	7.35	7.02	4.9	4.81	4.87	4.56	7.07	7.23	1.08974	6.50837	0.00144899
TCAF2	ENSG00000170379	protein_coding	1.63	1.37	1.2	0.6	3.04	2.85	4.3	4.89	2.84	2.65	4.37	4.34	0.51	0.48	0.26	0	2.48	2.3	-3.06683	3.02158	3.7275e-21
BCAS1	ENSG00000064787	protein_coding	5.27	5.21	4.71	4.68	1.12	2.74	8.48	8.38	6.18	6.4	2.83	3.05	3.39	3.62	2.92	3.4	0.73	1.26	-3.1266	5.78244	7.40078e-24
SALL4	ENSG00000101115	protein_coding	3.26	2.66	3.07	2.92	0	0.34	4.83	4.79	3.61	3.58	0	0.37	2.74	3	2.48	2.98	0	0	-1.76548	2.95775	3.12431e-08
SYCP2	ENSG00000196074	protein_coding	0.42	0	0.65	0.51	0	0	2.87	2	1.42	2.13	0.18	1.89	0	0.43	0	1.4	0	0	-2.47432	0.936503	3.04639e-12
ACER2	ENSG00000177076	protein_coding	2.12	1.55	2.2	1.95	3.47	3.69	1.83	3.6	2.53	2.47	4.14	4.2	2.06	2.15	1.81	2.15	3.78	3.69	-1.07423	3.07258	0.0039317
CYP26B1	ENSG00000003137	protein_coding	1.37	1.92	1.94	1.83	0	1.67	4.15	4.8	5.26	4.89	3.33	3.36	3.82	3.82	3.63	3.64	0.58	0.96	-2.78849	3.49981	7.56114e-18
POU2F3	ENSG00000137709	protein_coding	1.07	0.94	0.83	0.85	0.76	0.66	2.21	2.43	1.18	0.85	0.01	0.15	0.71	1.13	1.18	1.2	1.55	1.12	-1.2641	1.19046	0.000752483
CCND2	ENSG00000118971	protein_coding	2.57	2.33	2.59	2.52	2.36	2.36	0.23	0	0	0	0	0	0	0	0	0	0	0	2.45707	1.13809	3.63181e-11
ZNF488	ENSG00000265763	protein_coding	1.51	1.21	1.58	1.21	2.14	2.14	0	0	1.17	0.69	0.86	0.11	1.75	1.47	1.88	1.45	1.16	1.17	2.17558	1.364	1.79807e-07
MAP7D3	ENSG00000129680	protein_coding	3.54	2.8	3.69	3.74	2.9	3.76	2.5	1.79	2.47	2.95	2.76	3.68	3.26	3.84	3.43	4.55	3.5	3.81	1.10262	3.41523	0.00307781
TGFBI	ENSG00000120708	protein_coding	1.36	1.07	0.65	0.98	4.11	3.85	0	0	0	0	2.54	2.31	0	0	0	0	2.81	2.97	2.01726	2.08664	1.26978e-06
HSPG2	ENSG00000142798	protein_coding	3.72	4.08	3.54	3.87	3.37	3.6	2.24	3.26	3.55	3.09	2.6	2.94	3.29	3.72	3.24	2.95	2.62	2.92	1.11426	3.33993	0.00132462
CD44	ENSG00000026508	protein_coding	5.3	5.23	5.39	5.31	4.67	4.62	3.68	3.79	4.59	4.58	4.11	4.08	5.51	5.61	5.53	5.49	4.75	4.66	1.59211	4.94108	7.47335e-07
MSRB3	ENSG00000174099	protein_coding	1.63	1.13	1.54	1.35	0.3	0.97	2.54	2.44	1.46	2	1.63	1.96	0.78	0.94	0.63	1.59	0.38	0.25	-1.02068	1.46457	0.00826068
XK	ENSG00000047597	protein_coding	2.58	1.95	2.51	2.53	0	0	0.77	1.26	1.9	2.28	0.33	0.2	2.87	3.16	2.75	3.27	1.16	1.12	1.30093	2.04201	0.000498944
TNS3	ENSG00000136205	protein_coding	2.7	2.54	2.21	2.01	1.94	2.19	5.34	6.42	3.92	3.53	3.32	3.23	2.93	2.9	2.75	2.44	2.4	2.45	-3.29659	3.69653	3.78964e-25
FGGY	ENSG00000172456	protein_coding	2.19	2.35	2.12	2.07	2	1.96	3.24	3.42	2.64	2.84	2.52	2.28	2.68	2.39	2.72	2.23	2.39	2.13	-1.00866	2.51927	0.00635056
KIAA1211L	ENSG00000196872	protein_coding	0.08	0.26	0	0.58	0	0	1.57	1.93	0	0	0	0	0.03	0.38	0.4	0.25	0	0	-1.54544	0.0869687	8.17462e-05
N4BP2L2	ENSG00000244754	protein_coding	4.72	3.2	4.72	4.83	2.9	4.33	5.62	4.71	4.97	5.56	4.21	5.34	4.65	5.25	4.58	5.98	4.36	4.77	-1.02795	4.85238	0.002906
SPANXA2	ENSG00000203926	protein_coding	0	0	0	0	0	0	3.25	2.92	0.31	0	0	0	0	0	0	0	0	0	-6.9769	0.0873277	1.65865e-44
DPYD	ENSG00000188641	protein_coding	0	0	0	0	0	0	1.66	2.03	0.08	1.13	1.41	1.89	0	0	0	0	0	0	-3.96278	0.194676	1.65143e-19
SPRY2	ENSG00000136158	protein_coding	0.76	0.96	1.1	0.67	0.78	1.14	1.66	2.17	1.32	1.47	2.13	2.06	1.5	1	1.06	1	1.6	1.5	-1.03443	1.43613	0.0123006
PBLD	ENSG00000108187	protein_coding	1.6	1.28	1.89	1.78	1.85	2.41	2.6	2.52	1.58	1.97	2.87	3.12	1.21	1.76	1.12	1.92	2.4	2.1	-1.04794	2.13056	0.00610228
ETV2	ENSG00000105672	protein_coding	0	0.03	0	0	0	0	1.23	1.1	0.22	0.33	0	0	0.1	0	0	0	0	0	-1.15224	-0.102653	0.010156
IDS	ENSG00000010404	protein_coding	5.45	5.66	5.79	5.81	6	6.46	4.39	4.53	4.49	4.69	5.46	5.93	5.85	6.05	5.76	6.16	6.35	6.51	1.15926	5.78934	0.000564767
UPK3B	ENSG00000276184	protein_coding	0	0	0	0	0	0	2.65	2.66	1.28	1.13	1.87	1.53	0	0	0	0	0	0	-2.99774	0.847841	3.81036e-16
PHGDH	ENSG00000092621	protein_coding	8.8	8.85	8.74	8.65	7.93	7.62	7.86	7.87	7.8	7.65	7.14	6.78	8.37	8.13	8.31	7.9	7.42	7.42	1.02068	8.05629	0.00278667
SLC29A3	ENSG00000198246	protein_coding	3.95	4.16	3.94	3.68	4.13	3.84	2.93	3.15	2.93	2.69	2.6	2.5	3.91	3.68	3.8	3.36	3.6	3.54	1.07027	3.57455	0.0023935
APOBEC3A	ENSG00000262156	protein_coding	0	0	0	0	0	0	1.06	0.77	0	0	0	0	0	0	0	0	0	0	-2.64456	-1.11939	1.24814e-08
SLC9A2	ENSG00000115616	protein_coding	4	3.64	3.77	3.71	1.05	2.43	4.78	5.2	4.98	5.43	4.15	4.5	4.1	4.29	4.05	4.71	2.9	3.09	-1.1196	4.19713	0.00103192
ACLY	ENSG00000131473	protein_coding	10.03	10.1	10.03	9.95	10.59	10.49	8.63	9.38	9.57	9.41	9.73	9.67	9.72	9.64	9.75	9.46	9.86	9.87	1.07393	9.85528	0.00142503
NPNT	ENSG00000168743	protein_coding	4.63	4.81	4.58	4.33	5.47	6.14	9.22	9.33	7.87	8.11	9.19	9.36	6.08	6.27	5.95	6.62	6.59	6.54	-4.49548	7.68024	2.18538e-43
XRCC1	ENSG00000073050	protein_coding	4.3	4.55	4.18	4.25	3.72	3.91	5.72	5.63	5.09	4.86	4.31	4.37	4.93	4.96	4.88	4.66	4.5	4.42	-1.18318	4.70546	0.000410188
VEGFA	ENSG00000112715	protein_coding	5.99	5.89	6.2	6.25	5.21	5.48	4.74	5.04	5.75	5.66	5.34	5.55	5.75	5.78	5.78	5.87	5.08	5.1	1.1028	5.6323	0.00112343
NELL2	ENSG00000184613	protein_coding	2.27	1.94	2.1	1.76	1.76	1.93	3.39	3.43	1.94	2.38	2.67	2.57	0.31	0	0.28	0.42	1.3	1.12	-1.24062	2.07709	0.000419677
ZMYND10	ENSG00000004838	protein_coding	0	0.07	0	0	0.28	0.1	1.26	1.62	0.27	0	0.68	0.29	0.43	0.62	1	0.29	0.26	0	-1.50907	0.489357	0.00027076
ADCY1	ENSG00000164742	protein_coding	5.54	5.55	5.5	5.56	5.24	5.25	3.81	4.89	5.1	4.88	4.8	4.87	5.47	5.49	5.34	5.11	4.9	4.91	1.14807	5.18097	0.000614723
RHBG	ENSG00000132677	protein_coding	0	0	0	0	0	0	1.55	1.2	0	0	0	0	0	0	0	0	0	0	-1.675	-0.200373	4.9862e-05
LMO7	ENSG00000136153	protein_coding	3.45	3.08	3.62	3.74	3.13	3.93	4.74	4.58	3.62	3.98	4.6	5.11	3.54	3.82	3.51	4.55	3.44	3.46	-1.32577	4.00411	6.82669e-05
FOXP2	ENSG00000128573	protein_coding	2.59	2.11	2.54	2.5	0.51	0.82	1.34	1.46	1.68	1.82	1.25	1.82	2.25	2.74	2.33	2.95	1.75	0.96	1.02142	2.0055	0.00916462
DRC3	ENSG00000171962	protein_coding	0.74	0.92	0.69	0.55	1.25	1.14	2.12	2.1	0.98	0.76	1.4	1.5	0.93	1.05	1.01	1.03	1.24	1.31	-1.21659	1.24744	0.00184782
APBB3	ENSG00000113108	protein_coding	2.07	2.12	2.27	2.29	3.64	3.53	3.38	3.14	2.75	2.59	4	3.95	2.43	2.27	2.31	2.22	3.44	3.18	-1.10867	3.05883	0.00227747
SERPINI1	ENSG00000163536	protein_coding	1.74	0.43	1.78	1.83	4.52	5.16	3.18	2.43	2.4	2.76	5.32	5.69	1.69	1.69	1.16	2.16	4.9	4.73	-1.53492	3.923	1.03078e-05
KIAA1257	ENSG00000114656	protein_coding	1.42	1.38	1.39	1.6	0.88	0.6	0	0.01	0	0	0	0	0.74	0.72	0.64	0.49	0.34	0.77	1.51583	0.729651	0.000252653
PRPH	ENSG00000135406	protein_coding	1.81	2.07	1.47	1.44	1.54	1.26	3.49	3.17	2.5	2.28	1.78	1.29	1.74	1.51	1.68	1.18	1.05	1.05	-1.33307	1.97667	0.000135889
POLR2A	ENSG00000181222	protein_coding	8.59	8.95	8.62	8.75	10	10.06	6.99	8.14	8.31	7.72	9.25	9.5	8.12	8.37	8.28	7.92	9.56	9.69	1.1711	8.99365	0.000400044
KIF1A	ENSG00000130294	protein_coding	6.09	6.25	6.02	6.12	6.85	6.86	4.68	5.16	5.54	5.13	6.18	6.26	5.23	5.3	5.21	4.89	5.61	5.88	1.29405	5.913	7.6604e-05
TTC14	ENSG00000163728	protein_coding	2.97	1.26	2.87	3.37	2.54	4.18	4.09	2.88	3.32	4	3.72	5.26	2.34	3.59	2.32	4.38	3.46	4.13	-1.17897	3.65356	0.000660723
CRYL1	ENSG00000165475	protein_coding	4.93	4.98	4.69	4.58	4.41	4.19	6.26	6.35	5.68	5.57	5.55	5.23	5.63	5.34	5.54	5	5.11	5.01	-1.29139	5.32618	8.00352e-05
PLA2G16	ENSG00000176485	protein_coding	1.22	1.22	0.93	1	0.38	0.87	2.7	2.19	2.11	1.9	1.41	1.27	1.14	0.88	1.28	0.83	0.74	0.61	-1.16993	1.40387	0.00195663
TFEB	ENSG00000112561	protein_coding	1.81	1.62	1.3	1.48	0	0	2.93	2.91	1.43	1.37	0.01	0	1.03	1.43	1.18	0.95	0	0	-1.13788	1.3365	0.00187355
FAM46C	ENSG00000183508	protein_coding	4.18	4.31	4.44	4.46	5.2	5.43	2.9	3.21	3.89	4.06	4.93	5.15	4.08	4.23	4.13	4.34	5.43	5.6	1.23829	4.66087	0.00027753
CPE	ENSG00000109472	protein_coding	3.73	3.97	3.92	3.98	5.27	5.62	6.11	6.22	5.98	6.39	7.1	7.2	4.67	4.73	4.87	5.05	5.83	5.84	-2.24667	5.75063	3.88884e-13
FAM20C	ENSG00000282147	protein_coding	4.7	4.92	4.27	4.34	5.17	5.06	5.95	5.93	4.81	4.61	5.68	5.66	4.34	4.5	4.21	3.84	4.59	4.63	-1.06214	4.99106	0.00188071
HSD17B14	ENSG00000087076	protein_coding	2.13	2.39	1.89	2.05	1.26	1.18	3.4	3.27	1.81	1.43	1.03	1.01	0.54	0	0.33	0	0	0	-1.01135	1.68627	0.00608089
SLC5A8	ENSG00000262217	protein_coding	5.23	4.95	5.37	5.37	4.25	4.36	1.56	1.47	3.21	3.48	0.41	0.37	2.97	3.18	3.29	3.63	0.97	1.2	3.6444	3.86701	4.47886e-28
CYP4B1	ENSG00000142973	protein_coding	0	0.15	0	0	0	0	3.26	3.49	0.92	1.16	0	0	0.76	0.58	0.81	0.37	0	0	-3.28544	0.933536	7.97258e-21
HOPX	ENSG00000171476	protein_coding	0	0	0	0	0	0	4.61	4.35	1.77	2.04	3.43	3.37	0	0	0	0	0	0	-6.03063	2.0491	4.10429e-51
B3GNT5	ENSG00000176597	protein_coding	0	0	0	0	0	0	1.1	0.83	0	0	0	0	0	0	0	0	0	0	-3.20228	-1.32932	3.72009e-11
PLIN4	ENSG00000167676	protein_coding	3.45	3.68	3.71	3.93	1.16	2.29	2.51	2.15	4.34	3.8	0.33	0.72	3.89	4.39	3.96	4.22	1.36	1.31	1.29868	3.3047	0.000212637
DIP2C	ENSG00000151240	protein_coding	4.97	5.03	4.97	5.09	4.13	4.37	5.75	6.32	5.46	5.44	5.13	5.13	6.01	6.09	6.11	5.99	4.59	4.83	-1.0019	5.40789	0.00383894
PRTFDC1	ENSG00000099256	protein_coding	0	0	0	0	0	0	1.13	0.68	0	0	0	0	0.03	0.3	0	0.49	0	0	-1.28457	-0.430679	0.00348758
BAG1	ENSG00000107262	protein_coding	7.34	7.46	7.24	7.18	7.34	7.17	8.71	8.42	8.28	8.33	7.67	7.52	7.22	7.1	7.16	6.94	7.26	7.06	-1.11249	7.61947	0.000877752
RBMS2	ENSG00000076067	protein_coding	2.77	2.41	2.71	2.4	2.22	1.68	3.23	4.35	3.78	3.26	3.73	3.17	3.89	3.47	3.8	3.38	3.31	2.54	-1.24311	3.26698	0.000318276
RET	ENSG00000165731	protein_coding	5.94	5.98	6.25	6.15	6.34	6.26	4.48	4.66	6.7	6.47	5.64	5.65	5.71	5.64	5.88	5.75	5.61	5.52	1.44242	5.91889	7.79979e-06
ABCC4	ENSG00000125257	protein_coding	3.88	3.57	3.96	3.71	1.32	1.93	2.44	2.72	3.42	3.67	1.52	1.61	3.88	3.86	3.76	4.17	2.65	2.37	1.20431	3.26155	0.000536396
VGLL1	ENSG00000102243	protein_coding	0	0	0	0	0	0	1.13	1.42	0	0	0	0	0	0	0	0	0	0	-4.51057	-1.40443	3.20097e-18
FZD7	ENSG00000155760	protein_coding	1.13	1.15	1.52	1.55	2.22	2.41	2.67	2.98	1.95	2.04	3.76	3.65	2	2.06	1.91	1.86	2.69	2.52	-1.63927	2.45258	2.91588e-06
TTLL7	ENSG00000137941	protein_coding	0	0	0.21	0	0	0.01	0.89	0.68	0	0.33	0.66	1.61	0.14	0.25	0	0.92	0	0	-1.57779	0.288338	0.00035725
GABRB2	ENSG00000145864	protein_coding	0	0	0	0	0	0	1.1	0.83	0	0.52	0	0	0	0	0	0	0	0	-1.74849	-0.84244	5.65061e-05
NDUFA4	ENSG00000189043	protein_coding	7.3	7.16	7.16	7.05	7.07	6.92	8.56	8.2	7.95	8	8.07	7.64	7.9	7.75	8	7.75	7.88	7.55	-1.09641	7.72563	0.00108919
RRP1B	ENSG00000160208	protein_coding	7.7	7.54	7.74	7.72	7.33	7.46	6.32	6.7	7.3	7.35	7.11	7.27	7.36	7.39	7.23	7.38	7.25	7.21	1.15669	7.3373	0.000498944
ABCG2	ENSG00000118777	protein_coding	3.87	3.55	3.74	3.57	2.74	3.19	6.47	6.48	5.32	5.61	4.26	4.1	4.11	4.06	4.12	4.22	4.04	3.98	-2.69436	4.67869	2.96143e-18
C19orf66	ENSG00000130813	protein_coding	1.07	1.68	0.83	1.23	0	0	2.8	2.68	1.6	1.16	0	0	0.93	0.58	0.38	0.15	0	0	-1.27918	1.01677	0.000504437
ARHGAP18	ENSG00000146376	protein_coding	1.87	1.26	2.07	2.07	1.67	2.86	3.09	2.77	2.32	3.26	3.41	4.25	1.75	2.54	1.79	2.97	2.64	2.97	-1.27286	2.73854	0.00036073
ONECUT1	ENSG00000169856	protein_coding	1.44	1.17	1.64	1.83	0	0	0	0.35	1.17	1.18	0	0	1.26	1.38	1.15	1.8	0	0	1.30712	0.917535	0.00166508
IFI6	ENSG00000126709	protein_coding	1.32	0.75	0.78	0.76	3.03	2.78	2.48	2.12	1.65	1.74	3.36	2.96	0.45	0.85	0.5	0.95	2.46	2.26	-1.16902	2.09802	0.00212176
SLC9A6	ENSG00000198689	protein_coding	4.32	4.09	4.54	4.42	3.61	3.91	2.95	3.2	3.39	3.69	3.36	3.42	4.63	4.61	4.53	4.81	4.62	4.6	1.186	4.15188	0.000568188
ZNF256	ENSG00000152454	protein_coding	0	0	0	0	0	0	0.96	1.02	0.63	0.88	0.18	0.33	0.87	0.51	0.65	1.2	0.26	0.44	-1.45217	0.408651	0.00106196
IKBKE	ENSG00000263528	protein_coding	0.59	0.61	0.65	0.25	0	0	3.6	3.82	3.03	2.83	0	0	1.84	1.76	1.81	1.72	0	0	-3.05649	1.75046	1.6433e-19
ACBD4	ENSG00000181513	protein_coding	1.96	2.42	1.84	1.98	1.92	1.99	3.33	3.28	2.33	2.21	2.72	2.53	2.58	2.42	2.51	1.55	2.29	2.16	-1.03741	2.4193	0.00480864
TCF7L2	ENSG00000148737	protein_coding	2.7	3.05	2.74	2.93	1.49	1.98	4	4.19	3.1	2.92	2.36	2.76	2.83	3.02	2.76	2.82	2.49	2.56	-1.15954	2.93146	0.00085731
ULK2	ENSG00000083290	protein_coding	3.87	3.84	3.87	3.73	3.82	4.11	4.67	5.13	4.43	4.56	4.71	4.97	4.2	4.22	4.1	4.15	4.52	4.43	-1.0054	4.35745	0.00417375
HS6ST3	ENSG00000185352	protein_coding	1.81	1.62	1.6	1.69	3.44	3.77	2.98	3.53	2.56	2.88	4.11	4.46	1.37	1.6	0.79	1.03	3.4	3.52	-1.50306	3.01736	1.27376e-05
ENC1	ENSG00000171617	protein_coding	4.31	4.13	4.1	3.97	5.22	5.41	5.34	5.74	4.54	4.49	5.93	5.9	4.3	4.29	4.14	4.24	5.86	5.77	-1.27798	5.09121	0.000109033
PTP4A1	ENSG00000112245	protein_coding	9.73	9.56	9.92	9.95	8.5	8.94	6.78	6.7	8.17	8.45	7.89	8.21	9.57	9.88	9.37	9.89	8.84	8.85	2.96364	9.10822	8.65936e-22
STC2	ENSG00000113739	protein_coding	6.44	6.44	6.74	6.76	5.17	5.47	5.25	5.23	6.56	6.62	5.84	5.86	5.77	5.94	5.6	5.83	4.98	5.16	1.25594	5.97482	0.000135617
PIGW	ENSG00000275600	protein_coding	3.85	3.79	3.99	3.92	2.12	2.25	2.82	2.92	3.64	3.81	2.16	2.16	3.8	3.79	3.62	3.8	2.52	2.56	1.00843	3.33883	0.00524803
GPC6	ENSG00000183098	protein_coding	2.74	2.25	2.76	2.75	0.36	0.14	0.23	0	1.5	1.85	0	0	3.35	3.7	3.23	4.03	2.11	2.39	2.76711	2.37844	3.35897e-13
AATK	ENSG00000181409	protein_coding	2.43	2.67	2.4	2.45	0.97	1.18	1.52	1.48	0.92	0.98	0	0	2.05	2.42	2.26	1.67	0	0	1.1144	1.67208	0.00343192
GPR143	ENSG00000101850	protein_coding	1.23	1.09	0.48	0.9	1.33	0.94	2.61	2.47	1.32	1.33	2.04	1.43	2.34	1.87	2.07	1.53	1.95	2.05	-1.31318	1.74206	0.000349403
ELOVL5	ENSG00000012660	protein_coding	6.76	6.57	6.98	6.97	6.12	6.51	5.54	5.43	6.59	6.92	6.57	6.78	6.99	7.11	6.96	7.3	6.61	6.6	1.23668	6.69548	0.000176836
B4GALNT1	ENSG00000135454	protein_coding	5.37	5.5	5.35	5.39	3.53	3.62	4.33	4.57	4.82	4.79	3	2.89	5.24	5.17	5.19	5.06	2.86	3.27	1.03624	4.6753	0.00268964
NKD1	ENSG00000140807	protein_coding	1.1	1.03	0.76	0.37	2.03	2.1	0	0	0.35	0.45	1.25	1.39	0.1	0	0	0	0.87	0.61	1.63914	0.889998	0.000145816
ORAI3	ENSG00000175938	protein_coding	2.22	2.5	1.77	1.82	2.39	1.83	3.86	3.92	2.08	1.86	3.31	2.79	2.1	1.58	2.28	1.53	2.58	2.36	-1.46158	2.57636	1.42535e-05
TMEM99	ENSG00000167920	protein_coding	2.93	2.9	2.79	2.75	0.97	1.12	4.26	3.9	3.48	3.4	1.92	1.77	3.2	3.07	3.27	2.94	1.52	1.03	-1.11899	2.88429	0.00133812
TRIM29	ENSG00000137699	protein_coding	1.56	1.21	1.75	1.71	2.82	2.44	0	0	0.14	0	0	0	1.03	0.85	1.58	0.8	1.36	1.57	2.91672	1.31368	1.11852e-11
TLE2	ENSG00000065717	protein_coding	4.03	4.43	3.89	3.89	2.81	2.55	6.25	6.43	5.02	4.6	3.9	3.74	4.09	4.24	4.06	3.84	2.49	2.7	-2.03777	4.45735	5.01755e-11
BEX2	ENSG00000133134	protein_coding	1.68	1.98	2.09	1.8	2.29	2.21	0.69	0.98	0.36	0.16	1.13	1.55	1.42	1.51	1.44	1.59	1.91	2.09	1.03698	1.65797	0.0113649
CFAP43	ENSG00000197748	protein_coding	0	0	0	0	0	0	0.85	0.59	0	0	0	0	0	0	0.22	0	0	0	-1.14487	-0.183854	0.0186616
UPK2	ENSG00000110375	protein_coding	1.47	1.92	1.19	0.98	2.13	2.39	6.33	6.42	5.27	4.84	5.5	5.21	0.78	0.72	0.52	0.37	1.6	1.46	-4.60587	4.24899	9.13679e-43
TRPM2	ENSG00000142185	protein_coding	5.07	5.25	5.07	5.02	4.15	4.07	3.85	3.8	4.19	4.08	2.79	2.48	4.4	4.27	4.33	3.91	2.94	3.25	1.40543	4.23779	1.73711e-05
BCAR3	ENSG00000137936	protein_coding	3.06	3.25	2.7	2.56	3.75	3.78	5.56	5.88	3.67	3.67	4.46	4.31	3.08	2.9	2.68	2.56	3.95	3.9	-2.50725	4.00483	1.06788e-15
ABCA12	ENSG00000144452	protein_coding	5.42	4.98	5.48	5.48	1.45	3.13	6.41	6.64	6.43	6.78	1.86	2.62	5.13	5.67	5.19	6.34	1.48	1.71	-1.25268	5.36715	0.000138199
SSFA2	ENSG00000138434	protein_coding	7.2	6.38	7.2	7.3	5.41	6.27	5.79	5.86	6.16	6.8	6.04	6.7	6.6	7.13	6.46	7.62	6.29	6.45	1.07346	6.63173	0.00153582
INPP5F	ENSG00000198825	protein_coding	4.97	4.3	5	4.96	4.56	5.09	3.76	3.64	4.89	5.16	5.01	5.45	4.41	4.75	4.24	5.12	4.72	4.76	1.031	4.79184	0.00336044
MYBL1	ENSG00000185697	protein_coding	3.73	2.6	4.27	4.54	2.17	3.74	2.68	1.75	4.33	5.14	2.91	4.18	4.01	5.12	4.41	6.22	2.97	3.8	1.0658	4.19794	0.00455487
KLHDC7A	ENSG00000179023	protein_coding	0	0	0	0	0	0	0.69	0.89	0	0	0	0	0	0	0	0	0	0	-1.63005	-0.639053	0.000517369
PALM3	ENSG00000187867	protein_coding	2.91	2.92	2.78	3.02	0.8	1.06	4.8	4.18	3.44	3.4	0.38	0.52	2.92	3.23	3.28	3.08	0.85	0.25	-1.54539	2.93531	2.30695e-06
CCPG1	ENSG00000260916	protein_coding	1.23	0	1.03	1.48	1.34	2.67	2.65	1.01	1.04	2.02	2.05	3.5	0.24	1.6	0.63	2.51	2.02	2.77	-1.19382	1.95888	0.00176613
PID1	ENSG00000153823	protein_coding	0	0	0	0	0.1	0	1.07	1.16	0	0	0.33	0.15	0	0	0	0	0	0	-1.68336	-0.0493788	8.26287e-05
RAI2	ENSG00000131831	protein_coding	1.58	1.4	1.57	1.71	3.82	3.75	2.81	2.95	2.42	2.13	4.3	4.36	0	0.54	0.96	0.57	3.31	3.44	-1.33017	2.93288	0.000196128
NDRG4	ENSG00000103034	protein_coding	3.2	3.26	3.06	3.26	3.26	3.38	1.34	1.32	1.63	1.69	1.22	1.52	2.85	2.98	2.95	2.75	3.04	3.07	1.9568	2.76108	9.72227e-09
MANBA	ENSG00000109323	protein_coding	4.15	3.81	4.19	3.93	5.05	5.26	5.22	5.05	4.51	4.65	5.86	5.87	4.2	4.23	4.09	4.23	5.37	5.24	-1.09245	4.89512	0.00140441
GFRA1	ENSG00000151892	protein_coding	9.2	8.95	9.32	9.07	6.86	7.13	7.92	8.3	9.55	9.39	6.7	6.64	9.94	9.77	9.79	9.77	7.51	7.24	1.01529	8.86717	0.00296564
CDKL5	ENSG00000008086	protein_coding	1.39	1.22	1.45	1.37	2.18	2.47	3.7	3.94	2.44	2.82	3.36	3.89	1.52	1.87	1	2.35	2.68	2.86	-2.45313	2.66949	7.84294e-14
NOD2	ENSG00000167207	protein_coding	2.08	1.94	1.97	2.06	0	0	0	1.13	1.3	1.11	0	0	1.59	1.32	1.68	1.62	0	0	1.37757	1.09089	0.000226908
ME1	ENSG00000065833	protein_coding	5.56	5.34	5.68	5.67	5	5.26	4.48	4.3	4.83	5.04	4.71	4.78	5.49	5.59	5.53	5.7	5.64	5.53	1.11731	5.29477	0.00102092
REEP2	ENSG00000132563	protein_coding	1.01	1.41	1.16	1	0.68	0.87	2.98	2.78	2.02	1.63	1.13	0.82	1.76	1.58	2.11	1.77	0.09	0.85	-1.59925	1.61462	5.5817e-06
HSPA12A	ENSG00000165868	protein_coding	3.17	3.11	3.29	3.35	3.98	4.14	1.95	2.11	2.81	2.96	3.81	3.77	2.68	2.87	2.82	3.05	3.33	3.37	1.16051	3.29211	0.00131551
PDE3B	ENSG00000152270	protein_coding	2.76	1.99	3.01	2.88	1.1	1.92	0.89	1.04	2.21	2.56	1.63	2.05	3.15	3.86	3.29	4.16	2.62	3.01	1.50687	2.71218	4.38497e-05
SLC22A4	ENSG00000197208	protein_coding	1.65	1.07	1.58	1.66	0.77	1.12	0.17	0.29	1.79	1.81	0.73	0.84	1.3	1.54	1.87	1.49	1.07	1.04	1.21279	1.32938	0.00521489
LDHD	ENSG00000166816	protein_coding	2.6	2.63	2.61	2.5	3.11	2.8	3.82	4.05	3.21	3.1	3.67	3.32	2.99	3.04	3.11	2.75	2.87	2.81	-1.26271	3.13284	0.000241991
SQRDL	ENSG00000137767	protein_coding	2.87	2.62	2.15	1.91	3.13	2.77	4.94	4.7	3.03	2.76	3.72	3.33	2.68	1.96	2.24	2.09	3.23	2.94	-2.01177	3.22627	2.40124e-10
SFXN2	ENSG00000156398	protein_coding	7.54	7.52	7.8	7.67	5.3	5.31	6.07	6.24	8.2	8.03	5.64	5.41	7.83	7.57	8.06	7.67	5.58	5.28	1.43433	7.16161	7.48762e-06
KIAA1683	ENSG00000130518	protein_coding	0	0.03	0	0	4.27	4.56	1.17	1.96	0.61	0.16	5.61	5.83	0	0.3	0	0	4.09	4.19	-1.74736	3.566	1.42194e-05
C5orf38	ENSG00000186493	protein_coding	3.24	3.57	3.09	3.5	2.25	2.32	4.77	4.18	3.49	3.51	2.21	2.11	3.84	4.05	3.92	3.7	2.79	3.07	-1.02	3.46445	0.00388837
IGSF1	ENSG00000147255	protein_coding	5.17	5.02	5.72	5.6	2.81	2.41	0	0	3.69	3.51	0	0	6.67	6.43	6.98	6.61	3.95	3.57	6.15205	5.13091	5.2888e-54
NRIP1	ENSG00000180530	protein_coding	4.35	2.36	4.91	4.9	2.11	3.7	1.6	1.74	4.39	4.92	2.71	4.17	4.66	5.54	4.94	6.54	3.82	4.07	2.05308	4.4773	6.04192e-10
SMOX	ENSG00000088826	protein_coding	3	3.33	3.44	3.44	3.46	3.3	0.17	0.13	1.93	1.79	2.32	2.23	2.83	2.74	3.24	2.83	2.62	2.51	3.08657	2.79724	4.87314e-18
PPP2R2C	ENSG00000074211	protein_coding	7.01	7.05	7.22	7.23	5.47	5.54	5.55	5.91	6.68	6.67	5.06	5.17	7.08	7.01	7.12	7.04	5.5	5.48	1.34214	6.49858	3.43258e-05
CRIM1	ENSG00000277354	protein_coding	3.7	3.61	3.68	3.66	4.36	5.02	5.76	6.39	5.16	5.43	6.78	7.07	4.54	4.72	4.47	5.03	5.78	5.8	-2.39575	5.45997	1.24394e-14
FLNB	ENSG00000136068	protein_coding	8.78	8.75	8.9	8.79	9.31	9.24	6.97	8	9	8.66	8.73	8.75	9.18	9.06	9.31	8.96	9.01	8.97	1.25113	8.89074	0.000127717
ICOSLG	ENSG00000160223	protein_coding	4.57	4.98	4.58	4.84	3.13	3.35	3.43	3.6	4	3.73	2.55	2.71	3.73	3.94	3.78	3.55	2.45	2.67	1.33307	3.825	6.00695e-05
INHBB	ENSG00000163083	protein_coding	5.19	5.23	4.81	4.89	3.16	3.37	4.11	4.33	3.69	3.59	0.84	1.54	4.32	4.49	4.17	4.22	2.81	2.87	1.04831	4.08859	0.00240474
KRT81	ENSG00000205426	protein_coding	0.94	1.21	0.85	0.77	0	0	2.49	2.79	0.47	0.19	0	0	0.76	0.4	0.5	0	0	0	-1.51457	0.733434	2.66077e-05
ALDH3B2	ENSG00000132746	protein_coding	4.8	4.85	4.44	4.27	2.99	3.16	5.93	6.38	5.09	4.86	2.19	1.86	3.92	3.95	3.7	3.37	1.75	2	-1.28231	4.39798	9.33915e-05
SEMA6A	ENSG00000092421	protein_coding	2.34	2.28	2.7	2.58	1.95	2.59	0.6	0.99	2.3	2.59	2.18	2.65	3.92	4.3	3.89	4.3	3.37	3.74	1.53972	3.06369	2.75867e-05
FGFRL1	ENSG00000127418	protein_coding	6.25	6.62	6.39	6.56	5.2	5.21	4.99	5.28	6.07	5.6	5.22	5.33	6.16	6.32	6.4	6.12	5.12	5.24	1.36835	5.87712	2.39462e-05
DPF3	ENSG00000205683	protein_coding	0	0	0	0	0.3	0.22	2.34	2.47	0	0.25	1.84	1.91	0	0	0	0	0	0	-3.4164	0.569458	9.85452e-19
MKRN2OS	ENSG00000225526	protein_coding	0	0	0	0	0	0	1.03	0.66	0.05	0.01	0.24	0	0.34	0.25	0	0.25	0	0	-4.46108	-0.304903	2.03142e-15
NCKAP5	ENSG00000176771	protein_coding	1.91	1.71	2.29	2.39	0	0	0.5	0.02	1.84	1.82	0	0	2.88	3.19	2.84	3.5	0	0	1.62095	1.77934	4.73283e-05
OPTN	ENSG00000123240	protein_coding	1.61	1.41	1.62	1.51	2.88	3.22	3.98	3.35	2.41	2.47	3.78	4.13	2.03	2.51	2.03	2.48	3.54	3.31	-2.11544	2.95994	1.2692e-10
BTC	ENSG00000174808	protein_coding	0.93	0.15	1.41	1.07	0	0	1.81	1.65	0.11	0.98	0	0	2.02	2.42	2.04	2.85	0.14	0.29	-1.05752	1.24443	0.00959181
LIFR	ENSG00000113594	protein_coding	1.81	1.05	1.75	2.16	2.3	3.95	2.71	2.98	2.56	3.46	3.93	5.2	1.78	2.95	2.16	3.67	3.34	3.96	-1.3128	3.27931	0.000243523
MICAL2	ENSG00000133816	protein_coding	2.35	2.3	2.58	2.43	4.54	4.31	0.73	1.3	2.59	2.47	3.69	3.55	2.43	2.35	2.63	2.47	3.6	3.51	1.31071	3.141	0.000410985
LDLRAD3	ENSG00000179241	protein_coding	3.9	3.79	4.07	3.83	3.09	2.83	2.33	2.76	3.84	3.81	2.69	2.44	3.91	3.77	4.02	3.83	2.96	2.92	1.33496	3.48484	8.52474e-05
CAPN5	ENSG00000149260	protein_coding	1.37	1.77	1.63	1.46	5.6	5.55	3.82	4.37	2.61	2.47	5.47	5.51	1.71	1.62	1.61	1.2	5.24	5.3	-2.48191	4.29967	2.5019e-14
SLC45A3	ENSG00000158715	protein_coding	3.08	2.84	3.13	3.07	3.17	2.77	1.62	2.27	2.69	2.27	2.14	1.93	2.93	2.71	2.92	2.47	2.39	2.37	1.01813	2.68527	0.00611576
ABLIM3	ENSG00000173210	protein_coding	2.99	2.92	2.65	2.7	2.28	2.31	4.09	4.61	2.99	2.44	1.86	1.83	2.75	2.54	2.77	2.44	1.68	1.48	-1.36072	2.84834	4.73283e-05
PLAC8	ENSG00000145287	protein_coding	1	1.24	0.73	0.55	0	0	0.17	0	0	0.06	0	0	0.05	0	0	0.05	0	0	1.51428	0.0444609	0.00103386
FAM110B	ENSG00000169122	protein_coding	0.88	0.36	0.39	0	1.7	1.71	2.78	2.88	0.61	0.49	2.51	2.29	1.16	0.43	0.63	0.7	1.82	1.43	-2.11513	1.57925	1.02753e-09
ARHGAP40	ENSG00000124143	protein_coding	0	0	0	0	0	0	1.07	0.77	0	0	0	0	0	0	0	0	0	0	-2.5937	-1.13048	1.24814e-08
FAM81A	ENSG00000157470	protein_coding	1.95	1.85	2.15	2.19	0	0	0.77	0.48	1.42	1.71	0	0	1.79	2.04	1.5	2.41	0	0	1.33842	1.28934	0.000789002
ARMCX2	ENSG00000184867	protein_coding	1.69	1.49	1.96	1.66	0	0.1	0.4	0.43	0.74	1.01	0	0	2.39	2.49	2.58	2.67	0.87	1.15	1.23582	1.48702	0.0029007
PIK3IP1	ENSG00000100100	protein_coding	0	0	0	0	0	0	2.47	2.79	0.92	0.33	0.68	0.33	0	0	0	0	0	0	-3.17826	0.54319	1.02964e-17
FAT4	ENSG00000196159	protein_coding	0	0	0	0	0.41	1.35	2.07	3.39	3.01	3.28	3.65	4.34	0.34	1.2	1.06	1.89	0.76	1.21	-3.35089	2.26722	8.21983e-20
RNF223	ENSG00000237330	protein_coding	5.72	5.95	5.92	6.04	5.12	4.98	4.66	4.51	5.95	5.73	5.07	4.98	5.6	5.66	5.71	5.4	4.77	4.95	1.31225	5.44379	6.40715e-05
PGBD5	ENSG00000177614	protein_coding	2.74	2.75	2.84	2.73	2.78	2.53	1.03	1.26	2.26	1.86	2.54	2.34	1.84	1.88	2.23	1.57	1.9	1.57	1.6426	2.28555	3.43321e-06
SYTL5	ENSG00000147041	protein_coding	4.6	4.22	5.19	5.12	0	1.61	1.64	1.56	4.96	5.32	0	0	5.28	5.36	5.36	5.85	1.28	1.01	2.88242	4.34778	1.41197e-18
CADPS2	ENSG00000081803	protein_coding	2.45	1.81	3.01	2.9	1.53	2.09	0.6	0.91	1.61	2.05	1.69	2.06	3.68	3.86	3.81	4.3	3.58	3.5	1.4396	2.89249	0.000138465
SRMS	ENSG00000125508	protein_coding	0	0	0	0	0	0.01	1.29	1.59	0	0	0.46	0.45	0.74	0.34	0.25	0	0.14	0	-1.79233	0.321362	1.13695e-05
SUSD6	ENSG00000100647	protein_coding	4.31	4.21	4.25	4.04	5.92	5.81	5.17	6.1	4.76	4.65	6.4	6.2	4.44	4.33	4.4	4.17	5.89	5.76	-1.39403	5.32684	1.77486e-05
SOCS3	ENSG00000184557	protein_coding	3.07	3.49	2.95	3.03	3.13	3.12	5.14	5.46	5.41	5.25	5.49	5.32	3.88	3.82	3.79	3.6	3.54	3.62	-1.94992	4.38478	6.43299e-10
WNT10B	ENSG00000169884	protein_coding	2.46	2.62	2.51	2.5	0	0.06	1.45	1.67	2.68	2.18	0	0	2.23	2.2	2.28	1.97	0	0	1.03266	1.77916	0.00720485
FOXO1	ENSG00000150907	protein_coding	0.67	1.13	0.55	0.33	2.15	2.56	1.77	2.22	1.69	1.77	3.12	3.16	1.26	1.45	0.96	1.22	2.57	2.74	-1.05666	2.03445	0.0106971
ACSS3	ENSG00000111058	protein_coding	4.1	4.04	3.96	3.88	2.98	3.58	5.35	5.31	4.08	4.43	4.23	4.58	4.05	4.36	4.08	4.55	4.21	4.19	-1.20035	4.30666	0.000340907
MAN1A1	ENSG00000111885	protein_coding	2.69	2.51	3.07	3.1	2.07	3.11	1.37	1.38	2.89	3.69	2.96	3.61	3.92	4.68	3.92	5.1	3.94	4.44	1.28867	3.5712	0.000484981
NKAIN1	ENSG00000084628	protein_coding	2.05	2.16	2.27	1.99	1.36	1.14	0.6	0.54	1.86	1.31	0.61	0.25	1.45	1.6	1.38	0.8	0.55	0.29	1.60145	1.41848	2.35864e-05
NEIL2	ENSG00000154328	protein_coding	5.29	5.21	5.4	5.14	4.37	4.3	4.23	4.19	5.47	5.15	3.96	3.7	5.41	5.08	5.39	5.01	4.43	4.31	1.09504	4.87335	0.00138065
TSKU	ENSG00000182704	protein_coding	6.16	6.31	6.46	6.49	4.75	4.73	4.02	3.94	6.51	6.27	4.6	4.45	6.4	6.45	6.29	6.01	5.44	5.36	2.31797	5.81682	7.40302e-14
TACC1	ENSG00000147526	protein_coding	6.23	5.97	6.1	6.09	5.43	5.93	7.08	7.55	6.57	6.88	6.99	7.36	6.2	6.41	5.9	6.5	6.37	6.5	-1.17302	6.54666	0.000407989
SH3PXD2B	ENSG00000174705	protein_coding	5.53	5.59	5.39	5.39	7.34	7.2	3.92	4.85	4.96	4.73	6.29	6.25	5.05	5.13	5.03	4.74	6.53	6.46	1.15451	5.94058	0.000568575
NBEA	ENSG00000172915	protein_coding	1.23	0.41	1.02	1.26	2.1	3.07	2.04	2.22	1.72	2.17	3.62	4.6	1.42	2.22	1.08	2.87	3	3.56	-1.19053	2.65686	0.00198574
NCAM2	ENSG00000154654	protein_coding	5.63	4.59	5.57	5.56	3.8	4.98	6.86	6.27	6.32	6.79	6.31	7.13	5.43	6.01	5.36	6.55	5.62	5.81	-1.34098	6.00176	3.55767e-05
TMPRSS3	ENSG00000160183	protein_coding	3.7	3.64	4.18	4.11	0.43	0.63	2.02	2.04	4.07	3.92	1.06	0.66	3.94	3.87	3.99	3.83	0.92	0.37	1.69853	3.2165	4.02988e-07
NECTIN4	ENSG00000143217	protein_coding	4.08	3.95	4.06	3.89	4.04	4.06	5.32	5.74	4.71	4.46	4.58	4.39	4.2	4.05	4.2	3.87	4.56	4.42	-1.46751	4.45983	5.58676e-06
CALCR	ENSG00000004948	protein_coding	2.08	1.76	2.38	2.5	0.43	1.06	0.34	0.13	1.58	2.12	0.56	0.63	3.72	3.95	3.78	4.37	1.65	1.66	1.75996	2.50355	5.6065e-06
SLC3A2	ENSG00000168003	protein_coding	10.05	10.02	10.23	10.09	10.51	10.12	8.21	8.13	9.59	9.38	8.85	8.43	10	9.75	10.14	9.77	9.92	9.86	1.92295	9.77385	4.48592e-10
SPANXA1	ENSG00000198021	protein_coding	0	0	0	0	0	0	3.23	1.98	0	0	0	0	0	0	0	0	0	0	-6.6021	-0.344256	3.14632e-39
INHBE	ENSG00000139269	protein_coding	1.89	1.85	2.51	2.34	0	0	0	0	0	0	0	0	0.34	0.1	0.43	0.05	0	0	5.01545	0.501968	7.15407e-25
ATRNL1	ENSG00000107518	protein_coding	7.35	7.07	7.46	7.38	3.89	4.58	5.31	5.25	6.36	6.96	3.28	3.46	5.4	5.7	5.33	5.93	3.41	2.97	1.99126	6.0123	1.20954e-10
ZNF703	ENSG00000183779	protein_coding	6.22	6.69	6.53	6.79	5.38	5.74	5.45	5.23	7.08	6.8	5.11	5.3	6.79	7.12	6.88	6.78	5.54	5.82	1.19771	6.32049	0.000314044
KAZN	ENSG00000189337	protein_coding	3.54	3.67	3.56	3.69	1.87	1.81	1.95	2.4	3.41	3.3	1.67	1.82	3.68	3.71	3.57	3.66	2.2	2.37	1.46411	3.07358	1.48603e-05
IGFL1	ENSG00000188293	protein_coding	0	0	0	0	0	0	2.95	2.86	1.56	1.49	0	0	0	0	0	0	0	0	-4.23041	0.476089	8.7588e-27
LRTOMT	ENSG00000184154	protein_coding	3.24	3.39	3.45	3.25	3.46	3.22	4.39	4.61	3.43	3.08	3.62	3.74	3.75	3.57	3.54	3.49	3.64	3.34	-1.13024	3.62701	0.0010601
EML1	ENSG00000066629	protein_coding	4.79	4.7	4.89	4.9	4.87	5.07	3.63	3.95	4.17	4.26	4.53	4.63	4.87	4.9	4.97	5	5.2	5.08	1.00429	4.76021	0.0042436
FBLIM1	ENSG00000162458	protein_coding	1.18	1.1	0.94	0.63	0.24	0	2.36	2.64	1.23	1.01	0.78	0.49	0	0	0	0	0	0	-1.31148	0.760055	0.000370674
TIPARP	ENSG00000163659	protein_coding	4.96	4.76	5.46	5.35	5.84	6.19	3.73	4	5.15	5.6	6.19	6.44	5.22	5.2	5.35	5.67	6.18	6.06	1.04811	5.59972	0.00253144
DUSP2	ENSG00000158050	protein_coding	3.33	3.76	3.36	3.28	1.91	1.74	4.7	4.73	4.31	4.31	3.56	2.95	3.51	3.55	3.51	3.25	2.12	2.16	-1.09031	3.55579	0.00164854
HMCN1	ENSG00000143341	protein_coding	5.22	4.72	5.01	5.07	0.88	2.81	5.98	6.64	6.18	6.45	3.02	3.64	5.41	5.9	5.26	6.33	3.19	3.27	-1.30013	5.26938	6.94278e-05
SCN4A	ENSG00000007314	protein_coding	1.18	1.57	1.78	1.86	0	0	0	0	0	0	0	0	0	0	0	0	0	0	3.87071	-0.0673692	1.69783e-15
CROT	ENSG00000005469	protein_coding	3.42	3.15	3.51	3.54	3.21	3.77	4.59	4.34	4.46	4.92	4.83	5.23	3.56	3.74	3.23	4.09	3.94	3.97	-1.11857	4.11556	0.00120211
LEF1	ENSG00000138795	protein_coding	4.04	3.96	4.08	4	0.48	0.92	2.6	2.97	3.33	3.08	0.72	0.45	3.64	3.69	3.64	3.71	1	1.05	1.25659	3.11282	0.000239058
MAP3K8	ENSG00000107968	protein_coding	0	0	0.13	0.21	0.3	0.3	1.47	0.97	1.83	2.22	2.2	2.53	0.56	0.82	0.5	0.8	1.38	1.29	-1.4229	1.22443	0.000831649
AMPD1	ENSG00000116748	protein_coding	0	0	0	0	0.19	0.18	1.42	0.73	0.11	0	0.01	0	0	0	0	0.33	0.14	0.17	-1.24174	0.150063	0.00491814
TMEM40	ENSG00000088726	protein_coding	0	0	0	0	0	0	2.08	1.82	0.53	0.29	0	0	0	0.54	0.38	0.25	0	0	-2.33527	0.251871	9.51669e-10
C1QL4	ENSG00000186897	protein_coding	0	0	0	0	0	0	1.03	0.93	0	0	0	0	0.74	0.05	0.07	0	0	0.08	-1.12619	0.116917	0.0172994
B3GALT4	ENSG00000206285	protein_coding	0.34	0.51	0.17	0.37	0	0	1.91	1.65	0.37	0.36	0	0	0.25	0	0	0	0	0	-1.29505	0.361039	0.00130386
FAM105A	ENSG00000145569	protein_coding	0	0	0	0	0	0	1.47	1.54	0	0.41	0	0	0.14	0.3	0	0.7	0	0	-1.85877	0.159725	3.59891e-06
PTPN21	ENSG00000070778	protein_coding	3.78	3.65	3.79	3.85	2.4	3.13	4.99	4.88	4.06	4.15	3.34	3.66	4.37	4.54	4.19	4.59	3.82	3.94	-1.16239	4.04992	0.000605969
SLC43A1	ENSG00000149150	protein_coding	2.61	2.74	2.66	2.51	0	0	1.42	1.67	1.23	0.76	0	0	1.47	1.3	1.68	1.55	0	0	1.17611	1.48532	0.00152864
ING4	ENSG00000111653	protein_coding	3.87	3.93	3.8	3.62	4.01	3.84	5.08	5	3.78	3.86	4.24	4.08	4.14	4.03	4.01	3.73	4.17	3.91	-1.07861	4.12196	0.00171661
BAG2	ENSG00000112208	protein_coding	2.87	2.76	3.25	3.29	1.67	2.29	1.89	1.18	2.48	3.34	2.6	2.81	4.35	4.64	4.22	5.08	3.61	3.87	1.32685	3.46227	0.000327618
WNT2B	ENSG00000134245	protein_coding	1.19	0.77	0.74	0.03	0	0	3.36	4.25	1.96	1.58	0	0	2.1	2.07	1.34	1.49	0	0	-2.81386	1.68252	1.86491e-17
MAP2	ENSG00000078018	protein_coding	2.74	2.2	2.45	2.6	5.38	5.94	3.78	3.81	3.4	3.75	6.04	6.5	2.55	2.7	2.23	3.17	5.38	5.61	-1.24438	4.72391	0.000297919
SLC12A5	ENSG00000124140	protein_coding	1.84	1.52	1.45	1.37	0.97	1.22	2.61	2.95	1.8	1.61	1.37	1.41	1.48	1.84	1.6	1.33	1.02	1.05	-1.04361	1.68806	0.00568846
C1orf226	ENSG00000239887	protein_coding	5.55	5.64	5.99	5.88	5.37	5.31	3.87	3.94	6.37	6.03	5.23	5.2	6.03	5.99	6.38	6.02	5.54	5.5	1.74959	5.67663	2.98377e-08
FGFBP2	ENSG00000137441	protein_coding	2.81	3.03	3.53	3.46	0	0	0	0	3.54	3.46	0	0	2.65	2.54	2.81	2.53	0	0	4.04608	2.27244	1.47361e-23
MYO1F	ENSG00000142347	protein_coding	0	0	0	0	1.11	0.6	1.17	0.59	0	0	0.61	0.72	0	0.34	0	0.05	0.26	0.61	-1.09283	0.333094	0.02198
ANK3	ENSG00000151150	protein_coding	4.06	3.49	3.99	3.99	1.9	3.24	5.82	5.83	4.56	5.13	3.6	4.38	3.62	4.19	3.52	4.62	2.89	2.97	-1.96236	4.28115	2.98971e-10
GPRC5B	ENSG00000167191	protein_coding	2.21	2.22	2.23	2.33	0.88	0.71	0.03	0.66	2.27	2.09	0.24	0	3.32	3.27	3.65	3.37	0	0	1.85232	2.15099	4.02988e-07
IGIP	ENSG00000182700	protein_coding	0	0	0.37	1	0.03	1.85	1.98	0.87	0.67	1.18	1.08	2.67	0	0.72	0	1.89	0.68	1.5	-1.93324	1.10461	1.10397e-06
FBXO32	ENSG00000156804	protein_coding	0.19	0	0.07	0	0	0	0.89	1.11	0	0.29	0	0	0	0.15	0.11	0	0	0.03	-1.06018	0.0824612	0.01993
SLC18B1	ENSG00000146409	protein_coding	3.79	3.36	3.82	3.8	1.33	1.88	2.36	2.38	3.22	3.24	1.3	1.43	3.91	3.89	3.78	4	2.4	1.71	1.27825	3.13796	0.000246917
HCAR1	ENSG00000196917	protein_coding	1.52	1.15	0.67	0.44	0	0	2.45	3.48	1.19	1.09	0	0	0.43	0.3	0.22	0	0	0	-1.65926	0.928378	1.43926e-06
GATA4	ENSG00000136574	protein_coding	0.87	0.82	1.59	1.51	0	0	0	0	0.78	0.69	0	0	1.94	2.25	2.44	1.78	0	0	4.69261	0.800212	1.03738e-13
ANKRD13B	ENSG00000198720	protein_coding	3.5	3.84	3.6	3.85	1.47	1.66	2.72	2.48	3.02	2.85	0.46	0.06	3.7	3.93	3.79	3.58	1.32	1.57	1.14202	3.01101	0.00129118
B3GAT1	ENSG00000109956	protein_coding	0.74	0.67	0.73	0.79	0	0	0	0	0.05	0	0	0	0	0	0	0	0	0	1.07616	-0.395471	0.0214517
PALLD	ENSG00000129116	protein_coding	6.11	5.99	6.11	6.16	5.19	5.73	4.96	5.01	5.47	5.65	5.53	5.92	6.29	6.51	6.28	6.64	6.02	6.08	1.123	5.93804	0.000863169
ZBTB18	ENSG00000179456	protein_coding	2.82	2.33	2.99	3.04	1.74	2.05	0.34	0.35	0.48	0.52	0.99	1.35	0	0	0	0	0	0	2.30671	1.4546	1.56119e-10
GLA	ENSG00000102393	protein_coding	5.65	5.64	5.71	5.52	6.65	6.34	4.58	4.63	4.98	5.02	5.86	5.57	5.79	5.49	5.86	5.62	6.74	6.6	1.10384	5.85326	0.00116187
CSTA	ENSG00000121552	protein_coding	0	0.3	0	0	0	0	4.23	3.78	1.48	1.97	0.84	0.82	0	0	0	0	0	0	-3.88765	1.35665	1.50273e-28
NEDD4L	ENSG00000049759	protein_coding	4.79	4.76	4.44	4.42	5.09	5.12	6.91	7.26	5.28	5.24	5.47	5.56	4.56	4.67	4.51	4.5	5.21	5.28	-2.2613	5.42661	1.98852e-13
PIK3CD	ENSG00000171608	protein_coding	1.44	1.31	1.34	1.33	1.75	1.47	0.1	0.59	0	0	0.63	0.41	1.24	1.58	1.23	1.15	1.47	1.37	1.0399	1.16464	0.0155325
FCMR	ENSG00000162894	protein_coding	3.31	3.54	3.53	3.4	0.68	0.66	0.17	0	2.52	2.17	0	0	3.54	3.4	3.79	3.34	1.11	0.61	3.85145	2.59624	1.1971e-24
CTSF	ENSG00000174080	protein_coding	3.12	3.28	2.89	2.85	3.45	3.04	4.46	4.43	3.36	3.31	3.92	3.57	2.76	2.34	2.45	2.12	2.48	2.32	-1.18342	3.29086	0.000548068
BNIPL	ENSG00000163141	protein_coding	2.08	2.07	2.05	1.9	1.84	1.87	4.41	4.7	3.19	3.05	2.13	1.84	3.16	3.01	3.15	2.89	2.45	2.34	-2.42887	2.93719	3.06948e-14
CYP2S1	ENSG00000167600	protein_coding	1.51	1.45	1.59	1.37	1.66	1.77	0.03	0.48	0.22	0	0.49	0	1.03	0.65	0.9	0.74	0.79	1.05	1.22538	1.05423	0.00330831
C8orf46	ENSG00000169085	protein_coding	1.07	1.22	2.06	2.21	0	0	0	0	2.04	2.16	0	0	3.17	3.05	3.53	3.58	0	0	2.32463	1.8165	2.59546e-07
RP11-40A7.2	ENSG00000283526	protein_coding	0	0	0	0	0	0	1.45	2	0	0	0	0	0	0	0	0	0	0	-2.73951	-0.615966	7.4359e-12
PAOX	ENSG00000148832	protein_coding	0	0	0	0	0	0	1.13	1.08	0.61	0.66	0	0	0	0	0	0	0	0	-1.35954	-0.273535	0.00149961
STARD4	ENSG00000164211	protein_coding	4.36	3.67	4.68	4.83	3.85	4.65	3.08	2.54	3.3	4.03	3.48	4.18	4.27	4.83	4.2	5.55	4.41	4.8	1.28512	4.31708	0.000196839
NSUN6	ENSG00000241058	protein_coding	2.06	0.89	2.14	2.25	1.45	1.99	2.94	2.54	2.69	3.14	2.61	3.2	2.91	2.95	2.62	3.56	2.82	2.68	-1.08442	2.64076	0.00333845
PCMTD1	ENSG00000168300	protein_coding	1.7	0.76	1.59	1.95	1.92	3.12	3.11	2.47	1.56	2.62	2.96	4.15	1.3	2.37	1.34	2.98	2.77	2.97	-1.43665	2.57171	4.56306e-05
PDE4B	ENSG00000184588	protein_coding	2.69	2.29	2.46	2.16	0	0	4.55	4.99	3.32	3.43	0.86	0.59	2.46	2.33	2.04	2.49	0	0	-2.22682	2.72653	2.0431e-12
TMEM229B	ENSG00000198133	protein_coding	5.19	5.24	5.41	5.34	3.31	3.17	3.27	3.86	5.41	5.1	2.01	1.29	6.06	5.82	6.29	5.87	3.43	3.26	1.67544	4.93573	1.45169e-07
RASSF8	ENSG00000123094	protein_coding	3.29	2.3	3.36	3.38	1.99	3.71	4.11	3.9	4.42	5.07	3.7	4.82	3.71	4.83	3.86	5.57	3.34	3.85	-1.0729	4.07895	0.00227522
ADM	ENSG00000148926	protein_coding	2.39	2.39	2.48	2.58	0	0.14	4.5	4.39	3.19	3.2	3.28	3.04	3.37	3.18	3.33	3.15	2.83	2.65	-1.99166	3.08516	5.43929e-10
FGD3	ENSG00000127084	protein_coding	4.64	4.65	4.36	4.28	1.48	1.34	3.26	3.55	4.19	3.97	0.41	0	4.36	4.08	4.19	3.74	1.18	0.74	1.28544	3.61847	0.000125716
SOWAHA	ENSG00000198944	protein_coding	2.05	2.25	1.59	1.33	0.6	0.9	4.04	4.03	2.76	3.09	1.08	1.27	1.48	1.71	1.16	1.75	0	0.21	-1.82163	2.19055	2.60266e-08
SLC24A3	ENSG00000185052	protein_coding	3.18	3.23	2.91	2.89	2.06	2.34	4.9	5.44	4.92	4.7	4.09	3.94	3.11	3.04	2.89	2.82	2.31	2.42	-1.9296	3.75193	1.01409e-09
AMOT	ENSG00000126016	protein_coding	2.95	2.73	3.01	2.67	3.23	3.4	3.65	4.23	2.99	3.05	3.32	3.3	3.32	3.22	3.21	3.48	3.52	3.38	-1.07032	3.31286	0.00257015
TFF1	ENSG00000160182	protein_coding	11.77	12.03	12.28	12.3	11.35	11.23	11.19	10.63	13.13	12.97	12.78	12.43	11.23	11.08	11.6	11.21	10.85	10.75	1.0295	11.9191	0.00247027
ACSL4	ENSG00000068366	protein_coding	4.03	3.31	4.3	4.38	3.38	4.43	1.79	1.24	2.6	3.5	2.76	3.8	3.73	4.65	3.73	5.21	4.08	4.47	2.24573	3.91068	1.95317e-11
NR2F1	ENSG00000175745	protein_coding	0.99	1.15	0.98	1.19	0	0	2.64	2.72	2.09	2.31	0	0	2.56	2.9	2.71	2.82	0.05	0	-1.55186	1.74024	1.43763e-05
METTL8	ENSG00000123600	protein_coding	5	4.48	5.09	5.01	3.78	4.28	3.97	3.63	4.68	4.93	3.95	4.3	4.77	4.96	4.56	5.18	4.21	4.02	1.01539	4.55441	0.00397874
ARHGAP30	ENSG00000186517	protein_coding	0	0	0	0	0.76	0.41	1.26	1.24	0.59	0.33	1.13	0.93	0.1	0.34	0	0.05	1.48	1.27	-1.39078	0.673503	0.00121383
ST3GAL1	ENSG00000008513	protein_coding	3.17	3.17	2.97	2.89	3.52	3.55	3.84	4.59	3.43	3.26	4.38	4.36	2.21	2.24	1.97	1.78	3.26	3.28	-1.03628	3.44452	0.00346592
LMBRD1	ENSG00000168216	protein_coding	3.04	2.48	3.17	3.04	2.61	3.36	4.44	3.91	3.49	4.02	3.63	3.88	3.2	3.6	3.07	3.81	3.36	3.42	-1.35275	3.49263	5.41392e-05
SIPA1L2	ENSG00000116991	protein_coding	4.72	4.56	5.01	5.02	5.38	5.61	2.93	3.42	4.52	4.57	5.41	5.67	5.2	5.3	5.34	5.59	5.87	5.89	1.49778	5.19644	4.70303e-06
MAPT	ENSG00000277956	protein_coding	4.05	4.05	4.02	3.96	3.76	3.68	2.72	3.2	3.81	3.52	3.42	3.38	4.23	4.17	4.39	4.1	3.63	3.49	1.1183	3.8164	0.00133417
RAMP1	ENSG00000132329	protein_coding	3.7	3.88	3.8	3.88	1.26	1.28	2.78	2.64	3.78	3.85	0.24	0.29	4.04	4.11	4.25	3.83	1.11	1.27	1.14215	3.26412	0.00123394
LMO2	ENSG00000135363	protein_coding	0.05	0.11	0	0.12	1.7	1.44	1.23	1.78	0.88	0.96	2.45	2.26	0.07	0.2	0.56	0.25	2.35	2.58	-1.41076	1.40903	0.000536396
HR	ENSG00000168453	protein_coding	6.31	6.54	6.16	6.31	3.84	3.92	5.19	5.44	5.81	5.38	2.61	2.52	6.26	6.35	6.23	5.94	3.71	3.91	1.17009	5.5512	0.000444924
GAMT	ENSG00000130005	protein_coding	5.23	5.46	4.91	4.84	3.08	2.75	6.64	6.31	5.56	5.37	4.11	3.91	4.76	4.62	4.63	4.16	2.57	2.4	-1.06918	4.91988	0.00165304
MEGF9	ENSG00000106780	protein_coding	7.1	6.78	7.24	7.19	5.8	6.41	5.58	5.98	6.22	6.49	5.39	5.8	6.74	7.01	6.64	7.21	6.26	6.29	1.2075	6.54487	0.000256221
DNAJC12	ENSG00000108176	protein_coding	2.21	1.62	2.27	2.11	0	0.47	1.29	0.66	1.01	1.39	0	0	2.51	2.32	2.21	2.77	1.18	0.93	1.03433	1.62462	0.0156641
SLC7A8	ENSG00000092068	protein_coding	3.38	3.68	3.47	3.31	3.51	3.44	4.5	5.1	3.69	3.34	3.36	3.25	3.58	3.71	3.6	3.39	3.18	3.35	-1.23479	3.68962	0.000252653
SPATA7	ENSG00000042317	protein_coding	1.62	1.28	1.86	1.88	2.31	2.71	3.55	3.06	2.18	2.73	3.39	3.72	1.95	1.98	1.72	2.35	2.77	2.94	-1.7965	2.62872	9.63511e-08
PLA2G3	ENSG00000100078	protein_coding	2.72	2.68	2.62	2.79	0	0	0.55	0.91	0.65	0.56	0	0	2.89	2.69	2.95	2.95	0	0	1.99212	1.826	1.54193e-08
IKZF2	ENSG00000030419	protein_coding	0	0	0	0	0	0	0.93	1.79	0	0.9	0	0.59	0.31	1.25	0.04	1.92	0	0.29	-2.29587	0.3878	1.15343e-08
DAB2	ENSG00000153071	protein_coding	1.05	0.67	0	0.25	0	0.3	2.12	2.35	0.14	0.2	1.38	1.11	0	0	0	0	1.48	1.31	-1.30749	0.848395	0.000497471
TET2	ENSG00000168769	protein_coding	6.37	5.51	6.67	6.77	3.17	4.9	4.1	4.41	6.11	6.69	4.19	5.28	5.91	6.82	6	7.53	4.51	5.01	1.79145	5.92072	1.0963e-08
PLLP	ENSG00000102934	protein_coding	0.93	0.87	0.55	0.78	0.1	0.26	2.51	2.45	0.92	0.79	0.63	0.45	1.34	1.25	1.19	0.98	0.43	0.55	-1.51877	1.11403	3.03754e-05
TMEM219	ENSG00000149932	protein_coding	5.37	5.42	5.24	5.17	5.09	4.9	6.77	6.59	5.94	5.79	5.52	5.17	5.61	5.44	5.57	5.15	5.03	4.88	-1.228	5.56951	0.00019747
SCNN1A	ENSG00000111319	protein_coding	2.31	2.39	2.2	2.46	0.43	0.47	0.89	1.65	1.65	1.18	0	0	1.9	2.05	2.14	1.78	0.1	0.03	1.05944	1.55679	0.00520691
IDUA	ENSG00000127415	protein_coding	3.02	3.2	2.96	3.01	3.17	3.4	4.38	3.96	3.81	3.32	4.14	4.13	2.72	2.98	2.65	2.75	3.22	3.24	-1.00513	3.44869	0.00490576
LMX1B	ENSG00000136944	protein_coding	5.71	5.98	5.86	5.92	5.44	5.57	4.75	5.01	5.66	5.39	4.65	4.81	6.06	6.11	6.24	6.04	5.81	5.91	1.02448	5.68163	0.00296564
ZNF385A	ENSG00000161642	protein_coding	5.21	5.64	5.08	5.37	4.73	4.88	4.1	4.15	3.98	3.69	2.82	3.29	4.79	5.06	4.83	4.46	4.15	4.48	1.38112	4.64437	2.35864e-05
BCAT1	ENSG00000060982	protein_coding	2.17	1.64	2.49	2.4	0	0	0.34	0	0.22	0.9	0	0	1.47	1.79	1.11	2.46	0	0	2.02215	1.08468	2.95913e-07
FAM155B	ENSG00000130054	protein_coding	3.59	3.99	3.76	3.7	3.95	3.81	2.36	2.83	3.45	3.02	3.59	3.5	2.94	2.93	3.04	2.51	3.11	3.13	1.2457	3.39534	0.000292443
MCIDAS	ENSG00000234602	protein_coding	0	0	0	0	0	0	0.64	1.1	0.71	0.69	0	0	1.17	1.23	0.84	0.53	0	0	-1.29185	0.248014	0.00544556
DUSP9	ENSG00000130829	protein_coding	5.36	5.56	5.22	5.2	1.29	1.58	4.23	4.47	4.91	4.77	0.99	0.45	4.74	4.65	4.55	4.14	0.79	0.37	1.16588	4.30241	0.000522505
NPAS3	ENSG00000151322	protein_coding	0	0	0.59	0.25	0	0	1.07	1.11	0.25	0.49	0	0	1.88	1.67	1.67	2.04	0	0	-1.27636	0.617743	0.00329448
SCN5A	ENSG00000183873	protein_coding	0.65	0.67	0.24	0.67	0.33	0	0	0	0	0	0.05	0	0.14	0.58	0.38	0	0.14	0	1.06223	0.216767	0.0267164
ABCC6	ENSG00000275331	protein_coding	0	0.16	0	0	0	0	1.76	1.84	0.19	0	0	0	0	0	0	0	0	0	-1.71775	-0.035598	1.10694e-05
LRRN1	ENSG00000175928	protein_coding	1.14	0.72	0.85	1.12	1.19	1.73	2.02	2.4	0.96	1.16	1.8	2.13	1.4	1.58	0.98	1.93	1.75	1.12	-1.22216	1.54474	0.00139591
ZNF385B	ENSG00000144331	protein_coding	1.9	2.03	2.03	2.13	0	0	0	0.1	1.02	0.25	0	0	5.43	5.52	5.6	5.79	0.79	1.33	2.09612	3.57017	3.04891e-08
MYO15B	ENSG00000266714	protein_coding	1.64	1.33	1.27	1.56	1.47	1.69	3.35	3.44	2.14	1.66	2.12	2.5	1.75	1.71	1.3	1.29	1.32	1.53	-1.8429	2.01412	3.67778e-08
F7	ENSG00000057593	protein_coding	1.1	0.61	0.57	0.64	0	0	0	0	0	0	0	0	0	0	0	0	0	0	1.61105	-0.580898	0.000379561
IRS1	ENSG00000169047	protein_coding	7.86	7.67	8.11	8.11	6.67	7.01	4.18	4.8	7	6.96	5.09	5.22	7.75	7.92	7.63	7.91	6.82	6.88	3.30009	7.2202	4.53512e-26
ALDH1L2	ENSG00000136010	protein_coding	4.53	3.96	5.05	4.96	2.53	3.06	0.77	0.85	2.36	2.45	1.82	2.25	0	0	0	0	0.76	0.98	3.50672	3.02059	6.17527e-25
OAS1	ENSG00000089127	protein_coding	0	0	0	0	0	0	1.31	0.83	0	0.11	0	0	0	0	0	0	0	0	-1.95844	-0.731752	5.71548e-06
GPX2	ENSG00000176153	protein_coding	1.15	1.26	1.23	0.71	0	0	0	0	0	0	0	0	1.68	1.53	1.84	1.6	0	0	1.52074	0.581761	0.000502885
SPTLC3	ENSG00000172296	protein_coding	0	0	0	0	0	0	1.03	0.77	0	0	0.42	0.79	0	0	0	0	0	0	-3.24057	-0.670764	1.37449e-11
ULBP1	ENSG00000111981	protein_coding	1.67	1.12	1.41	1.72	0.3	0.41	0.3	0.4	0.61	0.85	0.72	0.92	0.63	0.82	0.52	1.04	0	0	1.13144	0.871198	0.00872732
BGN	ENSG00000182492	protein_coding	2.73	2.95	2.91	2.86	2.78	2.61	0	0.19	0.02	0	0	0.06	1.38	0.76	1.25	0.95	0.65	0.9	2.88303	1.77606	9.45398e-16
ADAMTS17	ENSG00000140470	protein_coding	0.67	0.87	0.95	0.67	3.23	3.05	0	0.02	1.27	0.39	2.2	2.36	0.14	0.2	0.16	0.42	2.44	2.72	1.11214	1.74593	0.0155414
TRIM47	ENSG00000132481	protein_coding	4.68	4.87	4.59	4.52	2.54	2.09	2.26	2.24	2.7	2.54	0	0.15	3.36	3.3	3.22	2.75	0.52	0.44	2.58908	3.26505	6.30274e-16
TRIM6	ENSG00000121236	protein_coding	1.54	1.49	1.9	1.9	0.28	0.54	0.85	0.29	0.63	0.52	0	0	1.38	1.43	1.41	1.87	0.45	0	1.01273	1.0643	0.0250898
SLC25A30	ENSG00000174032	protein_coding	7.08	6.8	6.99	6.91	6.11	6.68	8.07	8.4	7.95	8.34	7.37	7.63	7.09	7.21	6.89	7.45	6.91	6.88	-1.24306	7.37302	0.000146225
URB2	ENSG00000135763	protein_coding	6.04	6.03	6	5.83	4.48	4.33	4.44	5.37	6.13	6.1	4.66	4.34	5.45	5.3	5.49	5.28	4.26	3.83	1.11092	5.34536	0.000972864
KMT2D	ENSG00000167548	protein_coding	6.97	7.37	7.03	7.38	6.48	7	5.42	6.65	6.9	6.46	6.1	6.56	6.78	7.24	6.68	6.66	6.23	6.58	1.08519	6.76242	0.00127284
FAM171B	ENSG00000144369	protein_coding	0.17	0	0	0.12	1.6	3.3	1.85	1.73	0	0.49	2.54	3.66	0.37	1.23	0.04	1.6	3.1	3.54	-2.0528	2.04243	5.08848e-08
CHD7	ENSG00000171316	protein_coding	4.71	4.48	4.98	5.09	3.16	3.97	3.15	3.91	4.72	4.88	3.78	4.36	4.71	5.08	4.59	5.31	3.78	4.13	1.06715	4.48372	0.00205356
ZNF433	ENSG00000197647	protein_coding	2.76	1.94	2.83	2.81	3.54	3.99	3.95	3.49	2.99	3.51	4.24	4.56	2.68	2.6	2.5	3.12	4.05	3.92	-1.27006	3.50089	0.00021451
GRIK3	ENSG00000163873	protein_coding	5.46	5.44	5.97	5.94	1.94	2.08	0.81	1.77	4.17	3.94	0.05	0.45	5.25	5.26	5.41	5.3	2.17	2.16	4.09918	4.53087	8.62305e-35
MECOM	ENSG00000085276	protein_coding	1.62	0.89	1.8	2.01	0	0	2.54	2.28	2.05	2.66	0	0.06	1.52	2.08	1.09	2.85	0	0	-1.03913	1.53474	0.00697371
PGM5	ENSG00000154330	protein_coding	4.14	4.22	3.1	3.08	2.79	2.98	6.98	7.34	5.26	5.09	4.43	4.23	3.81	3.65	3.16	3.03	2.57	2.12	-2.93285	4.81271	3.16427e-21
ST3GAL5	ENSG00000115525	protein_coding	1.9	1.67	1.56	1.93	0.19	0	3.05	3.14	2.08	2.28	1.49	1.47	1.84	1.62	1.83	2.01	0	0.29	-1.24793	1.81431	0.000464618
KLHDC9	ENSG00000162755	protein_coding	2.19	2.06	1.89	1.94	0.19	0	3.23	3.25	2.15	1.93	1.34	1.01	2.33	2.3	2.34	1.92	0.9	0.74	-1.05654	1.99001	0.00397741
CCDC126	ENSG00000169193	protein_coding	0.42	0.92	0.93	1.37	1.72	2.22	2.15	1.3	1.52	2.44	2.97	3.84	1.37	1.67	1.07	2.18	2.38	3.02	-1.01914	2.16015	0.0165237
MYBBP1A	ENSG00000132382	protein_coding	7.18	7.28	7.19	7.23	6.25	6.16	6.04	6.37	7.17	6.74	5.8	5.72	7.27	7.31	7.29	6.98	6.04	6.04	1.07435	6.76468	0.00147985
CCNA1	ENSG00000133101	protein_coding	7.5	7.38	7.85	7.72	6.05	6.12	6.26	6.2	7.91	7.91	5.94	5.67	8.48	8.29	8.76	8.57	6.83	6.56	1.26602	7.51292	0.000108889
DIAPH2	ENSG00000147202	protein_coding	2.32	1.78	2.46	2.37	0	0.66	1.1	1.02	0.92	1.56	0	0.33	3.01	3.37	2.65	3.92	2.14	2.22	1.07812	2.16009	0.00784195
2020-09-10	ENSG00000186522	protein_coding	1.11	0.48	0.93	0.82	2.28	3.03	2.43	2.25	1.66	2.28	3.26	3.91	1.04	1.73	1.06	1.87	2.82	3.05	-1.44053	2.35444	8.62805e-05
TRAF3	ENSG00000131323	protein_coding	4.87	4.93	4.98	4.97	2.98	3.23	3.52	4.09	4.71	4.57	3.26	3.09	5.08	5.15	4.95	4.85	3.38	3.48	1.12171	4.40305	0.000991057
GSN	ENSG00000148180	protein_coding	1.51	1.19	1.44	1.46	3.69	3.47	3.2	2.96	2.41	2.27	4.12	4.13	2.15	1.72	2.08	1.99	3.81	3.68	-1.66311	3.00937	1.37002e-06
EFNA1	ENSG00000169242	protein_coding	5.43	5.5	5.16	4.96	5.5	5.31	6.84	6.93	5.3	5.08	5.88	5.48	5.46	5.34	5.29	4.82	5.7	5.51	-1.3614	5.64637	2.58492e-05
LIN7A	ENSG00000111052	protein_coding	1.35	1.26	0.95	1.16	1.2	2.2	4.57	4.31	3.67	4.3	3.81	4.47	2.33	2.95	2.22	3.44	3.21	3.28	-3.07975	3.27595	4.90887e-21
MCRIP1	ENSG00000225663	protein_coding	3.68	3.96	3.68	3.66	6.88	6.57	5.23	4.96	4.21	3.88	6.36	5.95	4.27	4.16	4.11	3.64	6.43	6.43	-1.21017	5.46761	0.000317719
CLK1	ENSG00000013441	protein_coding	4.1	2.77	4.22	4.48	4.24	5.38	5.08	4.02	4.08	4.84	5.05	6.01	3.42	4.46	3.63	5.02	5.07	5.51	-1.00808	4.74547	0.0039317
SGPP2	ENSG00000163082	protein_coding	0	0.3	0.37	0	0.19	0.1	0.69	1.54	0.35	0.06	0.38	0	0.54	0.51	0.38	0.89	0.16	0	-1.28229	0.4288	0.00449121
BST2	ENSG00000130303	protein_coding	4.11	4.19	3.89	3.72	1.36	1.93	6.44	6.08	5.82	5.78	3.83	3.53	2.02	1.98	1.95	1.29	0	0.03	-2.0617	4.34126	2.91047e-11
BCORL1	ENSG00000085185	protein_coding	4.43	4.59	4.47	4.56	5.41	5.58	2.88	3.45	3.54	3.1	4.43	4.75	3.97	4.21	3.92	3.83	4.79	4.94	1.36962	4.4887	3.71123e-05
NECTIN3	ENSG00000177707	protein_coding	0.98	0.3	1.24	1.21	0.41	0.71	1.91	2.05	1.37	2.12	1.94	2.77	1.77	2.18	1.61	2.54	1.16	1.74	-1.23649	1.70816	0.0013276
TFAP2C	ENSG00000087510	protein_coding	7.77	7.77	7.87	7.83	7.25	7.15	6.58	6.77	7.66	7.5	6.92	6.89	7.98	7.94	8.1	7.96	7.66	7.5	1.15502	7.567	0.00050858
PRSS23	ENSG00000150687	protein_coding	7.86	7.85	8.51	8.49	6.39	6.53	6.67	6.43	8.24	8.32	6.84	6.74	8.52	8.42	8.78	8.78	7.2	7.11	1.35897	7.86007	2.55426e-05
CAMK1D	ENSG00000183049	protein_coding	3.22	3.14	2.81	2.88	1.8	1.74	3.92	4.73	3.49	3.31	2.57	2.69	4.16	4.3	4.05	3.98	3.5	3.3	-1.14182	3.4934	0.000954187
RNF224	ENSG00000233198	protein_coding	0	0	0	0	0	0	2.83	2.88	0.59	0.16	0	0.01	0	0	0	0	0	0	-3.40934	0.465736	2.21241e-20
PIP5KL1	ENSG00000167103	protein_coding	2.8	2.78	3.08	2.9	1.1	1.12	2.02	1.43	1.1	0.9	1.28	0.79	2.4	2.39	2.75	2.3	0.97	1.15	1.11728	2.07285	0.00346243
TESC	ENSG00000088992	protein_coding	0.42	0.61	0.16	0.44	0	0	2.56	2.03	2.23	1.93	1.33	1.5	0	0	0	0	0	0	-1.7339	0.881548	2.25596e-06
IZUMO4	ENSG00000099840	protein_coding	0	0	0	0	3.43	3.34	1.2	0.56	0.25	0	3.25	3.2	0	0	0	0	2.46	2.4	-1.11128	1.87664	0.0166995
ENTPD3	ENSG00000168032	protein_coding	0	0	0	0	0	0	1.55	1.98	0.14	0	0.18	0	0	0	0	0	0	0	-3.78844	-0.251656	3.22412e-18
ENOX2	ENSG00000165675	protein_coding	5.28	5.04	5.29	5.34	4.55	4.83	3.83	3.81	4.25	4.47	4.07	4.22	5.06	5.12	5.06	5.26	4.91	4.89	1.40672	4.8191	1.70788e-05
SSTR2	ENSG00000180616	protein_coding	0.69	0.55	1.23	1.18	0	0	0	0	1.16	0.33	0	0	1.04	1.24	1.37	1.35	0	0	2.65065	0.454622	2.69864e-07
FABP5	ENSG00000164687	protein_coding	3.81	3.91	4.01	4.05	2.6	2.79	2.53	1.69	3.18	3.49	2.08	2.12	3.85	3.94	3.94	4.1	3.21	3.28	1.78069	3.42147	1.02618e-07
POU6F1	ENSG00000184271	protein_coding	0.8	0.82	0.75	0.9	0	0	0	0	0	0	0	0	1.1	0.58	0.82	0.61	0	0	1.44063	0.0706885	0.00186816
APOBEC3B	ENSG00000179750	protein_coding	1.8	1.7	1.38	1.39	0	0	3.83	4.43	2.91	2.85	0.72	0.27	2.22	2.28	2.12	1.72	0	0	-2.35752	2.20005	3.12846e-13
TIAM1	ENSG00000156299	protein_coding	3.86	3.88	4.08	4.24	5.01	5.5	2.46	2.83	3.24	3.38	4.34	4.59	4.11	4.25	4.06	4.5	5.31	5.43	1.26401	4.44012	0.000228063
SYTL1	ENSG00000142765	protein_coding	4.5	4.6	4.29	4.48	2.41	2.52	5.77	5.6	4.74	4.49	3.72	3.5	4.4	4.53	4.09	3.97	2.39	2.58	-1.07158	4.30301	0.00171606
SNAI1	ENSG00000124216	protein_coding	1.64	1.58	1.6	1.61	0.6	0.66	0.73	0.54	1.3	1.06	0	0	1.23	1.36	1.19	0.45	0.85	0.74	1.04538	1.07066	0.0157523
MUC5B	ENSG00000117983	protein_coding	3.82	4.43	3.91	4.42	1.84	2.63	1.4	1.62	1.59	1.7	0	0	3.22	3.92	3.16	3.09	1.33	1.59	2.6994	2.97133	1.7196e-16
AMMECR1	ENSG00000101935	protein_coding	5.32	4.99	5.52	5.47	3.73	4.62	3.75	3.7	4.16	4.76	3.15	3.79	5.12	5.44	4.89	5.75	4.42	4.55	1.49091	4.77825	4.6025e-06
TMEM79	ENSG00000163472	protein_coding	3.71	3.73	3.62	3.6	3.17	3.08	4.8	5.06	4	3.94	3.52	3.47	4.09	3.81	3.97	3.8	3.2	3.47	-1.15634	3.86153	0.000657107
LRRC56	ENSG00000273831	protein_coding	0.64	0.34	0.28	0.58	0.43	0.58	1.69	1.71	0.62	0.43	1.02	1.11	0	0.23	0	0	0.05	0.33	-1.12972	0.69342	0.00616641
CACFD1	ENSG00000280479	protein_coding	4.13	4.24	3.83	3.69	5.53	5.24	5.24	5.49	4.37	4.06	5.58	5.21	4.22	4.03	4.14	3.65	5.02	5.06	-1.12641	4.78623	0.000896442
EPHA7	ENSG00000135333	protein_coding	0	0	0	0	0	0	1.81	1.75	0.65	1.47	2.22	3.08	0	0	0	0	0	0	-3.60726	0.665025	1.56041e-17
NPY1R	ENSG00000164128	protein_coding	8.25	6.75	8.7	8.81	7.18	8.38	3.48	1.67	5.93	6.67	3.44	4.25	8.2	8.86	8.31	9.9	8.58	8.86	4.91622	8.0563	5.07775e-48
MVD	ENSG00000167508	protein_coding	8.41	8.6	8.48	8.53	9.43	9.27	7.65	7.42	7.64	7.47	7.98	7.84	8.34	8.29	8.36	7.97	8.5	8.74	1.03053	8.41589	0.00249081
CH507-9B2.5	ENSG00000275464	protein_coding	5.77	5.9	5.84	5.8	5.01	4.98	4.72	5	5.52	5.29	4.81	4.75	5.54	5.46	5.57	5.27	4.85	4.87	1.02927	5.3244	0.00280011
IL19	ENSG00000142224	protein_coding	0.61	0.78	1.46	1.41	0	0	0	0	0	0	0	0	0	0.02	0	0.1	0	0	8.86715	-0.243002	3.90354e-18
GATA3	ENSG00000107485	protein_coding	8.52	8.74	8.42	8.51	9.08	9.22	9.75	10.04	9.5	9.23	9.99	10.11	8.91	9.05	8.91	8.82	9.63	9.71	-1.20521	9.3433	0.000247351
CYP27B1	ENSG00000111012	protein_coding	2.62	2.72	2.47	2.5	0.6	0.47	1.17	1.5	1.93	1.9	0	0.33	2.86	2.91	2.85	2.51	1.2	0.96	1.37346	2.03132	0.000145572
UNC5C	ENSG00000182168	protein_coding	3.69	3.47	3.14	3.11	0.78	1.22	0.96	2	1.57	1.25	0.11	0.45	0	0	0	0	0	0	2.0324	1.7655	6.0441e-10
PRIMA1	ENSG00000274089	protein_coding	2.86	2.92	2.71	2.74	0	0	1.5	2.06	1.96	1.67	0	0	2.76	2.49	2.55	2.3	0	0	1.12743	1.88798	0.00204861
ARL4D	ENSG00000175906	protein_coding	1.94	1.78	1.9	1.73	1.63	1.34	3.95	3.97	2.19	1.77	1.96	1.83	1.52	1.72	1.78	0.95	0.55	0.48	-2.03459	2.15385	4.4688e-10
CSGALNACT1	ENSG00000147408	protein_coding	0	0	0	0	0	0	3.23	3.03	0.61	1.01	0	0	0	0	0	0	0	0	-3.39967	0.716389	3.81612e-21
GLRX	ENSG00000173221	protein_coding	0.96	0.96	0.92	0.73	1.77	1.76	3.28	3	1.98	1.86	3.11	2.89	1.74	1.45	1.77	1.86	2.6	2.14	-2.11813	2.15636	4.62607e-10
FFAR2	ENSG00000126262	protein_coding	0.61	1.05	0.41	0.29	0	0	1.89	2.02	0.46	0.37	0	0	0	0	0	0	0	0	-1.06087	0.319194	0.00951928
SMIM5	ENSG00000204323	protein_coding	0	0	0	0	0	0	2.29	2.12	0.08	0.11	0	0	0	0	0	0	0	0	-2.94585	0.180316	1.82815e-14
NLRP1	ENSG00000091592	protein_coding	0	0	0	0	0.48	0.41	0.77	0.66	0	0	0.24	0	0	0	0.45	0.25	0.22	0.21	-1.37093	0.0481009	0.0032934
ADAMTSL5	ENSG00000185761	protein_coding	3.22	3.57	3.68	3.75	2.44	2.47	2.38	2.42	3.9	3.47	2.42	2.45	3.75	3.96	4.03	3.83	2.14	2.41	1.06805	3.27171	0.0032934
DLC1	ENSG00000164741	protein_coding	5.68	5.69	6.06	6.31	4.77	5.25	3.95	4.08	5.34	5.55	4.62	5	6.78	7.14	6.82	7.35	5.95	6.2	1.72339	5.98144	4.78881e-08
GPR68	ENSG00000119714	protein_coding	3.69	3.89	4.24	4.14	0	0.18	2.41	1.94	4.03	3.65	0	0	4.07	3.93	4.44	4.2	0	0	1.67166	3.26438	6.5393e-07
LPIN1	ENSG00000134324	protein_coding	6.35	6.16	6.47	6.57	7.21	7.52	4.99	5.19	5.51	5.73	6.64	6.92	5.81	6.07	5.7	6.15	6.78	6.87	1.22042	6.45336	0.000228063
CYBRD1	ENSG00000071967	protein_coding	0	0	0	0	0	0	0.89	1.27	0	0	0	0	0	0	0	0.1	0	0	-1.89936	-0.445123	1.0943e-05
2020-09-06	ENSG00000125354	protein_coding	3.63	3.49	3.51	3.47	2.58	2.26	0.55	0.32	0.25	0	0	0	2.56	2.36	2.61	2.53	0.79	1.12	3.19618	2.33758	6.02603e-20
PARP9	ENSG00000138496	protein_coding	2.66	2.64	2.45	2.46	0	0.44	3.79	3.93	3.37	3.49	0.68	0.76	2.58	2.81	2.53	2.91	0.34	0.08	-1.15231	2.55249	0.00101501
CYP1B1	ENSG00000138061	protein_coding	3.52	2.92	4.1	4.1	1.9	2.74	2.3	1.79	3.91	4.55	1.11	1.56	4.03	4.54	4.22	5.44	2.47	3.11	1.25375	3.64888	0.000491401
ARTN	ENSG00000117407	protein_coding	2.93	3.05	3.22	3.3	1.34	0.99	1.98	1.89	3.39	3.21	0.54	0.59	3.25	3.16	3.5	3.19	0.68	1.05	1.11278	2.63097	0.00273735
CERS4	ENSG00000090661	protein_coding	4.78	4.88	4.49	4.44	2.91	2.93	6.14	6.15	4.7	4.5	3.32	2.93	4.79	4.5	4.61	4.12	2.89	2.85	-1.25164	4.54092	0.000147021
STEAP1	ENSG00000164647	protein_coding	1.37	0.62	1.61	1.39	0	0	0	0	0.5	0.49	0	0	1.16	1.27	1.16	1.8	0	0	1.74223	0.621883	0.000145816
MPZL2	ENSG00000149573	protein_coding	4.2	4.05	4.18	4.27	3.76	4.3	5.43	5.31	4.38	4.92	4.82	5.2	3.88	4.32	3.89	4.39	3.82	4.09	-1.18399	4.48998	0.00041936
AFF1	ENSG00000172493	protein_coding	4.57	4.22	4.8	4.91	4.54	5.11	2.94	3.52	4.24	4.28	4.17	4.79	4.55	4.91	4.59	5.19	5.01	5.19	1.19625	4.63886	0.000439278
ANXA1	ENSG00000135046	protein_coding	0	0	0	0	0	0	1.47	0.66	0.63	0.73	0	0.96	0	0.2	0	0.89	0	0	-3.11299	-0.0364698	8.15144e-12
ATF3	ENSG00000162772	protein_coding	3.29	3.36	3.34	3.45	4.65	4.49	2.3	2.19	2.78	2.59	4.95	4.77	2.38	2.12	2.24	2.22	4.46	4.38	1.1392	3.75026	0.00155896
KIAA1958	ENSG00000165185	protein_coding	3.75	3.52	3.9	4.02	3.54	4.11	1.6	2.17	2.54	2.92	3.12	3.57	3.27	3.64	3.11	3.83	3.76	4.16	1.7686	3.51834	1.00629e-07
ADAMTS9	ENSG00000163638	protein_coding	0.73	1.19	0.48	0.29	1.1	1.44	4.55	5.22	3.8	3.88	3.95	4.08	0.54	0.85	0.11	0	0.9	0.8	-3.89688	2.96347	4.43171e-31
CCNG2	ENSG00000138764	protein_coding	5.01	4.78	4.87	4.89	6.03	6.52	6.33	6.48	4.41	4.97	6.44	6.81	5.01	5.32	4.78	5.28	6.63	6.61	-1.44645	5.87785	6.70449e-06
CHGA	ENSG00000276781	protein_coding	1.49	1.57	1.41	1.7	2.13	2.3	3.22	2.96	2.55	2.58	2.77	2.99	1.56	1.65	1.44	1.27	1.75	2.01	-1.48898	2.22831	1.94551e-05
LITAF	ENSG00000189067	protein_coding	6.6	6.62	6.42	6.36	6.27	6.07	7.85	8.01	6.55	6.46	6.91	6.86	6.53	6.45	6.45	6.27	6.07	6.02	-1.25386	6.7024	0.000126448
C4orf19	ENSG00000154274	protein_coding	1.13	1.26	1.33	1.53	0.51	0.1	0.1	0	0.61	1.22	0.35	0	2.93	2.87	3.11	3.07	2.39	1.99	1.23324	1.77736	0.00532603
LIMA1	ENSG00000050405	protein_coding	4.43	3.95	4.3	4.25	5.46	6.32	5.86	5.5	4.52	5.14	6.62	7.17	4.37	4.82	4.35	5.26	6.25	6.32	-1.42157	5.63347	1.1146e-05
ODAM	ENSG00000109205	protein_coding	0.51	0.15	0	0	0	0	2.12	1.21	0	0	0	0	0	0	0	0	0	0	-1.29446	-0.332331	0.00123236
PTGES3L	ENSG00000267060	protein_coding	0	0	0	0	0	0	0.73	0.63	0.04	0.17	0	0	0	0	0	0	0	0	-1.31218	-0.310569	0.00543635
CCDC86	ENSG00000110104	protein_coding	5.27	5.6	5.36	5.4	4.16	4.09	4.36	4.37	5.3	5.09	3.25	3.17	5.51	5.61	5.54	5.18	3.99	4.05	1.14503	4.90878	0.00069758
PNPLA1	ENSG00000180316	protein_coding	0	0	0	0	0	0	1.2	1.57	1.98	1.63	1.08	1.15	0	0	0	0	0	0	-3.24934	0.102122	4.51642e-13
PDS5B	ENSG00000083642	protein_coding	5.23	4.19	5.15	5.3	3.19	4.68	6.2	5.86	5.82	6.36	4.99	6.19	5	5.82	4.97	6.55	4.65	5.1	-1.18215	5.46816	0.000386198
SH3GLB2	ENSG00000148341	protein_coding	6.49	6.53	6.3	6.31	7.14	7.11	7.61	7.62	6.94	6.62	7.32	7.22	6.64	6.51	6.47	6.13	6.94	6.92	-1.04556	6.90403	0.00209585
UTP14A	ENSG00000156697	protein_coding	6.35	6.25	6.32	6.45	5.2	5.17	5.02	4.93	5.4	5.48	4.58	4.76	6.27	6.27	6.3	6.33	5.33	5.38	1.38372	5.77137	1.94408e-05
RPH3AL	ENSG00000282013	protein_coding	2.71	2.62	2.7	2.49	0.07	0	1.5	1.6	1.37	1.29	0	0	3.11	2.86	2.86	2.55	0.11	0	1.16779	1.92848	0.00171606
TUBB3	ENSG00000258947	protein_coding	0.88	1.05	1.32	1.25	4.04	3.88	0	0	0.48	0	3.22	3.31	0.56	0.69	0.54	0.83	2.6	3.06	1.62582	2.32482	0.000247351
SLC6A14	ENSG00000268104	protein_coding	5.09	4.23	5.25	5.36	2.81	3.48	1.29	0.35	1.13	1.39	0	0	5.87	6.41	5.71	6.97	4.65	4.82	3.93513	4.85108	5.24894e-30
ZNF521	ENSG00000198795	protein_coding	1.18	0.69	1.56	1.51	0	0	0	0	0.81	1.13	0	0	0.37	0.65	1.04	1.18	0	0	1.56457	0.496677	0.000441314
ATP5EP2	ENSG00000180389	protein_coding	0.98	0.48	1.07	0.64	1.3	0.96	2.23	1.59	1.42	1.07	2	1.28	1.1	0.3	0.68	0.93	1.45	0.17	-1.1081	1.2289	0.00551549
CHAC1	ENSG00000128965	protein_coding	3.55	3.65	4.06	4	2.59	2.41	0.4	0.26	1.6	1.59	0.8	0.49	1.34	1.08	1.67	1.6	0.38	0.48	3.33836	2.39896	2.43098e-21
KIFC3	ENSG00000140859	protein_coding	1.75	1.76	1.23	1.1	2.89	2.74	4.55	4.76	1.81	1.59	3.37	3.42	1.71	1.38	1.11	0.74	2.23	2.59	-2.84198	2.78578	1.22897e-18
ZDHHC9	ENSG00000188706	protein_coding	6.43	6.43	6.34	6.23	6.35	5.93	5.09	5.65	5.83	5.62	5.43	5.13	6.43	6.17	6.44	6.06	6.18	5.91	1.09461	6.04614	0.00118685
ADORA1	ENSG00000163485	protein_coding	4.03	4.11	4.24	4.29	0	0	0.6	0.38	2.52	2.26	0	0	5.38	5.23	5.15	4.74	0	0	3.65464	3.62547	1.02829e-25
FAM46A	ENSG00000112773	protein_coding	2.52	2.75	2.72	2.75	3.06	3.75	3.78	3.82	4.02	4.72	4.69	5.28	2.61	2.93	2.25	3.15	3.88	3.96	-1.10028	3.76049	0.00196073
METRNL	ENSG00000275031	protein_coding	3.58	3.88	3.37	3.65	5	4.93	5.18	4.96	4.38	4.3	5.51	5.42	3.36	3.57	3.35	3.06	4.52	4.7	-1.27336	4.50193	0.000130442
MAT1A	ENSG00000151224	protein_coding	3.35	3.57	3.98	3.64	0	0	0	0	3.31	3.29	0	0	3.05	2.75	3.43	3.26	0	0	4.67839	2.54938	7.64155e-32
FAM84A	ENSG00000162981	protein_coding	3.52	3.43	2.97	3	2.41	2.54	4.7	5.03	3.65	3.62	3.51	3.74	2.48	2.55	1.97	1.92	2.4	2.21	-1.34052	3.35941	5.24418e-05
PTAFR	ENSG00000169403	protein_coding	2.23	2.38	2.41	2.24	2.31	2.16	0	0.48	0.51	0.98	0	0.01	2.18	2.14	2.41	1.99	1.55	1.1	2.10328	1.78298	6.74995e-09
CHRD	ENSG00000090539	protein_coding	0	0	0	0	0	0	1.29	1.68	0	0	0	0	0	0	0	0	0	0	-2.10001	-0.613345	1.66918e-07
JAK3	ENSG00000105639	protein_coding	1.98	1.93	2.1	1.51	0	0.25	2.99	3.5	2.36	2.15	0.27	0	2.23	2.03	2.19	1.45	0	0	-1.25832	1.85137	0.00037998
VIPR1	ENSG00000114812	protein_coding	1.49	1.58	1.44	1.42	2.86	2.81	2.76	2.95	1.81	1.51	2.55	2.58	1.14	1.05	1.21	0.92	2.34	2.66	-1.26408	2.16085	0.000487166
DNAH5	ENSG00000039139	protein_coding	0.9	0.3	1.09	1.03	0	0.26	1.73	1.78	1.15	1.63	0	0.9	1.09	1.58	0.93	1.96	0.48	0.77	-1.05632	1.0758	0.00996601
TP63	ENSG00000073282	protein_coding	0	0	0	0	0	0	1.83	2.65	2.05	2.37	0	0	0.56	0.79	0.54	0.57	0	0	-3.69245	0.630112	9.72438e-20
NR4A2	ENSG00000153234	protein_coding	2.06	2.42	1.79	1.99	2.71	3.33	3.67	3.69	4.71	4.76	3.72	3.97	2.83	3.08	2.79	3.07	2.87	2.81	-1.36554	3.37654	6.94278e-05
SLC12A4	ENSG00000124067	protein_coding	1.35	1.38	1.5	1.81	1.02	0.69	0.17	0.02	1.61	1.25	0	0	1.68	2.13	2.44	2.26	0	0.21	1.334	1.33132	0.00206261
SMYD3	ENSG00000185420	protein_coding	3.79	3.69	3.53	3.4	4.9	4.7	4.82	4.82	4.01	3.77	5.17	4.83	3.95	3.88	3.88	3.77	5.09	4.83	-1.02376	4.42055	0.00341108
IGDCC3	ENSG00000174498	protein_coding	0	0	0	0	0	0	1.75	2.33	0.81	0.01	0.8	0.56	0	0	0	0	0	0	-3.37767	0.107153	7.30503e-17
SMTNL2	ENSG00000188176	protein_coding	3.48	3.6	3.84	3.63	2.57	2.47	0.4	0	2.68	2.47	0.51	0.56	3.27	3.41	3.65	3.31	1.87	2.07	3.66978	2.84282	1.09069e-23
OLFML2A	ENSG00000185585	protein_coding	4.61	4.65	4.54	4.5	3.63	3.41	1.98	2.46	2.08	1.96	1.81	1.84	3.87	3.99	3.87	3.52	2.94	2.91	2.43983	3.58095	2.22169e-14
SEMA3G	ENSG00000010319	protein_coding	1.11	1.38	1.41	1.5	2.53	2.56	0	0	2.43	2.3	2.13	2.3	0.48	0.82	0.9	0.7	1.82	1.78	1.71858	1.72022	4.38497e-05
GRHL1	ENSG00000134317	protein_coding	5.13	4.61	5.24	5.16	3.94	4.58	3.7	3.73	4.27	4.66	3.95	4.23	5.12	5.4	5.11	5.63	5.18	5.11	1.23409	4.81581	0.000247351
RCAN1	ENSG00000159200	protein_coding	3.66	3.44	3.68	3.56	2.79	2.91	5.74	5.6	3.59	3.77	5.14	5.3	3.55	3.54	3.56	3.56	2.55	2.57	-2.05604	4.15447	4.82343e-11
NTN4	ENSG00000074527	protein_coding	0	0	0	0	0	0	0.6	0.95	0	0	0	0	0	0	0	0	0	0	-2.6922	-0.691164	9.55671e-09
CDKN2B	ENSG00000147883	protein_coding	2.45	2.28	2.06	2.23	4.09	4.61	4.52	4.71	3.31	3.46	5.08	5.42	1.27	1.32	1.03	1.59	4.05	4.21	-2.19316	3.85532	6.02444e-12
ITGA2	ENSG00000164171	protein_coding	5.42	4.7	5.82	5.87	3.77	4.67	3.44	3.69	4.73	5.43	4.31	5.12	5.35	5.94	5.44	6.75	4.78	5.03	1.58202	5.22447	9.35174e-07
KIF5C	ENSG00000276734	protein_coding	1.3	1.31	1.55	1.52	3.93	4.55	5.32	4.81	3.65	4.18	5.06	5.54	0.96	1.54	0.74	1.9	4.04	4.24	-3.72127	3.95784	1.88088e-29
GALNT10	ENSG00000164574	protein_coding	6.14	6.04	5.9	5.78	6.98	6.89	7.14	7.84	6.39	6.25	7.18	7.1	5.95	5.78	5.78	5.61	6.67	6.54	-1.38853	6.60146	1.57707e-05
GNAI1	ENSG00000127955	protein_coding	2.05	1.51	1.74	2	3.29	3.99	3.17	2.89	1.52	2.46	4.02	4.64	2.56	3.07	2.41	3.36	4.06	4.21	-1.16318	3.29038	0.00123236
ARHGEF4	ENSG00000136002	protein_coding	2.97	2.97	2.83	2.99	2.4	1.94	1.62	1.7	2.53	2.2	1.38	0.98	2.3	2.3	2.15	2.09	1.02	1.23	1.36532	2.24201	0.000126173
DEGS1	ENSG00000143753	protein_coding	6.52	6.5	6.12	5.99	6.03	5.91	7.63	7.78	6.44	6.51	6.26	6.08	5.5	5.47	5.46	5.3	5.86	5.72	-1.13566	6.33418	0.000658933
C5AR2	ENSG00000134830	protein_coding	5.2	5.39	5.33	5.46	0.46	1.85	2.15	1.81	4.4	3.96	0	0	5.25	5.32	5.36	4.96	0.55	0.48	3.37917	4.30375	3.603e-25
ATP2B4	ENSG00000058668	protein_coding	6.39	6.18	6.48	6.44	5.84	6.14	4.7	5.76	5.92	5.82	5.42	5.62	6.26	6.25	6.4	6.61	5.62	5.53	1.0183	6.03009	0.00300756
MESP1	ENSG00000166823	protein_coding	0	0	0	0	0	0	1.89	1.56	2.22	2.31	0	0	0	0.05	0	0	0	0	-2.50454	0.310278	5.56588e-10
CCDC96	ENSG00000173013	protein_coding	0.48	0.61	1.09	0.76	1.73	1.77	1.81	1.7	0.85	0.45	1.78	2.02	0.64	0.47	0.61	0.64	1.11	1.41	-1.1482	1.26474	0.00503786
SULF1	ENSG00000137573	protein_coding	1.26	1.13	1.72	1.98	0	0	0	0	0	0	0	0	4.75	5.05	4.79	5.46	0	0	2.79758	2.96422	9.79465e-10
KCNV1	ENSG00000164794	protein_coding	2.22	2.02	2.47	2.43	2.32	2.57	0.93	0.97	2.2	2.5	1.61	2.22	3.06	3.18	3.05	3.6	2.79	2.91	1.22929	2.55096	0.00171606
LINC00176	ENSG00000196421	protein_coding	1.59	1.76	1.37	1.39	0.1	0.01	3.1	2.67	1.6	1.82	0.74	0.56	0.8	1.23	0.75	0.49	0	0	-1.16074	1.36891	0.0015445
MAF	ENSG00000178573	protein_coding	0	0	0	0	0.36	0.71	1.52	1.24	0.46	1.01	1.57	1.87	0	0	0	0	0	0.37	-3.81126	0.368931	5.7621e-16
SLC46A3	ENSG00000139508	protein_coding	2.96	2.92	2.99	3.03	3.37	3.71	4.29	4.29	3.44	3.75	4.03	4.1	3.62	3.72	3.52	3.87	3.98	3.9	-1.28946	3.70886	0.00013878
MROH6	ENSG00000277781	protein_coding	3.39	3.59	3.39	3.47	2.86	2.92	2.1	1.59	2.25	1.76	2.06	2.14	3.9	4.06	3.87	3.61	2.38	2.73	1.70349	3.09236	6.1525e-07
TLE4	ENSG00000106829	protein_coding	0	0	0	0	1.43	1.93	1.64	1.89	0.48	0.9	1.54	1.78	0	0	0	0	1.24	1.53	-2.79909	0.926556	3.01577e-12
HIBADH	ENSG00000106049	protein_coding	4.99	4.77	4.85	4.7	4.64	4.8	6	5.95	5.53	5.85	6.22	6.16	5.65	5.63	5.48	5.66	5.61	5.4	-1.0342	5.52519	0.00261203
POU3F3	ENSG00000198914	protein_coding	1.72	1.85	1.33	1.78	0	0.57	4.34	4.17	2.64	2.81	1.42	2	1.32	1.53	0.9	1.27	0.26	0.58	-2.4139	2.20839	8.04968e-14
NRXN2	ENSG00000110076	protein_coding	2.6	2.94	2.44	2.79	1.7	1.6	0.17	0.16	0.27	0	0.51	0.69	0.31	0.72	0.84	0.45	1.07	1.08	2.67194	1.52092	9.83025e-14
ASTL	ENSG00000188886	protein_coding	0	0	0	0	0	0	1.6	2.51	0.53	0.45	0	0	0	0	0	0	0	0	-3.81155	-0.133268	8.24912e-20
AFF3	ENSG00000144218	protein_coding	4.81	4.52	5.12	5.28	1.8	2.23	0.34	0.54	2.04	2.15	0	0	4.55	5.07	4.61	5.18	2.6	2.65	4.27178	3.9009	2.37632e-34
MYB	ENSG00000118513	protein_coding	4.98	4.73	5.29	5.4	1.68	2.53	3.7	3.45	5.38	5.66	2.44	2.89	5.64	6.01	5.75	6.37	3.05	2.89	1.33642	4.87028	6.06866e-05
MPPED2	ENSG00000066382	protein_coding	3.22	3.29	3.56	3.62	0	0	0	0	2.67	2.95	0	0	4.36	4.48	4.31	4.47	1.38	1.25	3.73736	3.02465	1.17286e-23
WNK2	ENSG00000165238	protein_coding	3.63	4.31	3.83	4.25	1.96	2.41	2.58	2.42	3.11	2.76	0.99	0.96	3.54	3.97	3.37	3.35	1.89	2.07	1.57162	3.14545	2.43605e-06
GPNMB	ENSG00000136235	protein_coding	1.35	1.48	1.67	1.29	0	0	2.98	3.35	2.31	2.33	0.65	0.84	3.1	2.99	2.84	2.75	0.34	0.85	-1.71096	2.08149	5.76367e-07
LIPH	ENSG00000163898	protein_coding	3.11	2.83	2.5	2.51	1.42	1.61	5.17	5.59	3.13	3.26	3.28	3.07	3.02	2.76	2.76	2.53	1.62	1.65	-2.36048	3.34048	5.00204e-14
TH	ENSG00000180176	protein_coding	2.31	2.4	2.35	2.32	0	0	0	0	0.95	0.52	0	0	2.81	2.85	2.77	2.42	0	0	3.16538	1.53933	1.85918e-15
TMEM47	ENSG00000147027	protein_coding	0	0	0.1	0.33	0.73	1.52	2.29	1.67	1.53	2.74	2.47	3.28	0	0	0	0.33	0.62	0.82	-2.1176	1.43296	1.35145e-08
ABCC3	ENSG00000108846	protein_coding	0.59	0.22	0.61	0.44	1.14	1.51	2.56	3.23	0.69	0.02	1.6	1.54	1.32	0.47	1.12	0.74	1.65	1.39	-2.45586	1.4361	1.30032e-12
SCD	ENSG00000099194	protein_coding	11.95	11.82	11.85	11.74	13.06	12.87	10.38	11.07	10.89	10.79	11.87	11.76	11.48	11.35	11.51	11.36	12.41	12.28	1.18369	11.9011	0.000332791
UGT1A6	ENSG00000167165	protein_coding	0	0	0	0	0	0	1.42	1.78	0.14	0.35	0	0	0	0	0	0	0	0	-5.03165	-0.706369	1.80308e-22
PABPC4L	ENSG00000254535	protein_coding	2.19	1.33	2.51	2.61	0	0	0	0.4	1.32	2.01	0	0	2.07	3.14	2.24	3.65	0	0	1.65082	1.69451	2.04903e-05
ACSS1	ENSG00000154930	protein_coding	5.39	5.29	5.09	4.9	4.07	3.91	6.43	6.74	5.61	5.41	4.01	3.61	5.77	5.67	5.65	5.28	4.54	4.44	-1.19108	5.30717	0.000333836
ADGRD1	ENSG00000111452	protein_coding	0	0	0	0	0	0	1.13	1.29	0.74	0.66	0	0	1.27	1.45	1.12	0.77	0.05	0.29	-1.46244	0.484053	0.000568613
NUCB2	ENSG00000070081	protein_coding	4.09	3.47	4.32	4.36	2.86	3.74	5.29	4.47	4.97	5.46	4.24	4.98	3.74	4.17	4	4.91	3.36	3.63	-1.0682	4.36607	0.00190783
PSAT1	ENSG00000135069	protein_coding	6.75	6.71	6.93	6.79	5.21	5.42	5.43	5.44	6.11	6.31	5.05	5.09	6.15	6.14	6.08	6.13	4.92	4.83	1.35388	5.99566	2.9565e-05
TP53INP1	ENSG00000164938	protein_coding	3.67	3.4	3.63	3.69	5.61	6.11	5.85	6.05	3.99	4.36	6.54	6.91	3.91	4.38	3.69	4.53	6.14	6.26	-2.35262	5.44743	3.89904e-14
RNF144B	ENSG00000137393	protein_coding	2.57	2.66	2.41	2.29	1.73	2.34	4.53	4.92	2.91	2.96	3.73	4.04	2.93	2.63	2.54	2.71	2.73	2.41	-2.06122	3.20542	9.25947e-11
EFNB2	ENSG00000125266	protein_coding	5.32	5.16	5.29	5.25	6.74	7.04	3.44	3.62	3.9	3.9	5.97	6.07	4.25	4.36	4.07	4.36	6.15	6.14	1.76923	5.53454	2.60266e-08
COMMD3	ENSG00000148444	protein_coding	3.1	2.92	3.07	2.73	2.6	2.54	4.44	3.71	3.37	3.7	3.51	3.44	3.68	3.51	3.63	3.69	3.7	3.52	-1.04645	3.44897	0.00303546
GSTM3	ENSG00000134202	protein_coding	5.09	5.23	4.72	4.8	5.29	5.1	6.74	6.62	5.71	5.64	5.98	5.61	5.36	5.17	5.22	4.97	5.38	5.29	-1.45632	5.55084	5.59128e-06
HLA-DRB1	ENSG00000228080	protein_coding	0	0	0	0	0	0	1.16	0.88	0.89	0.83	0	0	0.37	0	0.05	0	0	0	-1.33827	-0.059185	0.00322367
CUEDC1	ENSG00000180891	protein_coding	5.04	5.26	5.23	5.38	4.27	4.28	4.02	4.08	5	4.76	2.9	2.92	5.31	5.45	5.44	5.25	3.71	3.84	1.16718	4.74449	0.000548068
EGLN3	ENSG00000129521	protein_coding	2.72	2.69	2.69	2.45	3.88	3.68	3.85	3.93	3.12	3.11	3.87	3.77	3.6	3.61	3.62	3.38	4.11	3.89	-1.12614	3.54952	0.00132338
SHISA2	ENSG00000180730	protein_coding	0.63	1.09	0.52	0.37	2.76	3.08	3.85	4	3.85	3.62	3.67	3.64	2.93	2.99	2.67	3.03	2.81	3.13	-3.00104	3.06784	2.74153e-19
GRM4	ENSG00000124493	protein_coding	0.73	0.77	0.27	0.25	1.48	1.67	3.61	4.13	1.29	0.9	1.86	2.15	0	0	0	0	0.92	0.37	-3.09301	1.71178	2.98251e-20
CRACR2B	ENSG00000177685	protein_coding	4.02	4.12	3.76	4	0.78	1.3	5.4	5.05	4.09	3.72	1.67	1.8	4.33	4.38	4.13	4	0.97	1.31	-1.10071	3.79482	0.00126701
UPK1A	ENSG00000105668	protein_coding	0	0	0	0	0	0	3.63	3.58	1.5	1.13	1.6	1.37	0	0	0	0	0	0	-5.19929	1.02184	1.32517e-38
CEACAM6	ENSG00000086548	protein_coding	0.44	0.3	0	0	0	0	1.52	1.57	0.11	0	0	0	0	0	0	0	0	0	-1.118	-0.244548	0.00855577
GPC5	ENSG00000179399	protein_coding	0	0	0	0	1.14	1.3	1.75	0.61	0	0.82	1.34	1.06	0	0	0	0	0.92	0.58	-2.1869	0.49047	2.21404e-07
IL17RC	ENSG00000163702	protein_coding	4.87	5.05	4.68	4.6	5.45	5.21	6.14	6.29	4.82	4.66	5.16	5.08	5.14	4.93	5.05	4.64	5.31	5.38	-1.19315	5.22677	0.000336841
ATOH8	ENSG00000168874	protein_coding	0	0	0	0	0	0	2.03	1.96	0	0	0	0	0	0	0	0	0	0	-2.64531	-0.349885	5.77309e-12
BDH2	ENSG00000164039	protein_coding	2.11	1.34	1.97	2.26	0.16	0.66	3.15	2.59	2.29	2.84	1.53	1.45	2.64	2.53	2.44	3.04	0.45	0.33	-1.04707	2.10917	0.00479494
PTGES	ENSG00000148344	protein_coding	3.96	4.09	3.75	3.7	2.8	2.64	2.52	2.44	5.18	4.96	1.65	1.54	4.02	3.84	4.02	3.67	2.03	2.08	1.60431	3.62611	1.41317e-06
INPP5J	ENSG00000185133	protein_coding	2.87	2.92	2.63	2.69	0	0.14	4.37	4.24	2.6	2.37	1.05	0.84	2.58	2.68	2.43	1.86	0	0	-1.35259	2.5308	5.4567e-05
OCRL	ENSG00000122126	protein_coding	6.52	6.37	6.51	6.46	5.91	5.94	4.96	5.71	5.59	5.52	5.16	5.3	6.46	6.27	6.41	6.41	6.17	5.97	1.11951	6.05475	0.000850437
PLA2R1	ENSG00000153246	protein_coding	0	0	0	0	0	0	1.91	2.02	0.17	0	0	0	0	0	0	0	0	0	-2.41147	-0.158374	2.02045e-10
C15orf59	ENSG00000205363	protein_coding	2.45	2.84	3.91	4.03	0.48	1.12	1.47	0	4.83	4.43	0	0	3.27	3.42	3.94	3.86	0.48	0.74	1.89382	3.09041	2.8892e-07
ABCC11	ENSG00000121270	protein_coding	0.59	0.4	0.07	0	0	0	1.96	2.37	0.87	0.69	0	0	0	0	0	0	0	0	-1.63011	0.184653	1.01511e-05
GALNT18	ENSG00000110328	protein_coding	3.01	3.37	3.07	3.09	3.9	4	2.02	2.16	3.13	3.05	4.13	3.87	2.66	2.54	2.52	2.23	3.55	3.49	1.1651	3.2852	0.00118334
STON1	ENSG00000243244	protein_coding	0	0	0	0	0	0	1.2	0.66	0	0	0.01	0.41	0	0.25	0	0.57	0	0	-1.70876	-0.255455	0.000109468
TPT1	ENSG00000133112	protein_coding	10.24	10.36	10.19	10.29	10.54	10.6	11.65	11.19	10.44	10.7	11.15	11.12	10.74	10.73	10.78	10.8	11.24	11.18	-1.07848	10.8381	0.00133854
SYTL4	ENSG00000102362	protein_coding	4.52	4.27	4.89	4.88	2.32	2.42	1.95	2.34	3.04	2.89	1.61	1.41	5.18	5.08	5.39	5.5	3.58	3.46	2.28949	4.13429	9.81409e-13
CEBPD	ENSG00000221869	protein_coding	2.25	3.13	2.32	2.91	3.23	3.4	4.31	3.62	2.68	2.96	3.39	3.62	2.15	2.54	2.31	2.38	3.14	3.73	-1.18723	3.14731	0.000644198
SGK1	ENSG00000118515	protein_coding	2.94	3.05	3.77	3.69	1.33	1.67	0.85	0.38	3.89	3.95	1.67	1.54	4.21	4.18	4.76	4.62	2	1.66	2.45177	3.32347	4.3202e-12
HTR1E	ENSG00000168830	protein_coding	0	0	0	0	0	0	0.93	1.23	0.67	0.82	0	0	0	0	0	0	0	0	-2.5	-0.538108	1.92507e-08
DMXL1	ENSG00000172869	protein_coding	4.32	2.83	4.22	4.38	4.08	5.54	5.03	5.05	4.89	5.4	5.35	6.7	3.89	4.97	3.88	5.61	5.14	5.71	-1.22786	5.09717	0.000231375
TRIM14	ENSG00000106785	protein_coding	5.98	6.03	5.77	5.75	3.64	3.51	4.48	5.31	5.21	4.95	2.81	2.92	5.28	5.16	5.16	4.91	3.14	3.07	1.11008	4.93663	0.000990982
SLC7A11	ENSG00000151012	protein_coding	4.16	3.05	4.55	4.82	1.77	3.12	0.81	0.23	2.5	3.2	0.88	2.04	2.67	3.6	2.76	4.8	1.28	1.86	3.24721	3.23463	1.3973e-20
PPM1E	ENSG00000175175	protein_coding	5.03	4.82	5.17	5.14	4.03	4.43	2.99	3.25	4.13	4.33	4.04	4.23	4.42	4.7	4.25	4.94	3.99	4.07	1.85748	4.43524	5.33936e-09
DOCK4	ENSG00000128512	protein_coding	1.59	0.9	1.73	2.18	3.19	3.73	0	0	0.92	0.63	2.77	3.26	0.54	1.03	0.86	1.83	2.99	3.22	1.62311	2.27504	0.000115649
SLC5A3	ENSG00000198743	protein_coding	4.72	4.09	4.81	4.98	3.96	5.31	3.23	3.68	4.45	5.19	4.79	5.81	3.82	4.89	3.93	5.61	4.66	5.2	1.01539	4.78224	0.00400871
BCL11B	ENSG00000127152	protein_coding	3.17	3.39	3.3	3.62	1.62	2.12	2.42	2.02	3.01	3.22	1.19	1.83	3	3.57	2.79	3.57	1.5	2.12	1.11781	2.80962	0.00216279
RP11-315D16.2	ENSG00000260007	protein_coding	1.38	1.55	1.67	1.75	0.03	0.87	0.29	0.59	1.18	1.27	0	0.66	1.21	1.36	1.19	1.44	0.41	0.41	1.06253	1.08498	0.0127469
TSPAN31	ENSG00000135452	protein_coding	4.02	4	3.9	3.88	4.69	4.33	5.17	5.37	4.6	4.69	5.39	5.18	4.32	4.06	4.35	4.16	4.83	4.49	-1.20132	4.62461	0.00034119
TIMM8A	ENSG00000126953	protein_coding	4.67	4.48	4.61	4.75	3.95	3.86	3.75	3.31	3.95	4.13	3.45	3.47	4.7	4.73	4.61	4.61	4.11	4.01	1.09724	4.24614	0.00164066
ZNF608	ENSG00000168916	protein_coding	0	0	0	0	0	0	0.73	1.35	0.35	0.66	0	0	1.16	1.3	1.15	1.78	0	0	-1.53716	0.434302	0.00047598
ZNF563	ENSG00000188868	protein_coding	0.71	0	0.79	0.98	1.4	2.04	2.12	1.04	1.12	1.33	1.92	2.4	0.64	1.05	0.81	1.64	1.95	1.84	-1.2187	1.47662	0.00227522
CD74	ENSG00000019582	protein_coding	0	0	0	0	0	0	1.07	1.42	0.74	0.06	1.13	0.84	0	0	0	0	0	0	-4.87559	-0.389434	1.08171e-18
APOD	ENSG00000189058	protein_coding	0	0	0	0	0	0	0.96	1.01	0.05	0.06	0	0	0	0	0	0	0	0	-3.42974	-0.515037	2.25311e-12
FLRT3	ENSG00000125848	protein_coding	0	0	0	0	0	0	1.52	1.01	0.55	0.96	0.58	1.5	0.24	0.76	0.73	2	0.26	0.48	-2.3913	0.590146	1.05442e-08
PNPLA7	ENSG00000130653	protein_coding	1.72	1.85	1.49	1.37	1.26	1.39	2.95	3.19	1.38	0.88	1.37	1.66	1.21	1.3	1.43	1.08	0.92	1.33	-1.2425	1.70571	0.000545883
INHA	ENSG00000123999	protein_coding	1.88	1.95	1.44	1.44	0	0.06	3.92	3.91	3.51	3.22	1.55	1.31	1.26	0.97	0.84	0.86	0	0	-1.93876	2.11992	2.98306e-09
CCDC159	ENSG00000183401	protein_coding	1.57	1.33	1.1	1.64	1.93	1.77	3.77	3.12	2.02	2.21	2.21	2.14	1.77	1.41	1.55	1.35	1.83	1.77	-1.95749	2.08895	4.01591e-09
EPAS1	ENSG00000116016	protein_coding	0	0	0	0	3.64	3.47	2.88	3.69	0.93	0.76	3.26	3.36	0	0	0	0	2.68	3.05	-3.96848	2.34416	2.44683e-27
PPARGC1B	ENSG00000155846	protein_coding	4.07	4.1	4.21	4.26	1.88	2.27	1.77	2.98	4.31	4.09	2.01	1.9	4.14	4.3	4.1	4.21	2.3	2.52	1.62344	3.58741	6.31561e-07
SIK1	ENSG00000142178	protein_coding	4.01	4.12	3.82	3.92	5.32	5.13	5.1	5.72	5.25	5.11	6.98	6.92	3.68	3.64	3.67	3.46	5.16	5.15	-1.31938	5.25165	6.06866e-05
TCOF1	ENSG00000070814	protein_coding	7.52	7.63	7.53	7.84	6.21	6.47	6.65	6.47	7.31	7.01	5.61	5.89	7.18	7.48	7.1	7.26	5.97	6.13	1.07861	6.96907	0.00140211
KAT2B	ENSG00000114166	protein_coding	2.35	1.68	2.18	1.97	4.47	5.14	4	4.28	2.74	3.28	5.19	5.7	2.41	2.74	2.21	2.69	5.27	5.36	-2.03261	4.20449	2.89365e-10
S1PR3	ENSG00000213694	protein_coding	5.37	5.2	5.07	4.91	6.57	6.62	6.26	6.86	4.59	4.49	6.58	6.55	4.27	4.23	3.99	4.08	6.28	6.23	-1.24079	5.82233	0.000164814
MOB3B	ENSG00000120162	protein_coding	0	0	0	0	0	0	1.71	2	0.83	0.82	0	0	0	0	0	0	0	0	-2.15851	0.173176	1.73253e-08
DRD1	ENSG00000184845	protein_coding	0	0	0	0	0	0	1.96	2.05	0	0.01	0	0	0	0	0	0	0	0	-4.1938	-0.649335	4.12209e-22
SCIN	ENSG00000006747	protein_coding	0.75	0.67	0.53	0.37	0	0	2.57	2.4	2.2	2.39	1.3	1.2	3.96	4.02	3.47	4.06	2.71	2.59	-1.7193	2.51858	1.62549e-06
COPZ2	ENSG00000005243	protein_coding	2.05	2.21	1.71	1.29	0.53	0.74	3.64	3.09	2.16	2.43	1.11	0.37	1.29	0.34	0.61	0.37	0.14	0	-1.19103	1.72432	0.000795522
NRP2	ENSG00000118257	protein_coding	0	0	0	0	0	0.14	1.45	2.45	0.9	0.85	0.98	1.15	0	0	0	0	0	0	-4.50532	0.263922	5.92389e-24
IFT80	ENSG00000068885	protein_coding	1.62	0.22	1.68	2.25	0.93	2.6	2.65	1.52	1.68	2.41	1.94	3.3	1.07	2.26	0.81	3.19	1.72	2.44	-1.00379	2.11381	0.00977507
RGAG4	ENSG00000242732	protein_coding	1.46	1.67	0.87	0.58	4.12	4.11	2.41	2.98	1.77	1.54	3.85	3.79	1.54	1.27	1.07	1.05	3.77	3.72	-1.1106	2.91092	0.00322367
TOM1L2	ENSG00000175662	protein_coding	5.52	5.67	5.28	5.3	6.87	6.66	6.79	7.51	6.23	5.88	6.94	6.83	5.45	5.42	5.32	4.97	6.53	6.49	-1.53599	6.30738	1.31565e-06
STEAP4	ENSG00000127954	protein_coding	1.24	0.64	1.32	1.44	0	0	0	0	0	0	0	0	0	0	0.22	0.8	0	0	4.56749	0.175655	1.92107e-15
MAGIX	ENSG00000269313	protein_coding	0.73	1.38	0.69	1.05	0	0	2.49	2.15	1.54	1.69	0	0	0.62	0.34	0.73	0.6	0	0	-1.18026	0.918205	0.00226487
XKR7	ENSG00000260903	protein_coding	3.14	3.35	2.87	3.07	2.83	2.64	1.37	2.76	2.84	2.31	2.81	2.94	2.88	3.14	2.96	2.63	2.76	2.59	1.04892	2.84186	0.00333845
HS6ST2	ENSG00000171004	protein_coding	3.7	3.28	3.81	3.87	0	0	0.4	0.66	0.78	1.35	0	0	3.62	4.07	3.39	4.39	0.92	1.01	3.01061	2.7602	2.04801e-18
DMRTA1	ENSG00000176399	protein_coding	0.25	0.22	0	0	0	0	1.96	2.17	0.73	1.43	1.06	1.5	0.37	0.05	0	0.15	0	0	-1.78021	0.700047	1.82724e-06
AGTR1	ENSG00000144891	protein_coding	2.58	2.49	2.27	2.09	0.97	0.66	0	0	0	0	0	0	0	0	0	0	0	0	3.25973	0.786828	1.24238e-16
PTPRT	ENSG00000196090	protein_coding	0	0	0	0	0	0	0.77	1.33	0.81	0.45	0	0	0	0	0	0	0	0	-1.29593	-0.224239	0.00403486
PLEKHH2	ENSG00000152527	protein_coding	0	0	0	0	0	0	1.42	1.32	0	0.29	0.65	1.84	0	0	0	0	0	0	-2.30009	0.0955105	1.78074e-08
SEMA3B	ENSG00000012171	protein_coding	4.06	4.07	4.59	4.56	2.27	2.41	3.12	2.97	4.45	4.37	1.93	2.13	4.63	4.66	5.03	4.92	2.33	2.28	1.08383	3.93564	0.00217573
CCDC191	ENSG00000163617	protein_coding	0.57	0	0.37	0.98	0	0.06	1.71	1.1	0.74	1.13	0	0.37	0.4	1.34	0.54	1.95	0	0	-1.35125	0.662482	0.000678632
RASL10A	ENSG00000100276	protein_coding	0	0.07	0	0	0	0	1.77	1.74	0.44	0.82	0	0	0	0	0	0	0	0	-1.74388	0.141692	8.39271e-06
BACH1	ENSG00000156273	protein_coding	2.1	1.15	2.12	2.05	0.74	2.07	3.29	2.92	2.51	3.21	1.99	3	2.04	2.72	1.79	3.41	1.5	1.98	-1.34427	2.40645	0.000112793
CREBRF	ENSG00000164463	protein_coding	0.92	0	0.97	1.48	1.68	2.77	2.29	2.01	0.71	1.77	2.19	3.51	0.89	1.6	0.59	2.08	2.82	3.13	-1.65873	2.06576	5.84137e-06
ENPP1	ENSG00000197594	protein_coding	1.17	1.07	1.16	0.98	2.75	3.36	2.99	3.02	2.38	2.46	4.71	4.86	1.72	1.91	1.75	2.18	4.03	3.8	-1.82373	3.13807	1.0414e-07
PDLIM3	ENSG00000154553	protein_coding	4	4.35	5.02	5.12	3.93	4.28	0.77	0	4.6	4.96	2.82	3.09	5.53	5.68	5.64	5.7	4.71	4.76	4.07838	4.67742	1.23842e-29
CFAP45	ENSG00000213085	protein_coding	0.22	0.22	0.44	0.73	0	0	1.55	1.33	0	0	0	0	0	0.05	0.16	0.05	0	0	-1.15266	0.127702	0.00661131
KRT32	ENSG00000108759	protein_coding	0	0	0	0	0	0	1.17	0.81	0.48	0.25	0	0	0	0	0	0	0	0	-4.20453	-1.03989	3.31282e-15
NHLRC3	ENSG00000188811	protein_coding	3.37	3.07	3.55	3.43	0.97	2.01	4.56	4.33	4.23	4.81	2.99	3.76	3.88	4.26	3.68	4.54	2.03	2.29	-1.15845	3.68896	0.000712878
COL4A5	ENSG00000188153	protein_coding	3.56	3.16	3.51	3.53	2.87	2.99	1.52	2.55	2.02	2.22	1.99	2.2	4.27	4.3	4.03	4.4	3.5	3.57	1.28053	3.35701	0.00020926
SLC26A1	ENSG00000145217	protein_coding	3.5	3.72	3.8	4.04	1.05	1.35	1.42	1.96	3.08	2.74	1.16	1.31	3.54	3.75	3.75	3.82	1.07	0.96	1.94009	2.96438	4.27691e-09
CCDC28B	ENSG00000160050	protein_coding	0.46	1.15	0.63	0.44	0	0	2.47	2.01	1.88	1.94	0	0	1.41	0.82	0.81	0.67	0	0	-1.35281	0.922422	0.000363288
VGLL3	ENSG00000206538	protein_coding	0	0	0	0	0	0.54	3.55	3.59	1.79	2.95	1.24	2.79	0	0	0	0	0	0	-5.62949	1.39188	6.48585e-41
ENTPD8	ENSG00000188833	protein_coding	1.88	2.13	1.98	1.97	0	0	1	1.06	0.48	0.06	0	0	0.4	0	0.45	0.45	0	0	1.03442	0.7434	0.0113094
KCNQ5	ENSG00000185760	protein_coding	1.49	1.24	2.24	2.5	0	0	0	0	1.07	1.68	0	0	2.04	2.69	2.29	3.26	0	0	2.55452	1.47507	5.09012e-09
TMEM238	ENSG00000233493	protein_coding	2.57	2.92	2.38	2.73	2.77	2.38	4.19	3.56	3.28	2.9	2.9	2.6	2.25	2.87	2.41	2.36	2.11	2.76	-1.0858	2.8724	0.00219609
CARD9	ENSG00000187796	protein_coding	5.36	5.3	5.24	5.37	3.08	2.94	3.28	2.97	3.24	3.13	1.4	1.87	5.07	5.11	4.92	4.75	2.69	2.62	2.25892	4.27545	8.11324e-13
LXN	ENSG00000079257	protein_coding	4.1	3.23	4.08	4.1	2.49	3.36	5.77	5.08	4.74	5.19	4.18	4.51	3.82	4.04	3.67	4.36	2.82	2.92	-1.68148	4.24149	1.05503e-07
TNFAIP8L3	ENSG00000183578	protein_coding	1.21	1.15	0.82	0.76	0	0	0.03	0	0	0	0	0	0.14	0	0.25	0	0	0	1.56382	0.175865	0.000427305
YPEL1	ENSG00000100027	protein_coding	0.17	0	0	0	2.16	2.22	1	1.21	0	0	2.68	2.63	0.03	0	0.16	0.1	2.05	2.12	-1.05451	1.36355	0.0201005
DNAJC4	ENSG00000110011	protein_coding	3.4	3.69	3.21	3.43	2.61	2.6	4.89	4.81	3.91	3.55	3.17	2.82	3.37	3.27	3.41	2.86	2.67	2.82	-1.23347	3.5086	0.000250493
RP11-298A10.1	ENSG00000283528	protein_coding	0	0	0	0	1.05	1.17	1.77	3.09	0.93	0.86	2.42	2.47	0	0	0	0	0.62	0.5	-2.86348	1.12809	3.42207e-15
PHYH	ENSG00000107537	protein_coding	2.56	2.78	2.51	2.55	3.67	3.72	4.74	4.32	4.21	4.4	5.46	5.45	3.58	3.39	3.39	3.54	4.55	4.56	-1.80375	4.15988	2.13864e-08
KRT86	ENSG00000170442	protein_coding	1.33	1.43	1.15	0.91	0	0	5.2	5.36	2.88	2.75	0	0	2.43	1.76	2.16	1.73	0	0	-3.83836	2.67328	4.23629e-31
AMTN	ENSG00000187689	protein_coding	0	0	0	0	0	0	1	0.87	0	0	0	0	0	0	0	0	0	0	-2.51246	-1.63397	2.12509e-08
STARD8	ENSG00000130052	protein_coding	2.82	2.94	2.9	2.62	1.91	1.67	1.34	2.16	2.21	1.77	0.24	0.01	2.86	3.02	2.98	2.59	1.65	1.61	1.10733	2.2967	0.00242627
SLC44A3	ENSG00000143036	protein_coding	1.92	1.41	1.92	1.6	0.03	0	2.81	2.78	2.06	1.92	0.72	0.06	2.33	2.01	2.26	1.89	0.95	0.9	-1.04107	1.75068	0.00551092
KIAA0513	ENSG00000135709	protein_coding	3.96	3.99	3.8	3.71	5.95	5.77	4.45	5.5	4.04	3.74	6.03	5.98	4.21	3.92	4.03	3.46	5.6	5.53	-1.03646	5.00715	0.0029007
RTN2	ENSG00000125744	protein_coding	3.08	3.24	2.93	2.83	3.24	2.75	4.25	4.23	2.42	2.18	2.84	2.56	3.1	2.69	2.94	2.64	2.99	3.11	-1.01638	3.1113	0.00432931
PDP2	ENSG00000172840	protein_coding	4.59	4.76	4.77	4.87	4.01	4.47	3.32	3.56	4.43	4.14	3.67	4.13	4.42	4.72	4.41	4.79	4.14	4.15	1.29187	4.35954	0.000112665
CRELD1	ENSG00000163703	protein_coding	3.52	3.45	3.42	3.45	5.1	4.96	4.92	4.98	4.19	3.97	5.39	5.25	4.08	4.05	4.07	3.88	5.18	5.25	-1.41111	4.5986	1.70788e-05
PDZD2	ENSG00000133401	protein_coding	0	0	0	0	0.53	1.52	1.29	1.95	0	0.11	1.13	1.5	0	0.1	0	0.42	0.85	1.15	-2.08014	0.734186	1.05382e-07
CELSR2	ENSG00000143126	protein_coding	8.31	8.49	8.74	8.9	6.91	7.18	5.64	6.18	8.37	8.03	5.93	6.18	8.51	8.69	8.8	8.7	6.86	6.98	2.5308	7.96086	1.6021e-16
PLEKHF1	ENSG00000166289	protein_coding	1.94	2.11	1.58	1.76	0.53	0.63	4.44	4.33	2.76	2.55	1.92	1.66	1.84	2.3	1.79	1.75	0.45	0.52	-2.29952	2.39237	8.4231e-13
SYCE2	ENSG00000161860	protein_coding	0.48	0.98	0.74	0.61	0	0.22	2.12	1.88	0.95	1.01	0.05	0	0.83	0.47	0.69	0.74	0.55	0.08	-1.19159	0.823699	0.00290634
HMGCS1	ENSG00000112972	protein_coding	7.52	6.84	7.84	7.73	6.82	7.31	6.11	6.2	6.95	7.36	6.89	7.08	7.69	7.86	7.73	8.41	7.38	7.36	1.12012	7.38233	0.000828572
PAX5	ENSG00000196092	protein_coding	1.26	1.43	1.12	1.37	0	0	0	0.29	1.17	0.79	0	0	1.74	1.69	1.51	1.51	0	0	1.26985	0.8364	0.00247076
ARSJ	ENSG00000180801	protein_coding	1.51	1.58	2.25	2.01	0	0	0	0	0	0	0	0	2.96	3.11	3.13	3.59	0.82	0.9	4.84308	1.67253	3.11542e-19
ACKR3	ENSG00000144476	protein_coding	7.6	7.61	7.27	7.16	4.41	4.77	8.89	9.41	8.29	8.26	5.54	5.3	7.13	7.06	6.79	6.61	4.35	4.27	-1.5096	7.38062	1.89708e-06
PSD3	ENSG00000156011	protein_coding	4.48	3.67	4.44	4.58	3.84	4.82	5.12	5.63	5.36	5.86	5.72	6.47	3.77	4.22	3.51	4.7	4.45	4.85	-1.21216	4.98657	0.000280343
MACF1	ENSG00000127603	protein_coding	6.65	6.38	6.91	7.02	6.1	6.72	4.85	5.7	6.46	6.47	6.31	6.81	6.8	7.15	6.74	7.45	6.75	6.95	1.24319	6.66288	0.000155536
UNC5B	ENSG00000107731	protein_coding	3.58	3.69	3.71	3.6	6.59	6.38	1	1.75	1.67	1.25	5.45	5.26	2.06	2.09	2.26	1.51	5.43	5.51	2.24261	4.68719	9.16175e-12
RBM24	ENSG00000112183	protein_coding	3.59	3.2	3.74	3.75	0	0.69	1.6	1.1	3.41	3.79	0	0	4.1	4.44	3.97	4.76	0	0.17	2.12243	3.14575	4.48571e-10
SCML2	ENSG00000102098	protein_coding	4.85	4.61	4.95	5.02	3.99	4.52	3.46	3.72	4.54	4.93	4.17	4.49	4.66	4.85	4.47	5.17	4.51	4.58	1.19495	4.58408	0.000420713
ALOX15	ENSG00000161905	protein_coding	4.62	4.72	4.44	4.37	3.4	3.47	5.64	6.07	5.42	5.31	4.35	4.11	4.36	4.11	4.2	3.81	3.27	2.93	-1.14014	4.58351	0.000702305
NUPR1	ENSG00000176046	protein_coding	6.04	6.11	6.05	6.17	1.47	1.2	4.68	4.2	3.33	3.36	0	0	4.88	4.97	4.87	4.66	0	0	1.67935	4.62836	1.0866e-07
GRIK4	ENSG00000149403	protein_coding	1.73	1.61	1.67	1.81	0	0	0	0	0	0	0	0	1.5	1.67	1.64	1.15	0	0	3.73876	0.598155	5.12612e-17
ZFP36L2	ENSG00000152518	protein_coding	6.63	6.72	6.56	6.73	6.13	6.37	7.8	7.82	6.81	6.73	7.47	7.69	6.24	6.67	6.22	6.47	6.21	6.39	-1.07638	6.8676	0.00142611
CYP4V2	ENSG00000145476	protein_coding	0.02	0	0	0.33	0	0.44	1.52	1.78	1.09	1.55	1.47	2.23	0.5	0.67	0.25	0.58	0.42	0.77	-1.74933	0.922096	7.83797e-06
TMEM8B	ENSG00000137103	protein_coding	0	0	0	0	0.74	0.74	2.31	2.4	0.55	0	1.37	1.13	0.64	0.92	0.43	0	0.58	0.61	-2.41713	0.909273	4.06949e-11
LGALS3BP	ENSG00000108679	protein_coding	5.42	5.39	5.23	5.15	4.17	3.85	4.06	4.18	4.33	4.02	2.12	2.12	4.54	4.41	4.48	4.11	3.38	3.08	1.34361	4.36084	4.2741e-05
ZSWIM6	ENSG00000130449	protein_coding	4.31	4.24	4.69	4.75	5.82	6.48	2.89	3.22	4.94	5.21	6.38	6.82	4.32	4.61	4.55	5.17	6.2	6.31	1.26928	5.48587	0.000177022
CCNJL	ENSG00000135083	protein_coding	1.74	1.72	1.99	1.75	0.84	0.63	0	0.48	1.66	1.33	0	0	2.65	2.52	3	2.83	1.02	1.03	1.55374	1.70889	6.04172e-05
C4orf33	ENSG00000151470	protein_coding	1.39	0.07	1.28	1.59	0.64	1.75	2.91	1.85	1.71	2.35	1.57	2.11	1.27	2.1	1.64	2.75	1.92	1.87	-1.49285	1.84012	2.92231e-05
CRISP3	ENSG00000096006	protein_coding	0	0	0	0	0	0	3.24	2.49	1.33	1.49	0.74	1.37	0	0	0	0	0	0	-4.58349	0.567042	6.24799e-30
MVP	ENSG00000013364	protein_coding	3.03	3.14	2.86	2.91	4.09	4.03	4.98	5.13	4.08	3.85	5.22	5.05	3.62	3.54	3.52	3.13	4.57	4.54	-1.90787	4.19621	1.74922e-09
GRB10	ENSG00000106070	protein_coding	4.08	4.11	4.38	4.33	3.65	3.73	2.49	2.76	3.02	2.83	3.07	2.96	3.65	3.62	3.59	3.41	3.46	3.38	1.51443	3.582	5.07678e-06
IGF1R	ENSG00000140443	protein_coding	7.72	7.75	7.85	7.89	7.19	7.41	5.95	6.7	7.57	7.37	6.73	6.94	7.71	7.86	7.72	7.79	7.68	7.72	1.42337	7.49686	8.70367e-06
CAV1	ENSG00000105974	protein_coding	1.66	2.09	2.16	1.99	0	1.46	5.53	5.24	5.53	5.83	3.25	3.32	4.72	4.7	4.69	5.12	2.62	2.66	-3.44187	4.23987	2.69545e-26
FRK	ENSG00000111816	protein_coding	3.78	3.05	4.35	4.36	2.05	3.02	1.4	1.2	3.17	3.59	0.84	1.85	3.92	4.66	3.85	5.49	3.06	3.39	2.22649	3.61359	4.82343e-11
GPR156	ENSG00000175697	protein_coding	1.73	1.67	1.41	1.56	0.03	0	0.5	0.85	0.8	0.96	0	0	1.96	1.74	1.9	1.93	0.05	0	1.04585	1.14511	0.0124608
AKR1C3	ENSG00000196139	protein_coding	0	0	0	0	0	0	1.24	0.95	1.99	2.05	0	0	0	0	0	0	0	0	-4.13598	-0.152748	1.92107e-15
APOA1	ENSG00000118137	protein_coding	0.88	0.94	1.1	0.9	0	0	0	0	2.36	2.18	0	0	0	0	0	0	0	0	2.09193	0.497728	1.41961e-05
NKX3-2	ENSG00000109705	protein_coding	0	0	0	0	0	0	0.77	0.59	0.17	0.11	0	0	0	0	0	0	0	0	-1.10467	-0.222635	0.0311527
NAGK	ENSG00000124357	protein_coding	5.41	5.54	5.32	5.32	6.9	6.81	6.63	6.57	5.95	5.83	7.09	6.9	5.56	5.48	5.57	5.3	6.74	6.69	-1.06748	6.2771	0.00167519
RUNDC3A	ENSG00000108309	protein_coding	0.25	0.46	0.45	0.89	1.63	1.37	1.62	1.27	0.71	0.59	1.98	1.96	0	0.3	0.44	0.25	1.65	1.47	-1.02809	1.15562	0.0189491
SH2D5	ENSG00000189410	protein_coding	2.43	2.58	2.86	2.76	0	0	0.29	0.29	1.21	1.01	0	0	2	1.79	2.19	2.15	0	0	2.27686	1.46807	3.95136e-10
NOTCH1	ENSG00000148400	protein_coding	5.27	5.54	5.21	5.59	6.67	6.99	3.63	4.23	4.76	4.44	5.87	6.16	4.94	5.4	4.99	4.86	5.81	6.28	1.50913	5.66366	2.68333e-06
GPAT3	ENSG00000138678	protein_coding	3.01	3.04	3.13	3.18	2.9	2.93	0.81	1.27	2.11	2.5	2	2.18	3.15	2.96	3.12	3.27	3.23	3.04	1.99731	2.81182	5.36693e-09
UTRN	ENSG00000152818	protein_coding	2.38	1.49	2.07	2.56	1.03	2.62	3.26	3.85	3.01	3.44	2.71	3.99	2.37	3.47	2.22	3.98	2.14	2.65	-1.52457	2.93254	6.02777e-06
RHOC	ENSG00000155366	protein_coding	6.04	6.29	5.95	5.98	7.29	7.1	7.9	7.57	6.52	6.43	7.7	7.35	6.35	6.23	6.24	5.96	6.96	7.03	-1.51094	6.88223	1.95174e-06
SLCO2A1	ENSG00000174640	protein_coding	0.78	0.96	1.21	1.1	0.84	0.94	0	0	0.9	0.56	0.01	0.06	0.17	0	0.4	0	0.45	0.44	2.40562	0.561755	4.70191e-07
ADRA2A	ENSG00000150594	protein_coding	2.07	2.26	2.94	3.01	0	0	0	0	2.05	1.41	0	0	1.59	1.79	1.9	1.75	0	0	4.24584	1.38536	1.40005e-20
SENP7	ENSG00000138468	protein_coding	1.58	0	1.4	1.51	0.22	2.22	2.31	1.92	1.87	2.65	1.4	2.76	0.95	2.46	1.47	3.25	1.41	2.13	-1.09994	1.94757	0.0041078
AKNA	ENSG00000106948	protein_coding	4.03	4.25	4.01	4.25	3.2	3.37	2.84	3.27	3.8	3.6	2.84	2.98	3.49	3.66	3.49	3.38	3.22	3.38	1.12442	3.56912	0.00120109
NAALADL2	ENSG00000177694	protein_coding	3.16	2.03	2.99	2.98	0	0	0.64	0.61	1.31	1.77	0	0.41	2.62	3.39	2.73	3.9	0	0	2.13608	2.11977	1.90351e-09
FAM229A	ENSG00000225828	protein_coding	0	0	0	0.03	0	0	1.03	0.68	0.08	0	0	0.11	0	0	0	0	0	0	-1.0421	0.045951	0.0265692
FMN1	ENSG00000248905	protein_coding	3.38	2.95	3.73	3.78	1.48	2.61	0.95	1.64	3.85	4.03	1.26	2.17	2.86	3.7	3.16	4.31	2.06	2.39	1.87239	3.08887	2.89455e-08
YPEL5	ENSG00000119801	protein_coding	3.67	3.52	3.71	3.8	5.08	5.33	5.49	5.17	3.75	4.18	5.56	5.66	3.81	3.8	3.77	4.07	5.4	5.34	-1.68472	4.76416	1.21287e-07
TRIL	ENSG00000255690	protein_coding	0.02	0.46	0.04	0	0	0	3.12	3.18	1.86	2.02	0	0	2.3	2.37	2.07	2.08	0	0	-2.84146	1.42317	4.36538e-16
LAMC3	ENSG00000050555	protein_coding	2.49	2.85	2.46	2.55	0	0.47	1.34	1.27	2.22	1.92	0	0	1.8	2.1	1.89	1.4	0	0	1.43819	1.67378	7.70461e-05
CALB2	ENSG00000282830	protein_coding	3.35	3.64	3.62	3.64	0.76	0.97	0.29	0	2.66	2.51	0	0	5.04	4.84	4.97	4.78	2.03	2.01	3.8518	3.40404	6.51316e-25
LRIG1	ENSG00000144749	protein_coding	6.32	6.2	6.4	6.37	5.49	5.52	4.82	5.44	6.64	6.53	5.28	5.17	6.66	6.63	6.67	6.54	5.77	5.66	1.15488	6.10427	0.000543744
RIMS1	ENSG00000079841	protein_coding	0	0	0	0	0	0	1.93	1.78	0.57	1.16	0	0.79	0	0	0	0	0	0	-3.71488	-0.0922129	2.45934e-18
POLD4	ENSG00000175482	protein_coding	1.72	2.04	1.73	1.87	2.43	2.24	2.89	3.07	1.77	1.61	2.42	1.98	1.86	2.09	1.9	1.77	2.64	2.77	-1.04211	2.2505	0.00554708
PTGER4	ENSG00000171522	protein_coding	2.29	2.06	2.3	2.23	1.7	2.08	3.36	3.56	2.8	2.82	2.46	2.81	2.72	2.75	2.41	2.66	2.45	2.4	-1.22355	2.61458	0.000496012
GREB1L	ENSG00000141449	protein_coding	2.66	2.52	2.7	2.79	2.52	3.14	1.23	1.46	2.17	2.07	2.95	3.44	2.94	3.15	2.84	3.18	3.42	3.45	1.29019	2.84347	0.000427872
ZIC5	ENSG00000139800	protein_coding	2.24	2.06	2.44	2.39	0	0	1.17	1.15	2.02	2.4	0	0	2.69	2.92	2.73	3.25	0	0	1.05581	1.87316	0.00827473
IL20	ENSG00000162891	protein_coding	5	4.67	5.49	5.26	0	0	0	0	2.74	2.64	0	0	6.1	5.8	6.06	6	0.3	0	6.11686	4.47014	4.71964e-52
SUSD3	ENSG00000157303	protein_coding	5.21	5.4	5.51	5.44	2.25	2.15	1.77	1.44	3.78	3.71	0	0	5.24	5.09	5.25	4.93	2.27	1.75	3.76294	4.29137	8.37541e-30
ARHGEF28	ENSG00000214944	protein_coding	5.3	5.02	5.48	5.47	4.28	4.58	3.15	3.2	4.8	4.94	3.59	3.8	5.23	5.32	5.09	5.45	4.79	4.69	2.04711	4.83129	9.53241e-11
NOX5	ENSG00000255346	protein_coding	1.45	1.22	1.52	1.05	1.33	1.57	2.34	2.81	1.92	1.8	2.19	2.36	1.24	1.32	1.37	1.1	1.9	1.81	-1.19893	1.7944	0.00133198
RASL11B	ENSG00000128045	protein_coding	2.56	2.83	2.07	1.99	0.8	0.34	3.87	3.84	2.61	2.62	0.99	0.66	2.11	1.65	1.63	1.37	1.11	0.65	-1.09114	2.23035	0.00211192
FBP1	ENSG00000165140	protein_coding	7.36	7.47	7.04	7.03	5.36	5.31	8.69	8.72	7.82	7.53	6.25	5.97	7.24	7.05	7.11	6.71	5.42	5.21	-1.22763	7.17388	0.000182852
LMNTD2	ENSG00000275873	protein_coding	0	0	0	0	0	0	0.93	0.9	0	0	0	0	0	0	0	0	0	0	-1.21559	-0.257628	0.00926939
KRT7	ENSG00000135480	protein_coding	2.7	2.94	2.46	2.31	0	0.16	4.09	3.92	2.26	2.15	0	0	2.67	2.16	2.38	1.97	0	0	-1.12127	2.29264	0.00139982
CYSRT1	ENSG00000197191	protein_coding	0	0.37	0	0.03	0.07	0.44	1.48	1.16	0.51	0	0.51	0.85	0.1	0.54	0.22	0.38	0.18	0.44	-1.1902	0.48301	0.00743272
LAMB2	ENSG00000172037	protein_coding	6.19	6.09	6	5.91	6.36	6.3	7.05	7.45	6.34	5.89	6.52	6.46	6.37	6.29	6.27	6.16	6.28	6.28	-1.06592	6.40113	0.00165304
IGSF9B	ENSG00000080854	protein_coding	2.49	2.49	2.46	2.6	2.81	3.01	0.4	1.81	2.13	1.65	2.34	2.22	2.23	2.54	2	1.95	1.92	2.26	1.21928	2.31192	0.00074793
NRXN3	ENSG00000021645	protein_coding	2.5	2.07	2.54	2.79	2.87	3.28	0	0	1.32	1.29	1.89	2.46	2.34	2.5	2.33	3.02	2.8	2.9	2.77814	2.41655	1.45947e-13
NUAK2	ENSG00000163545	protein_coding	1.18	0.98	1.31	0.44	1.78	1.51	1.83	2.41	1.68	1.38	1.49	1.5	1.94	1.59	1.78	1.07	1.63	1.58	-1.0183	1.60078	0.0107552
KIAA0101	ENSG00000166803	protein_coding	3.4	4.21	3.66	4.23	1.07	2.81	5.71	3.46	3.6	4.99	2.58	4.22	3.57	4.85	3.15	4.78	2.35	3.26	-1.04771	3.98176	0.00252631
PLEKHA6	ENSG00000143850	protein_coding	5.51	5.69	5.49	5.56	6.02	6.11	6.5	6.83	6.41	6.18	5.94	6.05	5.72	5.8	5.65	5.59	5.78	5.97	-1.00895	5.98669	0.00339781
SATB1	ENSG00000182568	protein_coding	0	0	0	0	0	0.77	0.96	1.43	0.74	1.04	1.22	2.08	2.22	2.6	2.02	2.82	2.28	2.59	-1.61116	1.57521	0.000211806
CTNND2	ENSG00000169862	protein_coding	3.1	3.22	2.79	2.92	3.56	4.04	4.07	4.42	3.16	3.25	4.03	4.19	3.31	3.58	3.11	3.1	4.18	4.38	-1.03133	3.69918	0.0036604
SERPINB5	ENSG00000206075	protein_coding	0.88	0.64	1.06	0.98	0.88	1.26	0	0	0.22	0.93	1.3	1.27	1.62	1.25	1.83	2.01	0.77	0.71	1.01773	1.11272	0.0466523
KCNF1	ENSG00000162975	protein_coding	1.65	1.89	2.07	2.13	0	0	0.1	0	3.22	2.79	0	0	3.23	3.14	3.35	2.85	0	0	2.42534	1.94448	5.83125e-09
GJA1	ENSG00000152661	protein_coding	1.25	0.68	1.93	1.65	0	0	0	0	0	0	0	0	2.91	3.56	2.64	4.09	0	0	5.83073	1.5933	7.64388e-19
ZNF704	ENSG00000164684	protein_coding	2.96	2.21	2.55	2.68	0.84	1.63	3.98	4.08	2.68	2.82	1.68	2.26	2.69	3.02	2.36	3.18	1.9	1.93	-1.33472	2.70762	7.873e-05
RFTN1	ENSG00000131378	protein_coding	1.1	1.38	1.2	1.27	0.82	0.69	2.84	3.19	2.23	2.1	2.58	2.29	1.35	1.32	1.18	0.92	1.2	1.39	-1.72674	1.81953	5.83192e-07
LPGAT1	ENSG00000123684	protein_coding	5.69	5.48	5.85	5.94	5.12	5.94	6.96	6.82	7.23	7.83	6.52	7.18	4.94	5.48	4.9	5.96	5.09	5.23	-1.2436	6.27046	0.000153833
DCLK1	ENSG00000133083	protein_coding	0.71	0.43	1	0.67	2.16	2.15	1.66	2.42	1.53	1.49	2.55	2.39	1.48	1.18	1.59	1.83	2.45	2.59	-1.4701	1.87404	0.000104898
CATSPERG	ENSG00000099338	protein_coding	0	0	0.37	0	0.62	0.22	1.71	1.8	0.67	0.25	1.03	1.18	0.62	0.54	0.4	0.25	0.48	0.57	-1.88156	0.722841	1.33606e-06
HLA-DQB1	ENSG00000231939	protein_coding	0.57	0.67	0.3	0.5	2.37	2.35	1.61	1.89	1.3	1.35	2.69	2.22	1.28	0.95	1.08	0.71	2.36	2.23	-1.0804	1.71836	0.00947051
FAM149A	ENSG00000109794	protein_coding	0.48	0.22	0.39	0.21	0	0	1.66	1.91	1.27	1.11	0	0	0	0	0	0	0	0	-1.37609	0.289667	0.000496738
RCOR2	ENSG00000167771	protein_coding	1.73	1.71	1.73	1.79	0.98	0.8	0.4	0.83	1.04	0.88	0.68	0.56	1.35	1.69	1.51	1.08	1.18	1.21	1.12081	1.27778	0.0060277
KSR1	ENSG00000141068	protein_coding	2.43	2.41	2.36	2.23	3.36	3.28	0.55	1.04	0.95	0.45	1.65	1.61	2.01	2.09	2.09	1.8	2.9	2.94	1.63042	2.29522	6.067e-06
LRRC29	ENSG00000125122	protein_coding	0	0	0	0	0	0	0.55	0.93	0	0	0.11	0	0	0	0	0	0	0	-1.63435	-0.35479	0.000683209
P2RX5	ENSG00000083454	protein_coding	2.1	2.36	2.02	2.21	0	0	0.72	0.13	1.15	1.11	0	0	2.01	1.62	1.9	1.87	0	0	1.87001	1.22692	7.57329e-07
TNFRSF13C	ENSG00000159958	protein_coding	1.03	0.96	1.19	1.51	0	0	0	0	0	0	0	0	0.69	0.54	0.92	0.68	0	0	2.00819	0.0909657	1.45303e-05
ABHD17C	ENSG00000136379	protein_coding	5.5	5.36	5.27	5.26	4.56	4.63	6.53	6.45	5.8	5.76	5.67	5.72	5.25	5.33	5.08	5.12	5.17	4.91	-1.00264	5.49365	0.00366636
PBX3	ENSG00000167081	protein_coding	3.1	2.96	3.1	3.07	2.34	2.66	4.08	4.17	3.73	3.92	3.29	3.44	3.43	3.57	3.29	3.74	2.89	2.95	-1.0363	3.38482	0.00351174
ANGPT1	ENSG00000154188	protein_coding	1.88	0.89	2.07	2.19	0	0	2.94	2.32	2.21	3.1	0	1.15	1.55	2.53	1.43	2.93	0	0	-1.10795	1.80222	0.00271101
ARHGAP31	ENSG00000031081	protein_coding	0.95	0.33	0.82	0.67	0.07	0.54	1.17	2.15	0.74	0.79	0.33	0.52	0.56	0.58	0.47	0.83	0.45	0.52	-1.03349	0.811945	0.0132407
KCNK2	ENSG00000082482	protein_coding	2.84	2.58	2.72	2.66	0	0	3.87	4.3	3.77	3.86	0	0	3.87	3.86	3.92	4.06	0	0	-1.32635	3.02513	8.89463e-05
SYNDIG1	ENSG00000101463	protein_coding	1.14	1.03	0.85	1	0	0	0	0	0.63	0.29	0	0	1.77	1.56	1.95	1.64	0	0	2.12479	0.54899	1.67927e-06
CLEC3A	ENSG00000166509	protein_coding	0	0	0	0	0	0	1.13	1.94	0.08	0.56	0	0	0	0	0	0	0	0	-6.17236	-0.873513	2.31619e-25
MARCKS	ENSG00000277443	protein_coding	4.28	4.64	4.22	4.48	2.58	3.39	6.84	6.35	4.86	5.35	4.88	5.25	4.8	5.13	4.68	5.2	4.02	4.47	-2.08267	5.02265	1.67761e-11
PLXDC2	ENSG00000120594	protein_coding	3.29	2.86	3.45	3.24	1.86	2.61	5.18	5.18	5.19	5.58	4.96	5.41	4.31	4.86	4.33	5.38	5.22	5.18	-2.03115	4.67024	1.12892e-10
SLC7A5	ENSG00000103257	protein_coding	11.73	11.79	12	11.93	11.93	11.66	8.6	8.96	11	10.62	9.76	9.5	11.52	11.38	11.72	11.28	11.16	11.18	3.02907	11.2751	1.16582e-22
MB	ENSG00000198125	protein_coding	4.38	4.35	3.76	3.86	3.74	3.61	5.82	5.76	4.26	4.16	3.39	3.09	3.8	3.65	3.56	3.21	2.92	2.96	-1.36778	4.14794	2.66077e-05
PCDH19	ENSG00000165194	protein_coding	6.77	6.62	6.63	6.61	5.65	6.04	4.83	5.61	6.16	6.08	4.77	5.02	6.19	6.42	5.92	6.23	5.35	5.38	1.48101	6.01471	3.49668e-06
C2orf54	ENSG00000172478	protein_coding	0	0	0	0	0	0	1.89	1.87	0	0	0	0	0	0	0	0	0	0	-2.4676	-0.521392	2.89365e-10
PRR15	ENSG00000176532	protein_coding	3.22	3.62	3.14	2.96	3.29	3	4.5	4.64	3.38	3.31	3.56	3.53	3.63	3.61	3.4	3.15	3.1	3.26	-1.07726	3.53926	0.00198674
ATP8A1	ENSG00000124406	protein_coding	2.11	1.22	1.74	1.93	1.86	3.16	3.75	3.68	2.29	2.92	3.84	4.81	0.8	1.51	0.4	1.93	2.26	2.72	-1.91776	2.85606	4.94228e-09
TMEM164	ENSG00000157600	protein_coding	7.02	6.96	6.94	6.71	5.6	5.27	5.12	5.94	6.28	6.05	4.51	4.32	7.2	6.94	7.15	6.78	5.69	5.3	1.45877	6.32198	5.04949e-06
C19orf33	ENSG00000167644	protein_coding	0.88	0.94	1.09	0.9	0.3	0	2.66	2.1	1.8	1.47	0.7	0	0.78	0.2	0.82	0	0	0	-1.42352	1.00982	0.000119749
TMEM105	ENSG00000185332	protein_coding	2.3	2.22	1.74	1.51	1.02	0.85	3.42	3.59	2.33	1.74	0.15	0.11	1.78	1.6	1.34	1.08	0.79	0.9	-1.18917	1.89948	0.00073178
FAM189A2	ENSG00000135063	protein_coding	0	0	0	0	0.66	0.47	2.49	2.62	2.35	1.98	2.48	2.53	0.89	1.18	1.09	1.4	1.22	1.44	-2.97873	1.55873	8.24733e-16
TSPAN1	ENSG00000117472	protein_coding	0	0	0	0	0	0	1.83	1.82	0	0	0	0	0	0	0	0	0	0	-3.27992	-0.492149	1.39669e-15
C6orf132	ENSG00000188112	protein_coding	4.85	5.16	4.85	5.11	4.46	4.46	3.81	4.08	4.51	4.15	3.49	3.41	4.94	5.11	5.11	4.83	4.22	4.29	1.12171	4.58122	0.0009965
CAB39L	ENSG00000102547	protein_coding	2.36	1.75	1.97	2	0.13	0.82	4.09	3.7	2.82	3.22	0.92	1.22	1.93	2.12	1.97	2.64	0.41	0.77	-1.75676	2.30463	8.33676e-08
CXXC4	ENSG00000168772	protein_coding	1.64	1.07	1.97	2.12	0	0	0.45	0	0.87	1.27	0	0	1.78	2.7	1.49	2.91	0	0	1.29767	1.24473	0.00326253
BMPR1B	ENSG00000138696	protein_coding	1.68	1.14	1.46	1.61	0	0	0.5	0.48	0.81	1.6	0	0	0.43	1.04	0.28	1.32	0	0	1.0082	0.715329	0.0241029
PTK6	ENSG00000101213	protein_coding	3.36	3.4	3.03	3.31	3.92	3.86	4.49	4.56	3.07	3.07	3.88	3.8	2.75	2.97	2.52	2.58	3.28	3.43	-1.08984	3.5408	0.00171606
NME3	ENSG00000103024	protein_coding	4.93	5.11	4.87	4.81	4.58	4.46	6.29	5.86	5.73	5.47	5.09	4.7	5.11	5.13	5.02	4.61	4.28	4.34	-1.00415	5.11035	0.00370311
RPS6KA3	ENSG00000177189	protein_coding	5.32	4.65	5.72	5.7	4.44	5.28	4.09	4.04	5.22	5.67	4.81	5.39	5.68	6.2	5.75	7	5.44	5.65	1.0103	5.4979	0.00393298
