# Supplementary material for: Targeting ESR1 mutation–induced transcriptional addiction in breast cancer with BET inhibition
Source: JCI Insight. 2022 Sep 8;7(17):e151851. doi: 10.1172/jci.insight.151851 (PMC9536271; doi:10.1172/jci.insight.151851)
Supplement: Supplemental table 3 [file jciinsight-7-151851-s150.xlsx]

## Sheet: Y Mutant
Table S3: Top genes overexpressed in MCF-7 Y537S cells
symbol	fdr	logFC	ranks
AREG	3.10978e-87	8.11363	701.888
HAS2	1.94657e-70	9.73944	678.943
IGSF1	3.97171e-77	7.58729	579.677
MSLN	2.35006e-68	8.02261	542.561
IL20	2.87548e-69	7.20485	493.829
KLK11	2.37597e-41	10.8127	439.258
GJA1	1.08096e-45	8.03885	361.477
NPY1R	7.5646e-62	5.77604	353.038
SULF1	5.82543e-55	6.46453	350.602
KLHL4	5.20378e-32	10.1127	316.362
ARHGAP36	7.07106e-41	7.82419	314.145
PEG10	3.4183e-50	5.97602	295.611
PGR	3.31101e-52	5.56364	286.417
ZNF385B	7.25819e-52	5.57386	285.042
PDLIM3	6.90424e-50	5.46503	268.666
SLC6A14	6.58482e-51	5.34468	268.204
EGR3	1.6233e-48	5.609	268.052
PDZK1	3.0009e-48	5.5886	265.586
SLC4A10	3.85874e-47	5.17372	240.131
IL24	3.94222e-37	6.48021	235.907
CALB2	9.00749e-45	5.26203	231.768
DNALI1	4.1729e-41	5.73724	231.667
ARSJ	1.02534e-36	6.29373	226.506
BFSP2	1.17792e-35	6.41893	224.206
NECAB1	3.28506e-24	9.30666	218.553
FHL1	5.04218e-43	4.90081	207.291
ADORA1	6.24245e-43	4.85894	205.07
SLITRK6	1.32198e-38	5.19534	196.793
MYEOV	2.57586e-31	6.33293	193.718
MPPED2	5.88436e-39	4.86356	185.936
NXPH3	8.85704e-39	4.32952	164.75
AFF3	2.04997e-36	4.39423	156.822
NPY5R	1.45139e-31	4.98312	153.67
SEMA3A	1.45322e-33	4.56994	150.066
KLK10	5.61894e-27	5.70088	149.65
GREB1	4.13945e-37	4.04996	147.35
GATA4	2.09564e-25	5.90446	145.714
HEY2	1.29499e-20	6.12538	121.82
GRIK3	9.26177e-32	3.87124	120.138
KLHL13	6.4787e-29	3.93943	111.047
C8orf46	9.80007e-27	4.26069	110.815
GFRA3	4.10927e-19	5.98187	109.984
SYTL5	7.0259e-30	3.74959	109.313
SDK2	4.32723e-26	3.93831	99.8904
PRUNE2	2.95197e-26	3.8366	97.948
SUSD3	1.40156e-27	3.59115	96.4347
MAT1A	3.44941e-24	4.09446	96.0653
FCMR	6.98906e-25	3.86462	93.3523
NRIP1	8.41855e-27	3.51131	91.5565
RERG	5.21993e-27	3.46665	91.1115
SGK1	1.80588e-25	3.61645	89.4828
GPC6	2.36027e-24	3.75094	88.6237
HERC5	1.18377e-23	3.84342	88.1169
CALCR	8.64798e-25	3.6368	87.5126
IRS1	8.41855e-27	3.33507	86.9613
RGS22	7.16872e-16	5.71706	86.5823
NAV2	4.17643e-23	3.81865	85.4583
RAPGEFL1	4.94215e-26	3.33252	84.3331
KCNF1	7.72183e-23	3.8025	84.0819
NTN1	2.3215e-25	3.37638	83.1744
PKIB	1.83509e-25	3.25499	80.5165
C5AR2	1.20401e-24	3.32921	79.6327
CTF1	5.96035e-17	4.78753	77.6764
TUBA3D	3.89064e-20	4.0003	77.6457
KRT6B	8.07492e-19	4.16949	75.438
CA8	1.2008e-21	3.52379	73.7196
SEMA6A	8.15754e-23	3.31382	73.1971
CXCL12	9.89347e-24	3.1068	71.4708
HS6ST2	3.7499e-22	3.32996	71.3477
ADGRL2	7.63855e-23	3.22151	71.2501
RASSF2	2.43696e-22	3.28902	71.0861
C3orf70	1.01198e-22	3.23151	71.0764
TH	2.75198e-20	3.60811	70.5759
SMTNL2	8.03963e-21	3.43144	68.9539
FGFBP2	2.07031e-19	3.68506	68.8515
APOBEC3C	2.1643e-14	5.01682	68.5532
DSCAM	8.11244e-23	3.08383	68.1243
KRT1	1.9041e-20	3.44635	67.9631
PTP4A1	1.09831e-22	3.01583	66.2254
TUBA3E	5.07296e-15	4.5702	65.3299
MC5R	3.16517e-15	4.3704	63.3691
EDA2R	3.38562e-16	4.09498	63.3509
KRT17	1.88704e-17	3.75437	62.7889
DLC1	7.44604e-22	2.97171	62.7866
NR5A2	6.24635e-20	3.21784	61.7966
GSG1L	6.87974e-19	3.38465	61.4734
KCNQ5	4.7502e-18	3.53167	61.1802
SYTL4	7.04441e-21	2.99446	60.3449
MGP	1.0661e-20	3.00608	60.038
FRK	2.55546e-20	3.0633	60.0178
OLFML3	1.89361e-16	3.81367	59.9613
ASCL1	3.45895e-18	3.36267	58.7157
COL6A3	1.92495e-14	4.19235	57.5005
HPGD	2.53692e-18	3.24044	57.0177
MAN1A1	1.27184e-19	2.98992	56.4963
SLC26A2	1.56434e-20	2.84913	56.4289
BAG2	1.91441e-19	2.9757	55.699
CADPS2	4.86086e-19	3.01674	55.2465
ADRA2A	2.98498e-15	3.73243	54.2137
RBM24	5.36007e-19	2.9584	54.0524
