# Supplementary material for: Targeting ESR1 mutation–induced transcriptional addiction in breast cancer with BET inhibition
Source: JCI Insight. 2022 Sep 8;7(17):e151851. doi: 10.1172/jci.insight.151851 (PMC9536271; doi:10.1172/jci.insight.151851)
Supplement: Supplemental table 4 [file jciinsight-7-151851-s151.xlsx]

## Sheet: step8_up_group1_group2_y537sc
symbol	Group	Vehicle	OTX015		p-value
A4GALT	Group1	2.52591	1.64464	t_test for average fold change in expression levels after treatment with OTX015 for genes in Group 1 vs Group 2	9.29913e-154
ABCC4	Group1	1.3044	1.17863
ACACA	Group1	1.42252	0.328052	Group 1= Genes whose expression is stimulated 2-fold or higher in MCF-7 Y537S cells relative to MCF-7 cells with WT ESR1
ACSL4	Group1	2.75417	-0.215817	Group 2= Genes whose expression is altered < 2-fold in MCF-7 Y537S cells relative to MCF-7 cells with WT ESR1
ADAMTSL5	Group1	1.4784	1.39866
ADCY1	Group1	1.05433	0.398838
ADCY9	Group1	1.5551	0.310708
ADD3	Group1	1.02095	0.641328
ADGRE2	Group1	1.2922	0.0571447
ADGRL2	Group1	3.22151	1.1111
ADORA1	Group1	4.85894	6.31558
ADRA2A	Group1	3.73243	5.32826
AFAP1L2	Group1	1.03136	2.16698
AFF1	Group1	1.50089	-0.53702
AFF3	Group1	4.39423	2.02721
AGR2	Group1	1.57962	0.778961
ALDH3B1	Group1	1.13343	1.3945
AMER1	Group1	1.2543	2.01482
AMMECR1	Group1	1.58484	0.62084
AMZ1	Group1	1.97108	2.40658
ANKRD13B	Group1	1.24525	2.19165
AP1S3	Group1	1.04118	-0.89572
APOBEC3C	Group1	5.01682	4.43846
APOE	Group1	1.14955	-0.578988
ARAP3	Group1	1.62509	0.27495
ARC	Group1	1.17032	0.163883
AREG	Group1	8.11363	1.95121
ARG2	Group1	1.15162	-1.495
ARHGAP36	Group1	7.82419	2.19678
ARHGEF28	Group1	2.12468	0.359651
ARL11	Group1	1.10591	0.99149
ARMCX2	Group1	2.04559	1.24565
ARSJ	Group1	6.29373	1.99405
ARTN	Group1	1.29945	2.15364
ASCL1	Group1	3.36267	6.6268
ATP11A	Group1	1.32628	-0.243322
ATP6V1E2	Group1	1.14959	1.60411
B4GALNT3	Group1	1.36876	0.622899
B4GALT5	Group1	1.03616	0.377457
BAG2	Group1	2.9757	0.578569
BCAT1	Group1	1.69036	4.30794
BCL11B	Group1	1.10427	1.28318
BCL2	Group1	1.92033	0.758445
BDKRB2	Group1	2.58095	2.43678
BEND6	Group1	1.35025	-0.784525
BFSP2	Group1	6.41893	3.95965
BGN	Group1	1.1321	0.16838
BHLHB9	Group1	1.16039	0.235696
BRINP2	Group1	2.31197	2.35716
BTN3A2	Group1	1.41323	4.25563
BTN3A3	Group1	1.1328	4.01263
C12orf60	Group1	2.25324	1.17251
C15orf59	Group1	2.54582	2.54947
C1orf226	Group1	2.13058	0.310942
C20orf96	Group1	1.12089	1.62639
C3orf70	Group1	3.23151	2.17108
C4orf19	Group1	2.90889	0.524157
C5AR1	Group1	1.29064	1.45294
C5AR2	Group1	3.32921	4.58803
C6orf132	Group1	1.09921	0.595856
C8orf46	Group1	4.26069	5.34762
CA8	Group1	3.52379	0.358501
CABYR	Group1	1.33595	-0.215267
CACNA1H	Group1	1.40776	1.01023
CADPS2	Group1	3.01674	0.0614192
CALB2	Group1	5.26203	2.7528
CALCR	Group1	3.6368	2.00732
CALD1	Group1	1.39253	3.08335
CAPS2	Group1	1.64479	1.34115
CARD9	Group1	1.98431	2.25424
CBFA2T3	Group1	2.1531	3.15653
CBL	Group1	1.06143	0.0288686
CCDC3	Group1	2.48941	-0.0964711
CCDC86	Group1	1.22337	1.36402
CCDC88A	Group1	2.18302	-0.110924
CCNA1	Group1	2.18784	1.51904
CCNJL	Group1	2.37836	1.38662
CD109	Group1	1.53856	1.55937
CD44	Group1	1.85051	0.677417
CDCA7	Group1	1.34866	2.57538
CDKL1	Group1	2.01131	1.53056
CDON	Group1	1.56485	0.350125
CDV3	Group1	1.77655	0.784286
CELSR2	Group1	2.69357	1.50411
CHD7	Group1	1.33783	0.757629
CHSY1	Group1	1.18558	0.109502
CLASP2	Group1	1.05163	-0.22204
CLDN9	Group1	1.0501	-1.67284
CLMP	Group1	3.246	4.36962
COL16A1	Group1	1.21361	0.771122
COL21A1	Group1	3.15545	1.84158
COL4A5	Group1	2.15951	0.577857
COL6A3	Group1	4.19235	2.18868
CRABP1	Group1	1.289	0.513077
CSNK2A1	Group1	1.32797	0.212962
CSNK2A3	Group1	1.4775	0.0519423
CTC-281F24.5	Group1	1.22897	1.14299
CTF1	Group1	4.78753	1.05944
CUEDC1	Group1	1.357	1.42863
CXADR	Group1	1.17671	-0.847414
CXCL12	Group1	3.1068	2.38676
CXXC4	Group1	2.17005	2.44933
CXXC5	Group1	1.29685	1.45368
CYP1B1	Group1	2.2799	1.3084
CYP27B1	Group1	1.55537	1.62519
CYP4F11	Group1	1.18751	1.65569
DDHD1	Group1	1.03699	-0.486975
DEPTOR	Group1	1.48806	1.15961
DIAPH2	Group1	2.1608	0.840525
DLC1	Group1	2.97171	0.706585
DNAJC12	Group1	1.47649	1.18603
DNALI1	Group1	5.73724	3.97832
DNHD1	Group1	1.68518	0.704166
DOCK10	Group1	3.15302	2.361
DOCK4	Group1	1.08707	-2.49283
DOCK8	Group1	1.17646	0.92014
DOK7	Group1	2.02634	3.82832
DPH6	Group1	1.11551	0.575933
DRP2	Group1	1.36466	0.444354
DSCAM	Group1	3.08383	2.94255
DSE	Group1	1.05676	-0.62687
DYNLT3	Group1	1.07283	0.132945
DYRK3	Group1	1.66297	-0.517318
E2F5	Group1	1.03726	0.612499
EDA2R	Group1	4.09498	1.35425
EGR3	Group1	5.609	4.07886
EHD2	Group1	2.30367	1.4942
EHHADH	Group1	1.00326	-0.129224
ELOVL5	Group1	1.59205	0.269412
EML1	Group1	1.11729	-0.428117
ENOX2	Group1	1.29716	0.0126564
EPHA4	Group1	2.3069	-0.0779874
EPHA6	Group1	1.72943	1.83474
EPHB6	Group1	1.23852	0.184062
ERG	Group1	1.37783	1.91748
FABP5	Group1	1.77877	0.476326
FAM126A	Group1	1.27338	-1.62003
FAM171A1	Group1	1.15472	3.47108
FAM208B	Group1	1.17813	0.065827
FAM227A	Group1	1.00095	-0.176888
FAM46C	Group1	1.1123	-1.5364
FAM60A	Group1	1.19399	0.973655
FAM81A	Group1	1.32439	2.67082
FAM86B2	Group1	1.26101	1.90469
FCMR	Group1	3.86462	2.41286
FDFT1	Group1	1.01758	-0.191121
FGFBP2	Group1	3.68506	3.77949
FGFRL1	Group1	1.12011	0.883486
FHL1	Group1	4.90081	1.90727
FHL2	Group1	1.65115	1.6322
FIGN	Group1	1.66757	1.85252
FJX1	Group1	1.04284	3.5031
FLNB	Group1	1.57596	-0.0451419
FMN1	Group1	1.99034	0.922109
FMNL2	Group1	1.34645	-0.857027
FOXP2	Group1	1.12606	0.923379
FRAS1	Group1	1.03349	0.626618
FREM2	Group1	1.04771	0.286807
FRK	Group1	3.0633	0.919237
GALNT13	Group1	2.73604	-0.745123
GALNT16	Group1	1.27602	2.4003
GAS2L3	Group1	1.11246	0.460078
GATA4	Group1	5.90446	5.4313
GEM	Group1	1.05606	3.14881
GFI1	Group1	1.28372	1.56032
GFRA1	Group1	1.76124	2.30357
GFRA3	Group1	5.98187	1.05155
GJA1	Group1	8.03885	3.68616
GLA	Group1	1.07671	-1.19406
GLUL	Group1	1.10225	-0.995916
GNAO1	Group1	2.32557	2.84478
GNAZ	Group1	1.02965	1.19735
GPAT3	Group1	2.00607	-0.246879
GPC6	Group1	3.75094	1.09845
GPER1	Group1	1.2325	2.62197
GPR156	Group1	1.17922	1.79536
GPR162	Group1	2.55985	4.1953
GPR68	Group1	1.85046	4.80837
GPRASP1	Group1	1.11972	0.248182
GPRC5B	Group1	2.89989	3.45514
GPX2	Group1	1.89004	2.79209
GRB10	Group1	1.02217	0.0412326
GREB1	Group1	4.04996	0.235794
GREB1L	Group1	1.71531	-0.564024
GRHL1	Group1	1.57384	-0.0542399
GRIK3	Group1	3.87124	2.91559
GRIK4	Group1	3.613	4.665
GRPR	Group1	1.24931	4.14985
GSG1L	Group1	3.38465	4.89041
GUCY1A3	Group1	1.98315	2.13224
GULP1	Group1	1.35182	0.490537
HAS2	Group1	9.73944	6.51101
HDAC4	Group1	1.08283	0.333187
HEATR1	Group1	1.22754	0.72522
HECW2	Group1	1.38717	0.0912136
HEG1	Group1	1.97373	-0.479344
HERC5	Group1	3.84342	0.511132
HERC6	Group1	1.55899	1.63126
HEY2	Group1	6.12538	1.46174
HGD	Group1	1.66254	4.00636
HIST1H2BG	Group1	1.68496	-3.93436
HIST1H2BJ	Group1	1.21111	-2.59982
HMGCLL1	Group1	2.5205	-1.40076
HMGCR	Group1	1.34125	-0.108959
HMGCS1	Group1	1.64728	0.228219
HOMER1	Group1	1.30007	-0.667385
HOXA1	Group1	1.42721	-0.103392
HOXA11	Group1	2.61988	6.39209
HPDL	Group1	1.19539	3.5747
HPGD	Group1	3.24044	2.55368
HR	Group1	1.01168	2.31976
HRK	Group1	2.10711	0.00371611
HS3ST3A1	Group1	2.35034	2.95281
HS6ST2	Group1	3.32996	2.71269
HTR7	Group1	2.11309	2.9272
IDS	Group1	1.51867	-0.657376
IFNAR2	Group1	1.01023	0.0739864
IFRD1	Group1	1.01172	0.0532633
IGF1R	Group1	1.43626	-0.0942489
IGFBP4	Group1	1.05016	1.71646
IGFBP6	Group1	1.73847	1.3097
IGSF1	Group1	7.58729	2.61003
IGSF9B	Group1	1.08339	0.107894
IL20	Group1	7.20485	5.86819
IL24	Group1	6.48021	4.32493
IL27RA	Group1	1.31834	3.43399
INTS6L	Group1	1.19298	-0.442294
INTU	Group1	1.50864	0.555811
IRS1	Group1	3.33507	0.807889
ITGA2	Group1	2.11719	0.582597
JAK2	Group1	1.4956	0.928112
KAZN	Group1	1.51697	1.23206
KCNF1	Group1	3.8025	5.18068
KCNH3	Group1	1.11401	1.90786
KCNQ5	Group1	3.53167	2.39944
KCNV1	Group1	2.19272	0.0908134
KCTD6	Group1	1.05444	0.881081
KDM1B	Group1	1.06529	-0.989689
KDM7A	Group1	1.79651	-0.818597
KIAA0895	Group1	1.16103	-0.0745805
KIAA1958	Group1	1.55752	-0.688975
KIF14	Group1	1.0225	0.892196
KLF13	Group1	1.18807	0.215634
KLHL13	Group1	3.93943	2.23736
KLHL4	Group1	10.1127	4.04434
KLK10	Group1	5.70088	3.62073
KLK11	Group1	10.8127	1.6679
KLRG1	Group1	1.73148	0.958635
KPNA3	Group1	1.00893	0.304424
KRT1	Group1	3.44635	3.54706
KRT16	Group1	1.62588	-0.210748
KRT17	Group1	3.75437	-2.05062
KRT6B	Group1	4.16949	1.86253
KRT6C	Group1	3.0732	2.5436
KSR1	Group1	1.23177	-1.04153
L3MBTL3	Group1	1.57438	4.38041
LCP1	Group1	1.99402	0.915924
LDLRAD3	Group1	1.30388	0.73415
LIF	Group1	1.9292	4.9384
LMX1B	Group1	1.22728	0.0485792
LNP1	Group1	1.22297	1.32931
LONRF2	Group1	2.32192	0.40952
LOXL2	Group1	1.34692	-2.23714
LOXL3	Group1	1.00974	2.65779
LRG1	Group1	1.33721	3.77625
LRIG1	Group1	1.50413	0.755126
LRRC10B	Group1	1.36886	-0.106791
LRRC8C	Group1	1.23206	-0.572608
LRRN2	Group1	2.15793	2.79478
LYAR	Group1	1.03055	0.961733
LYPD1	Group1	1.01585	2.11299
MACF1	Group1	1.67653	-0.0435922
MAFF	Group1	1.22996	-0.00361135
MALRD1	Group1	2.06073	3.24785
MAN1A1	Group1	2.98992	-0.0528086
MAP7D3	Group1	1.43175	-0.265164
MAPT	Group1	1.2382	0.461419
MAT1A	Group1	4.09446	6.54995
MBNL3	Group1	1.16924	1.62023
MC5R	Group1	4.3704	4.14643
MCAM	Group1	1.3673	-1.17951
MDN1	Group1	1.02798	0.189873
ME1	Group1	1.17616	-0.218635
MED12L	Group1	1.19932	0.395916
MEGF9	Group1	1.10812	0.426299
METTL8	Group1	1.09015	0.572043
MEX3A	Group1	1.22167	2.32393
MFSD14C	Group1	1.32979	0.311922
MFSD2A	Group1	1.59694	0.432241
MGP	Group1	3.00608	1.76163
MICAL2	Group1	1.34827	-1.33011
MMD	Group1	1.05749	1.03554
MMGT1	Group1	1.07813	0.104998
MORF4L2	Group1	1.11943	0.290112
MPP6	Group1	1.13957	0.830333
MPPED2	Group1	4.86356	2.92562
MRC2	Group1	1.3383	-0.547551
MRM1	Group1	1.21768	2.17279
MROH6	Group1	2.15782	1.24027
MSLN	Group1	8.02261	0.531963
MUC5B	Group1	2.10682	1.96141
MYB	Group1	2.27848	2.68381
MYBBP1A	Group1	1.09721	1.07012
MYBL1	Group1	2.42445	1.03735
MYEOV	Group1	6.33293	3.63267
MYO7A	Group1	1.48171	2.06103
MYRIP	Group1	1.2766	1.25154
NAALADL2	Group1	2.4438	3.89043
NAV2	Group1	3.81865	1.41617
NBL1	Group1	1.02713	1.24327
NBPF1	Group1	1.11924	0.0416099
NCKAP5	Group1	2.81246	4.64896
NCMAP	Group1	1.55294	3.81293
NCOA7	Group1	1.02129	-0.0982798
NDRG4	Group1	1.6124	-0.315054
NDUFA4L2	Group1	1.22333	-0.196206
NECAB1	Group1	9.30666	5.37817
NEIL2	Group1	1.07579	0.714385
NFATC2	Group1	1.96795	1.41534
NFE2L3	Group1	1.27367	0.737634
NFIA	Group1	1.2421	0.732993
NHSL1	Group1	1.0387	0.716424
NKRF	Group1	1.3753	0.472714
NLN	Group1	1.21425	0.283174
NOS1AP	Group1	2.43882	0.173809
NOTCH1	Group1	1.24376	-1.0604
NOVA1	Group1	1.61611	0.796399
NPR3	Group1	2.00166	2.41152
NPTX1	Group1	2.42961	-0.848926
NPY1R	Group1	5.77604	-0.342285
NPY5R	Group1	4.98312	1.57808
NR5A2	Group1	3.21784	4.7224
NREP	Group1	1.27154	1.00685
NRIP1	Group1	3.51131	1.03093
NRXN3	Group1	2.86073	-0.61105
NSFL1C	Group1	1.067	-0.191732
NTN1	Group1	3.37638	0.196825
NXPH3	Group1	4.32952	4.32666
OCRL	Group1	1.01091	0.119947
OLFML2A	Group1	1.70331	0.82661
OLFML3	Group1	3.81367	2.56793
ONECUT1	Group1	1.28242	1.86026
OSBPL5	Group1	1.12088	1.23058
OTUD6B	Group1	1.18144	0.434138
OVGP1	Group1	1.06464	-0.164382
P2RX5	Group1	1.44475	3.29231
P2RX7	Group1	3.24319	2.67993
PABPC4L	Group1	2.47478	3.80345
PADI2	Group1	2.387	-2.33727
PADI3	Group1	1.30053	4.07196
PALLD	Group1	1.4408	0.174866
PARP8	Group1	1.09594	0.827592
PAX5	Group1	1.60698	2.61698
PCDH19	Group1	1.05851	0.764522
PCDH9	Group1	1.11549	-1.28533
PCDHB4	Group1	1.48857	1.06438
PCDHB6	Group1	1.87529	3.38284
PCOLCE2	Group1	2.68289	2.2871
PCP4	Group1	1.53773	2.1544
PDE3B	Group1	2.58748	0.539909
PDE5A	Group1	1.11392	0.261317
PDE6A	Group1	2.55733	2.69427
PDLIM3	Group1	5.46503	0.693899
PDP2	Group1	1.15398	0.256368
PDZK1	Group1	5.5886	4.96868
PEG10	Group1	5.97602	-0.577007
PELI1	Group1	1.36945	-2.0959
PGR	Group1	5.56364	2.02823
PHLDB1	Group1	1.20678	0.883193
PIK3CD	Group1	1.04192	-0.181216
PIP4K2A	Group1	1.23363	0.0571114
PKIA	Group1	1.00094	0.946271
PKIB	Group1	3.25499	0.743763
PLA2G3	Group1	2.05947	3.26135
PLAC1	Group1	1.23407	1.8432
PLD1	Group1	1.1041	-1.48438
PLEKHA4	Group1	1.96656	3.73067
PLEKHH1	Group1	1.50042	0.13342
PLIN4	Group1	1.85308	2.6453
PLPP1	Group1	1.13344	-1.04253
PLS3	Group1	1.27137	-0.275337
PLXND1	Group1	1.07336	1.60864
PM20D2	Group1	1.06564	0.701201
PMAIP1	Group1	1.50138	0.532382
PNPLA3	Group1	1.0138	0.464284
PODXL	Group1	1.23887	-0.428517
POLR3G	Group1	1.32784	0.757558
POU6F1	Group1	1.48664	2.88207
PPARGC1B	Group1	1.72284	1.63251
PPFIA4	Group1	2.39306	1.62616
PPM1E	Group1	1.464	0.36354
PPM1K	Group1	1.31291	0.601945
PPP2R2C	Group1	1.32778	1.37838
PRKAA2	Group1	1.36466	0.702518
PRKCE	Group1	1.5865	0.439901
PRKD3	Group1	1.0383	1.02292
PRNP	Group1	1.14379	-0.368006
PRSS23	Group1	1.94229	1.14049
PRUNE2	Group1	3.8366	0.715922
PSMF1	Group1	1.09565	-0.072218
PTAFR	Group1	1.92918	0.645674
PTGES	Group1	1.48198	1.70343
PTGR1	Group1	1.07016	-0.174858
PTP4A1	Group1	3.01583	0.713832
PYGO1	Group1	1.15481	2.41311
QSER1	Group1	1.08634	0.790391
RAB36	Group1	1.86865	2.1374
RAB37	Group1	1.9138	3.26397
RAI14	Group1	1.72303	1.90437
RAMP1	Group1	1.39614	2.70639
RAPGEF5	Group1	1.65101	-0.349394
RAPGEFL1	Group1	3.33252	1.74405
RASGRP1	Group1	2.69182	3.24927
RASSF2	Group1	3.28902	3.94981
RBBP8	Group1	1.00642	0.569484
RBM24	Group1	2.9584	4.13083
RBM41	Group1	1.206	0.623566
RDX	Group1	1.26253	-0.228947
RERG	Group1	3.46665	3.3927
RET	Group1	1.12545	-0.0622988
RGPD1	Group1	1.00642	-0.774681
RGS22	Group1	5.71706	3.83954
RHOBTB1	Group1	2.48146	2.6535
RHOD	Group1	1.03619	0.346147
RHOQ	Group1	1.44171	0.595053
RIMS4	Group1	2.12848	-0.298077
RIN1	Group1	1.6685	1.16047
RNF150	Group1	1.28433	0.201484
RNF165	Group1	2.40283	2.63322
RNF223	Group1	1.07184	0.596185
RP11-111M22.2	Group1	1.04925	-0.960655
RP11-722G7.1	Group1	1.49409	0.0967592
RPH3AL	Group1	1.46923	2.828
RPL36A	Group1	1.17145	-0.0691505
RPS6KA3	Group1	1.91441	0.230771
S100A14	Group1	2.14329	0.537295
S100A2	Group1	1.12416	1.45874
S100A4	Group1	1.72949	2.40929
SATB1	Group1	1.20209	-0.20524
SATB2	Group1	1.44798	0.732571
SCIN	Group1	1.53115	1.16235
SCMH1	Group1	1.17781	2.49896
SCML2	Group1	1.18455	0.0394549
SDC2	Group1	1.40841	-0.91607
SDK2	Group1	3.93831	2.40753
SEMA3A	Group1	4.56994	4.31188
SEMA3B	Group1	1.63041	2.16216
SEMA3C	Group1	1.13077	0.389241
SEMA6A	Group1	3.31382	0.374934
SEP3	Group1	1.37338	1.86034
SEP6	Group1	2.07022	1.32457
SERPINB5	Group1	1.67128	0.544082
SERPINF1	Group1	1.18425	2.04159
SFXN2	Group1	1.57842	2.09727
SGK1	Group1	3.61645	2.179
SGK223	Group1	1.11386	0.336903
SGK3	Group1	2.54026	1.05849
SH2D5	Group1	1.64261	4.13614
SH3BP5	Group1	1.28188	-0.0334502
SIAH2	Group1	1.69058	1.34032
SIPA1L2	Group1	2.07317	-0.808735
SKP2	Group1	1.02947	1.6381
SLC12A4	Group1	1.84837	1.64673
SLC16A1	Group1	1.90367	-0.790172
SLC18B1	Group1	1.56071	1.63093
SLC19A2	Group1	1.44875	0.210386
SLC22A4	Group1	1.21218	0.199508
SLC22A5	Group1	1.06771	0.603043
SLC25A25	Group1	1.09184	0.521819
SLC25A53	Group1	1.0571	0.882124
SLC26A1	Group1	1.93531	2.45454
SLC26A2	Group1	2.84913	1.1994
SLC27A2	Group1	1.20336	0.329911
SLC2A14	Group1	2.9481	2.08079
SLC2A3	Group1	2.39627	1.46778
SLC39A14	Group1	1.12239	0.229734
SLC3A2	Group1	1.73993	-0.179259
SLC4A10	Group1	5.17372	4.28489
SLC4A7	Group1	1.20671	-0.945645
SLC5A8	Group1	1.59512	1.80255
SLC6A14	Group1	5.34468	1.24693
SLC6A20	Group1	3.79186	2.66689
SLC6A6	Group1	1.61647	-0.000209616
SLC7A11	Group1	2.70864	1.41634
SLC7A5	Group1	2.68723	0.106805
SLC9A6	Group1	1.56289	-0.164579
SLITRK4	Group1	1.4155	3.88489
SLITRK5	Group1	1.22189	3.95502
SLITRK6	Group1	5.19534	2.30228
SMARCA1	Group1	2.46032	1.10469
SMOX	Group1	2.66748	0.0521859
SMTNL2	Group1	3.43144	1.18733
SNX24	Group1	1.67537	0.531016
SNX30	Group1	1.08325	-0.479846
SOAT2	Group1	2.72389	3.68628
SPATS2L	Group1	1.01281	0.732256
SPEG	Group1	1.18276	2.23646
SPG20	Group1	1.26092	2.28515
SPRED1	Group1	1.4056	0.25781
SPTB	Group1	2.1804	0.37765
SQLE	Group1	1.15575	-0.123742
SSFA2	Group1	1.08558	0.330282
SSTR2	Group1	3.13082	2.14607
ST6GALNAC5	Group1	3.0145	3.32971
ST8SIA6	Group1	2.14605	0.631793
STARD4	Group1	1.77754	-0.220539
STARD8	Group1	1.13642	1.13534
STC1	Group1	1.38261	-1.39246
STEAP1	Group1	1.86412	1.88182
STMN3	Group1	1.22452	1.02529
SULF1	Group1	6.46453	6.20939
SUSD3	Group1	3.59115	2.95873
SUSD4	Group1	1.47553	1.50824
SVIL	Group1	1.59645	0.184105
SYNDIG1	Group1	2.68362	6.24286
SYNE1	Group1	2.69542	3.48829
SYT8	Group1	3.34398	5.69801
SYTL4	Group1	2.99446	1.44021
SYTL5	Group1	3.74959	3.99536
TADA2A	Group1	1.16482	0.66349
TAF4B	Group1	1.13746	0.360602
TET1	Group1	1.32319	1.97704
TET2	Group1	2.19282	1.47551
TEX15	Group1	1.20946	1.93521
TFAP2C	Group1	1.30728	0.202879
TFPI2	Group1	3.11232	0.299797
TFRC	Group1	1.15069	0.212959
TGFB2	Group1	1.38914	3.24713
TGFBR2	Group1	1.63034	-1.47395
TGIF2	Group1	1.50747	2.32308
TH	Group1	3.60811	5.05837
THBS1	Group1	1.72353	0.345182
THSD4	Group1	2.00832	0.764383
TIAM1	Group1	1.54096	-1.36975
TIMM8A	Group1	1.19959	0.477453
TIPARP	Group1	1.36204	-1.08451
TMEM120B	Group1	1.29891	0.414066
TMEM164	Group1	1.51195	1.39631
TMEM170B	Group1	1.65644	0.514263
TMEM229B	Group1	2.3748	2.42247
TMEM45A	Group1	1.4625	0.298894
TMEM55A	Group1	1.06058	-0.525404
TMEM64	Group1	1.95672	1.37818
TMPRSS3	Group1	1.90273	3.05469
TMSB15B	Group1	1.63356	0.4246
TNFRSF13C	Group1	1.6011	2.73655
TNFRSF19	Group1	1.42731	-0.221666
TNIK	Group1	1.01991	1.74307
TPBG	Group1	1.3115	0.732378
TPD52L1	Group1	1.7071	1.56998
TPRG1	Group1	2.81402	3.88402
TRAF3	Group1	1.29986	1.50949
TRIM29	Group1	2.43964	-0.688285
TRIM47	Group1	1.10835	2.67056
TSEN2	Group1	1.36247	1.3025
TSKU	Group1	2.47314	0.850682
TSPAN6	Group1	1.1158	0.519136
TTC39A	Group1	1.16256	2.74684
TUBA3D	Group1	4.0003	5.83083
TUBA3E	Group1	4.5702	4.38135
TUBA4A	Group1	1.01275	0.257631
TUBB3	Group1	1.25467	-2.39536
UBASH3B	Group1	1.99393	1.28278
UGT2B15	Group1	2.63611	6.78393
UGT8	Group1	1.47784	0.44947
UST	Group1	1.52679	0.0612661
UTP14A	Group1	1.32306	0.744303
UTP20	Group1	1.66502	0.890509
VAV3	Group1	1.95354	1.8312
VEPH1	Group1	1.33461	3.25143
WDR17	Group1	1.13128	-0.521396
WDR3	Group1	1.02916	0.367427
WDR4	Group1	1.02648	1.48295
WISP2	Group1	1.735	1.79117
WLS	Group1	1.6834	0.622039
WNK2	Group1	1.28529	1.60688
WNT6	Group1	2.62506	-0.0892376
XK	Group1	1.98643	1.70344
XYLT1	Group1	1.52051	0.289799
ZBTB33	Group1	1.13904	-0.396915
ZCCHC3	Group1	1.11272	0.58407
ZDBF2	Group1	1.02121	-0.715905
ZIC5	Group1	1.67572	2.93013
ZNF280C	Group1	1.83204	-1.20407
ZNF385B	Group1	5.57386	4.21037
ZNF488	Group1	2.39967	0.28519
ZNF618	Group1	1.28335	4.10976
ZNF621	Group1	1.21618	0.395032
ZNF703	Group1	1.64465	1.09816
ZNF711	Group1	2.19424	1.11898
ZNF778	Group1	1.2061	-0.701077
ZSWIM6	Group1	1.42927	-1.96077
AAAS	Group2	0.0554821	0.550792
AAED1	Group2	0.828429	0.674566
AAGAB	Group2	0.0471446	-0.611902
AAK1	Group2	0.518919	-1.06378
AAMP	Group2	0.337811	-0.145831
AARD	Group2	0.946631	0.017197
AARS	Group2	0.0552067	0.162128
AASDH	Group2	0.184231	-0.508002
AASDHPPT	Group2	0.281729	0.252816
AATF	Group2	0.191384	0.127373
AATK	Group2	0.760204	2.42459
ABCA2	Group2	0.0835431	1.47129
ABCA3	Group2	0.524659	-0.10236
ABCB6	Group2	0.798441	0.446574
ABCC1	Group2	0.403314	0.122244
ABCC10	Group2	0.0462142	-1.67946
ABCD3	Group2	0.80942	-1.06496
ABCE1	Group2	0.961134	0.716435
ABCF1	Group2	0.192516	-0.264076
ABCF2	Group2	0.500805	0.498849
ABHD10	Group2	0.105436	0.158488
ABHD13	Group2	0.203104	-0.0849623
ABHD18	Group2	0.17407	-0.163183
ABHD2	Group2	0.144949	-0.149529
ABI2	Group2	0.204315	0.249579
ABL1	Group2	0.344996	0.444725
ABL2	Group2	0.884921	-0.0577877
ABLIM1	Group2	0.789428	1.93046
ABLIM2	Group2	0.00758988	-1.11212
ABR	Group2	0.0834965	-0.110655
ABRACL	Group2	0.372212	0.263385
AC013461.1	Group2	0.229286	0.661613
AC025335.1	Group2	0.476784	-0.570692
AC092835.2	Group2	0.0922782	-0.0523703
AC113404.1	Group2	0.160221	-0.538549
ACAA1	Group2	0.0423778	-0.745694
ACAP2	Group2	0.200754	-1.29043
ACAT2	Group2	0.424489	0.954517
ACBD6	Group2	0.251566	0.346294
ACBD7	Group2	0.124467	-0.853228
ACER3	Group2	0.627411	-0.844117
ACIN1	Group2	0.080817	-0.224738
ACLY	Group2	0.656952	-0.36127
ACO2	Group2	0.0193656	-0.427255
ACOT13	Group2	0.241625	0.358187
ACOT7	Group2	0.143969	0.262432
ACOT9	Group2	0.187307	-0.239369
ACP6	Group2	0.0505885	0.623751
ACPP	Group2	0.285522	0.235146
ACSL1	Group2	0.900293	-0.389077
ACSS2	Group2	0.303876	-0.246626
ACTA2	Group2	0.585449	0.575283
ACTB	Group2	0.0316976	-0.632715
ACTG1	Group2	0.0806004	-0.837892
ACTG2	Group2	0.468772	-1.73827
ACTL6A	Group2	0.307043	0.303481
ACTL8	Group2	0.960381	4.60653
ACTN1	Group2	0.545451	0.332486
ACTN4	Group2	0.292648	-0.474075
ACTR1A	Group2	0.165817	-0.349325
ACTR2	Group2	0.324653	-0.200828
ACTR3	Group2	0.143221	-0.178847
ACTR3B	Group2	0.464126	0.222516
ACTR3C	Group2	0.284671	0.541837
ACTR5	Group2	0.257263	0.715493
ACTR6	Group2	0.618401	0.275904
ACTR8	Group2	0.113683	-0.48801
ACTRT3	Group2	0.220364	0.316562
ACVR1	Group2	0.28058	-0.456484
ACVR1B	Group2	0.321265	0.459983
ACVR2B	Group2	0.765039	0.755763
ACYP1	Group2	0.129275	0.621219
ADA	Group2	0.917105	2.07336
ADAL	Group2	0.26118	0.18234
ADAM17	Group2	0.601295	-0.453223
ADAM22	Group2	0.77335	-0.506956
ADAM32	Group2	0.016221	0.758597
ADAM9	Group2	0.0554083	-0.752595
ADAMTS15	Group2	0.91704	0.622144
ADAMTS19	Group2	0.146758	1.95628
ADAMTSL3	Group2	0.588706	0.207333
ADAR	Group2	0.254957	0.234069
ADARB1	Group2	0.122947	-2.00581
ADAT1	Group2	0.472942	-0.462221
ADAT2	Group2	0.91131	2.50891
ADCK1	Group2	0.323471	0.121805
ADCK3	Group2	0.0458092	0.0356231
ADCY3	Group2	0.656471	1.34195
ADGRA3	Group2	0.903219	-0.204099
ADGRB2	Group2	0.500409	1.43482
ADGRD1	Group2	0.16581	1.00725
ADGRL3	Group2	0.047038	0.394762
ADGRV1	Group2	0.00683409	-1.38915
ADH5	Group2	0.0736845	0.358816
ADK	Group2	0.0491313	-0.302667
ADM5	Group2	0.476213	1.03131
ADNP	Group2	0.306664	0.862206
ADNP2	Group2	0.322336	0.616047
ADO	Group2	0.230825	0.118504
ADORA2B	Group2	0.664529	4.11814
ADPGK	Group2	0.332335	-0.188154
ADPRH	Group2	0.766129	1.7246
ADPRHL1	Group2	0.229732	0.136479
ADRM1	Group2	0.0407093	-0.128331
ADSL	Group2	0.431211	0.368463
AEBP2	Group2	0.477583	0.479381
AEN	Group2	0.991886	1.26605
AFAP1	Group2	0.669387	-0.628654
AFF4	Group2	0.257033	-1.1726
AFG3L2	Group2	0.2553	-0.512056
AGA	Group2	0.110038	-0.562252
AGAP1	Group2	0.341148	0.111796
AGAP14P	Group2	0.157238	-0.317839
AGAP2	Group2	0.36896	2.28856
AGAP4	Group2	0.0571904	-0.140529
AGAP6	Group2	0.370055	0.238227
AGAP9	Group2	0.131418	-0.481602
AGFG1	Group2	0.565922	-0.296948
AGK	Group2	0.175619	0.399287
AGO1	Group2	0.520086	-0.560427
AGO2	Group2	0.967864	0.464874
AGO3	Group2	0.196384	-0.642091
AGPAT5	Group2	0.653377	0.552418
AGTPBP1	Group2	0.148576	-1.01595
AHCTF1	Group2	0.561491	-0.703816
AHCY	Group2	0.173833	-0.00861639
AHCYL1	Group2	0.136693	-0.301941
AHDC1	Group2	0.452503	-0.104076
AHI1	Group2	0.367605	-0.555132
AHNAK	Group2	0.299268	-0.104399
AHNAK2	Group2	0.764281	-1.05639
AHR	Group2	0.875459	-2.22966
AHSA1	Group2	0.517987	0.368603
AIDA	Group2	0.190638	-0.679853
AIFM1	Group2	0.747413	0.574909
AIMP2	Group2	0.435038	0.44903
AJUBA	Group2	0.163838	0.532958
AK2	Group2	0.115474	0.435122
AK3	Group2	0.157791	-0.174304
AK4	Group2	0.147954	1.77241
AK6	Group2	0.14889	-1.90815
AK9	Group2	0.0911392	0.0632372
AKAP1	Group2	0.466503	0.501165
AKAP11	Group2	0.351533	-0.7168
AKAP13	Group2	0.586437	-1.27691
AKAP17A	Group2	0.0896812	0.0490514
AKIRIN1	Group2	0.342872	-0.33688
AKNA	Group2	0.521888	0.0945555
AKT1S1	Group2	0.0450397	-0.0544779
AKT2	Group2	0.0360505	0.74775
AL589743.1	Group2	0.390315	-0.350947
ALAS1	Group2	0.299223	-0.237059
ALDH18A1	Group2	0.262444	0.313837
ALDH1B1	Group2	0.481132	2.45948
ALG1	Group2	0.227254	0.218115
ALG11	Group2	0.613146	-0.182973
ALG12	Group2	0.00810931	-0.0201353
ALG13	Group2	0.843323	0.0564656
ALG2	Group2	0.207814	-0.333552
ALG3	Group2	0.0541485	0.897587
ALG5	Group2	0.186199	0.604415
ALG6	Group2	0.261119	-0.549501
ALG8	Group2	0.37052	1.52593
ALG9	Group2	0.51761	0.526679
ALKBH1	Group2	0.0924336	0.271564
ALKBH2	Group2	0.290813	-0.493097
ALKBH8	Group2	0.554715	2.21925
ALMS1	Group2	0.735101	-0.622736
ALPK1	Group2	0.445716	0.958523
ALS2	Group2	0.428896	-1.19852
ALYREF	Group2	0.277785	0.976007
AMACR	Group2	0.231717	-0.0942496
AMBRA1	Group2	7.56583e-05	-0.346946
AMD1	Group2	0.666665	0.245308
AMDHD1	Group2	0.207517	0.995488
AMFR	Group2	0.679872	-0.465319
AMH	Group2	0.0541088	0.713737
AMIGO2	Group2	0.774277	0.909448
AMMECR1L	Group2	0.0818961	0.043634
AMN1	Group2	0.311372	-1.43084
AMOTL1	Group2	0.451881	0.799077
AMPD2	Group2	0.549075	1.0171
AMZ2	Group2	0.101921	-0.0378862
ANAPC1	Group2	0.933783	0.507321
ANAPC10	Group2	0.028921	0.223447
ANAPC4	Group2	0.265305	-0.0978786
ANAPC5	Group2	0.211924	-0.266108
ANAPC7	Group2	0.202492	0.505681
ANGEL1	Group2	0.427419	-0.2422
ANGEL2	Group2	0.491844	0.0418406
ANKAR	Group2	0.502849	0.556487
ANKEF1	Group2	0.411983	-0.034856
ANKFY1	Group2	0.465902	-0.271605
ANKH	Group2	0.850477	-0.0826505
ANKIB1	Group2	0.377326	-0.101206
ANKMY1	Group2	0.184771	0.380047
ANKRD11	Group2	0.709843	-0.0222612
ANKRD12	Group2	0.0685582	-0.501753
ANKRD13C	Group2	0.0783631	0.224598
ANKRD16	Group2	0.220808	0.0959855
ANKRD17	Group2	0.465419	-0.0985271
ANKRD26	Group2	0.485546	-0.473748
ANKRD27	Group2	0.378628	0.56653
ANKRD28	Group2	0.944434	0.165031
ANKRD36	Group2	0.327044	0.220616
ANKRD36B	Group2	0.0908802	0.067403
ANKRD36C	Group2	0.255073	0.372088
ANKRD40	Group2	0.4818	0.912183
ANKRD46	Group2	0.33709	-0.456998
ANKRD50	Group2	0.678741	-0.60536
ANKRD52	Group2	0.577273	-0.20144
ANKS1A	Group2	0.368816	-0.13542
ANKS1B	Group2	0.589478	0.275718
ANKS3	Group2	0.18912	0.788178
ANKS6	Group2	0.364687	0.877383
ANKZF1	Group2	0.130256	-0.707651
ANLN	Group2	0.387847	-0.0946672
ANO8	Group2	0.0542427	-0.217593
ANP32B	Group2	0.196539	0.840702
ANP32E	Group2	0.37757	0.936528
ANTXR1	Group2	0.749684	0.440252
ANXA6	Group2	0.0437867	1.67724
AP1AR	Group2	0.358155	0.0943374
AP1G1	Group2	0.0999605	-0.658986
AP1S2	Group2	0.513818	0.151794
AP2B1	Group2	0.097379	-0.412634
AP3B1	Group2	0.00587005	-0.424606
AP3B2	Group2	0.219063	-2.25812
AP3D1	Group2	0.200891	-0.474473
AP3M1	Group2	0.191374	-0.180805
AP3M2	Group2	0.463409	-0.118973
AP3S1	Group2	0.055947	-0.141615
AP4E1	Group2	0.401088	-0.572119
AP4S1	Group2	0.223972	0.334076
AP5B1	Group2	0.0238936	0.606916
AP5M1	Group2	0.0404938	0.359609
APBB2	Group2	0.190359	-0.967615
APC	Group2	0.152629	-0.457332
APC2	Group2	0.222239	-0.546266
APCDD1	Group2	0.829678	0.0352503
APEX1	Group2	0.0757055	0.514498
APH1B	Group2	0.827958	0.986624
API5	Group2	0.22794	-0.726276
APIP	Group2	0.104199	0.72203
APOC1	Group2	0.497473	2.84508
APOOL	Group2	0.270254	0.474579
APP	Group2	0.0209226	-0.134382
APPL1	Group2	0.47561	-0.0186744
APPL2	Group2	0.248187	-0.365994
APTX	Group2	0.0567978	0.391658
AQR	Group2	0.263721	-0.226939
AR	Group2	0.601709	0.636461
ARAP1	Group2	0.261406	0.7741
ARCN1	Group2	0.168803	-0.403478
AREL1	Group2	0.175071	-0.387579
ARF4	Group2	0.309745	-0.371584
ARFGAP1	Group2	0.0145919	-0.102433
ARFGEF1	Group2	0.112768	-0.146499
ARFGEF2	Group2	0.485611	-0.505514
ARFGEF3	Group2	0.0376971	-0.521764
ARFIP2	Group2	0.137281	0.102965
ARGLU1	Group2	0.180639	-0.306223
ARHGAP11A	Group2	0.69846	0.643624
ARHGAP11B	Group2	0.712128	0.84599
ARHGAP17	Group2	0.136281	-0.794141
ARHGAP19	Group2	0.403838	1.06881
ARHGAP21	Group2	0.689826	-0.0495529
ARHGAP26	Group2	0.332048	-2.43291
ARHGAP29	Group2	0.15535	-1.34367
ARHGAP32	Group2	0.0891568	0.100964
ARHGAP35	Group2	0.128663	0.00663044
ARHGAP44	Group2	0.388816	-0.165089
ARHGAP45	Group2	0.0257128	0.660465
ARHGAP5	Group2	0.542896	-0.353307
ARHGDIA	Group2	0.231183	-0.338924
ARHGDIG	Group2	0.378729	2.92077
ARHGEF1	Group2	0.361353	0.579747
ARHGEF11	Group2	0.375891	-0.385994
ARHGEF12	Group2	0.434649	-0.473461
ARHGEF18	Group2	0.287519	-0.264528
ARHGEF19	Group2	0.403779	2.73766
ARHGEF2	Group2	0.362571	0.973031
ARHGEF3	Group2	0.284577	-1.30598
ARHGEF39	Group2	0.0998584	1.95617
ARHGEF4	Group2	0.659997	0.99137
ARHGEF6	Group2	0.409077	1.20772
ARHGEF7	Group2	0.219905	-0.587438
ARID1A	Group2	0.370307	0.494599
ARID2	Group2	0.430794	0.73283
ARID3A	Group2	0.0825331	0.710597
ARID5A	Group2	0.45911	1.65641
ARIH1	Group2	0.181655	-0.855455
ARIH2	Group2	0.228008	-0.499894
ARL13B	Group2	0.24566	-0.317283
ARL14EP	Group2	0.356383	0.0923083
ARL3	Group2	0.835495	0.0719542
ARL5A	Group2	0.540589	0.680416
ARL5B	Group2	0.685002	-0.498717
ARL6	Group2	0.236149	-0.362938
ARL6IP6	Group2	0.186656	0.282445
ARL8A	Group2	0.0439579	0.00237228
ARL8B	Group2	0.326039	-0.27284
ARMC1	Group2	0.275026	-0.194202
ARMC10	Group2	0.28247	-0.0133126
ARMC6	Group2	0.574526	1.6624
ARMCX3	Group2	0.847301	-0.762821
ARMCX5	Group2	0.791932	-0.115592
ARMCX6	Group2	0.999978	0.74259
ARNTL2	Group2	0.468977	0.11447
ARPC2	Group2	0.159934	-0.232059
ARPC5	Group2	0.0871931	-0.451517
ARPP19	Group2	0.20978	0.209832
ARRB1	Group2	0.43663	0.690409
ARSB	Group2	0.359423	0.439648
ARSK	Group2	0.213737	-1.08924
ASAH2	Group2	0.214852	-0.134166
ASAP1	Group2	0.506574	-0.0572878
ASAP2	Group2	0.6752	0.0556641
ASB1	Group2	0.0639859	0.524361
ASB13	Group2	0.45308	1.01489
ASB7	Group2	0.179076	0.117582
ASCC1	Group2	0.0801913	-0.620125
ASCC3	Group2	0.548713	-0.641613
ASF1A	Group2	0.102301	-0.472155
ASH1L	Group2	0.37575	-0.528784
ASIC3	Group2	0.0139795	0.796646
ASMTL	Group2	0.063714	-1.24916
ASNS	Group2	0.191344	-2.14372
ASNSD1	Group2	0.640881	0.460466
ASPH	Group2	0.171745	0.0385892
ASPM	Group2	0.44678	-0.495674
ASPSCR1	Group2	0.0626929	1.05499
ASRGL1	Group2	0.0583622	0.6703
ASS1	Group2	0.94313	-0.302078
ASUN	Group2	0.0676762	-0.266434
ASXL1	Group2	0.335034	0.474783
ASXL2	Group2	0.686091	-0.0738413
ATAD1	Group2	0.295765	-0.261693
ATAD2	Group2	0.10911	-0.19067
ATAD2B	Group2	0.543371	-0.731679
ATAD3A	Group2	0.279891	0.625198
ATAD3B	Group2	0.13671	0.416631
ATAD3C	Group2	0.353026	0.818999
ATAD5	Group2	0.154185	0.234121
ATF1	Group2	0.118461	0.785759
ATF3	Group2	0.0481352	-2.33219
ATF4	Group2	0.229772	0.356079
ATF5	Group2	0.446893	1.27187
ATF7IP	Group2	0.0995635	-0.494303
ATG10	Group2	0.188263	-0.177015
ATG101	Group2	0.0816385	0.296617
ATG12	Group2	0.0399535	-0.402533
ATG2B	Group2	0.170903	-1.37776
ATG3	Group2	0.0702881	0.164735
ATG4A	Group2	0.481139	-1.1652
ATG4C	Group2	0.436213	0.129073
ATG7	Group2	0.0525958	0.174094
ATG9A	Group2	0.363445	-0.235081
ATHL1	Group2	0.0782339	1.80987
ATIC	Group2	0.257418	1.08542
ATL1	Group2	0.756114	1.71309
ATL2	Group2	0.420505	-0.0469695
ATM	Group2	0.464706	-0.244927
ATMIN	Group2	0.253687	-0.577045
ATP11B	Group2	0.00262537	-1.47609
ATP11C	Group2	0.893459	-0.744038
ATP13A1	Group2	0.223145	-0.20922
ATP13A3	Group2	0.834399	-0.447671
ATP1A1	Group2	0.599635	-0.278863
ATP1A3	Group2	0.227469	-0.511265
ATP1B1	Group2	0.601496	0.173526
ATP1B3	Group2	0.24181	-1.59646
ATP23	Group2	0.165418	-0.539237
ATP2A1	Group2	0.271215	-0.875085
ATP2A2	Group2	0.650927	-0.667652
ATP2B4	Group2	0.951749	0.498022
ATP2C1	Group2	0.214725	-0.259082
ATP5B	Group2	0.14181	0.0246491
ATP5C1	Group2	0.0895813	-0.0727641
ATP5G1	Group2	0.0908873	1.74829
ATP5G3	Group2	0.163456	0.314756
ATP5S	Group2	0.268686	0.346607
ATP5SL	Group2	0.110624	0.0730687
ATP6V0A2	Group2	0.736685	-0.377115
ATP6V1C1	Group2	0.124174	-0.3083
ATP6V1C2	Group2	0.213649	-1.11729
ATP7A	Group2	0.5065	-0.852254
ATR	Group2	0.499898	-0.185125
ATRN	Group2	0.154014	-0.73999
ATRNL1	Group2	0.296153	2.16748
ATRX	Group2	0.231905	-0.40502
ATXN1	Group2	0.638459	-0.591482
ATXN10	Group2	0.0737403	0.18302
ATXN1L	Group2	0.359803	0.0429302
ATXN2	Group2	0.115679	-0.624234
ATXN2L	Group2	0.274701	0.452178
ATXN3	Group2	0.0618329	-0.456149
ATXN7	Group2	0.146308	-0.201454
ATXN7L2	Group2	0.190577	1.22849
ATXN7L3B	Group2	0.0875562	-0.0573425
AUNIP	Group2	0.469895	0.804459
AURKA	Group2	0.57091	1.4753
AURKB	Group2	0.126526	0.276942
AVEN	Group2	0.467276	0.329409
AVL9	Group2	0.473214	-0.0544844
AXIN1	Group2	0.666099	0.644133
AZI2	Group2	0.592864	0.402567
AZIN1	Group2	0.462288	-0.415705
B3GALNT1	Group2	0.161842	0.449152
B3GALNT2	Group2	0.822693	-0.492587
B3GNT2	Group2	0.303593	-1.39478
B3GNT9	Group2	0.427557	0.354543
B3GNTL1	Group2	0.174454	-0.542894
B4GALNT1	Group2	0.775809	1.95018
B4GALT2	Group2	0.0597665	1.7352
B4GALT4	Group2	0.0817468	-0.684817
B4GALT6	Group2	0.965943	0.0562852
B9D1	Group2	0.248618	0.828166
BAG4	Group2	0.165905	-0.361888
BAG5	Group2	0.400478	0.278072
BAHCC1	Group2	0.384575	0.362724
BAIAP2L1	Group2	0.0344366	-0.97675
BAP1	Group2	0.106233	0.107071
BARD1	Group2	0.610097	0.859743
BARX2	Group2	0.216084	1.47556
BASP1	Group2	0.147484	-1.57273
BAZ1A	Group2	0.443325	-1.14154
BAZ1B	Group2	0.515363	0.218018
BAZ2A	Group2	0.482557	-0.294867
BAZ2B	Group2	0.0634659	-0.3957
BBIP1	Group2	0.146911	-0.214276
BBS10	Group2	0.387238	-0.554447
BBS4	Group2	0.0845602	-0.940766
BBS5	Group2	0.148667	0.447797
BBX	Group2	0.500487	-0.35672
BCL2L11	Group2	0.280226	-1.04959
BCL2L13	Group2	0.20001	-0.0198738
BCL2L2	Group2	0.0214856	0.543518
BCL9	Group2	0.0266146	0.587957
BCORL1	Group2	0.91642	-0.947959
BCR	Group2	0.239	-0.223965
BCS1L	Group2	0.455369	0.286756
BDP1	Group2	0.472529	-0.716899
BECN1	Group2	0.0738171	-0.590056
BEGAIN	Group2	0.715698	1.17098
BEND3	Group2	0.929942	2.30726
BEND7	Group2	0.55147	-0.0748992
BET1L	Group2	0.116212	-0.24364
BEX2	Group2	0.629762	-0.711551
BHLHE40	Group2	0.414317	1.99997
BICD1	Group2	0.924146	0.0120443
BICD2	Group2	0.513725	0.108973
BICDL1	Group2	0.0823045	-1.10754
BID	Group2	0.429083	0.574023
BIN3	Group2	0.135843	-0.218861
BIRC5	Group2	0.0584252	0.756291
BIRC6	Group2	0.412534	-1.03864
BLM	Group2	0.187343	0.304083
BLMH	Group2	0.657928	0.632079
BLOC1S6	Group2	0.185317	-0.14981
BMI1	Group2	0.0478389	0.247535
BMP2K	Group2	0.761814	-0.691692
BMP4	Group2	0.244085	1.41668
BMPR1A	Group2	0.190989	0.223492
BMPR2	Group2	0.0976729	-0.293459
BMS1	Group2	0.512899	-0.626731
BMT2	Group2	0.105968	-0.859266
BNIP1	Group2	0.0315631	1.15052
BNIP2	Group2	0.275209	-0.114082
BOC	Group2	0.463281	1.84473
BOD1	Group2	0.611563	0.853132
BOD1L1	Group2	0.0489419	-0.658509
BOP1	Group2	0.364115	-0.0261807
BORA	Group2	0.554158	0.295039
BORCS5	Group2	0.128904	-0.540194
BPGM	Group2	0.313486	0.35145
BPTF	Group2	0.363026	0.226589
BRAP	Group2	0.0466694	-0.476902
BRCA1	Group2	0.271212	0.801228
BRCA2	Group2	0.515129	-0.192766
BRCC3	Group2	0.107784	-0.0468827
BRD1	Group2	0.245237	-0.150622
BRD3	Group2	0.18296	-0.361706
BRD4	Group2	0.254255	0.314265
BRD9	Group2	0.328791	0.247663
BRF2	Group2	0.248686	0.464415
BRI3BP	Group2	0.461108	0.183876
BRIP1	Group2	0.438438	0.859564
BRIX1	Group2	0.592192	1.26244
BRMS1	Group2	0.23853	-0.129109
BRMS1L	Group2	0.231513	-0.0269895
BRPF1	Group2	0.619041	0.0590028
BRPF3	Group2	0.0860176	0.277855
BRSK2	Group2	0.516242	2.02741
BRWD3	Group2	0.38784	-0.483593
BSCL2	Group2	0.589559	0.52978
BSN	Group2	0.0503997	-1.70911
BTAF1	Group2	0.565777	-0.811765
BTBD1	Group2	0.130702	-0.0578824
BTBD3	Group2	0.104074	0.474501
BTBD7	Group2	0.248124	-0.160577
BTC	Group2	0.525471	1.82889
BTF3	Group2	0.0256311	0.246546
BTF3L4	Group2	0.0146048	0.860352
BTG3	Group2	0.859836	1.41096
BTN2A2	Group2	0.268514	-0.00564508
BTN3A1	Group2	0.673051	2.59105
BTRC	Group2	0.112516	-0.454083
BUB1	Group2	0.610593	-0.530995
BUB1B	Group2	0.540298	0.771257
BUD13	Group2	0.134409	1.01123
BUD31	Group2	0.117845	-0.444053
BYSL	Group2	0.546725	0.942692
BZW1	Group2	0.41898	-0.509911
C10orf107	Group2	0.832373	1.0962
C10orf2	Group2	0.785585	1.18603
C10orf35	Group2	0.300068	0.271659
C11orf24	Group2	0.300965	-0.0591061
C11orf57	Group2	0.171917	0.153242
C11orf58	Group2	0.200206	0.490672
C11orf84	Group2	0.234364	0.436169
C11orf95	Group2	0.69633	1.00731
C12orf29	Group2	0.035903	-0.495573
C12orf43	Group2	0.263417	0.328578
C12orf45	Group2	0.570705	0.125495
C12orf49	Group2	0.123708	-0.470482
C12orf65	Group2	0.0864504	0.359988
C12orf66	Group2	0.900785	0.387459
C12orf73	Group2	0.14441	1.07201
C12orf75	Group2	0.32718	-0.0229362
C14orf1	Group2	0.175298	-0.100783
C14orf169	Group2	0.134999	-0.289648
C15orf39	Group2	0.930252	-0.266527
C15orf40	Group2	0.0871514	-0.326089
C15orf61	Group2	0.0625291	-0.130403
C16orf45	Group2	0.466517	0.49272
C16orf46	Group2	0.101838	-1.09158
C16orf70	Group2	0.1785	-0.16093
C16orf72	Group2	0.128892	-0.78017
C16orf91	Group2	0.129175	0.406543
C17orf100	Group2	0.335404	0.941171
C17orf67	Group2	0.20539	0.875524
C17orf75	Group2	0.11298	0.888902
C17orf80	Group2	0.258073	0.062377
C17orf96	Group2	0.613276	0.382088
C17orf97	Group2	0.144074	0.592842
C18orf25	Group2	0.274388	-0.674115
C18orf32	Group2	0.210687	-0.373607
C18orf63	Group2	0.200621	0.139035
C18orf8	Group2	0.271196	-0.903902
C19orf44	Group2	0.195766	1.68858
C19orf48	Group2	0.27939	0.559948
C19orf68	Group2	0.433846	0.875092
C1GALT1C1	Group2	0.441978	-0.166406
C1orf106	Group2	0.64176	4.0765
C1orf109	Group2	0.728947	0.749406
C1orf112	Group2	0.391493	0.52671
C1orf159	Group2	0.0786835	1.17184
C1orf216	Group2	0.340152	1.56915
C1orf43	Group2	0.0831085	0.442761
C1orf52	Group2	0.139033	-0.226168
C1QBP	Group2	0.701809	0.946776
C20orf194	Group2	0.287803	-0.0870235
C20orf196	Group2	0.218318	2.23154
C20orf24	Group2	0.429112	0.175532
C21orf59	Group2	0.118146	0.222467
C21orf91	Group2	0.388918	-0.181156
C22orf46	Group2	0.17359	0.528384
C2CD3	Group2	0.456454	0.319386
C2orf15	Group2	0.326042	0.288089
C2orf47	Group2	0.12649	1.44565
C2orf49	Group2	0.269566	-0.012473
C2orf69	Group2	0.374254	-0.0483694
C3orf33	Group2	0.211845	1.90938
C3orf67	Group2	0.131952	1.05374
C4orf36	Group2	0.694627	0.903255
C4orf46	Group2	0.206689	0.544942
C5	Group2	0.168986	0.365621
C5orf22	Group2	0.373067	-0.379191
C5orf24	Group2	0.0726686	-0.36755
C5orf30	Group2	0.211768	-0.0230164
C5orf34	Group2	0.27614	0.393332
C5orf45	Group2	0.131099	-0.929456
C5orf51	Group2	0.467102	-0.230583
C5orf63	Group2	0.22609	0.642982
C6orf106	Group2	0.157614	-0.4327
C6orf136	Group2	0.0316251	0.445814
C6orf141	Group2	0.902802	0.673418
C6orf52	Group2	0.428242	-0.902338
C6orf62	Group2	0.256154	-0.898209
C7orf49	Group2	0.280943	0.58129
C7orf73	Group2	0.0185202	-0.231614
C8orf33	Group2	0.130931	0.456191
C8orf37	Group2	0.121767	0.78515
C9orf129	Group2	0.703998	0.0386853
C9orf3	Group2	0.221606	0.56658
C9orf40	Group2	0.481962	1.6479
C9orf43	Group2	0.0231479	1.04231
C9orf64	Group2	0.0464208	1.00049
C9orf66	Group2	0.714262	1.05819
C9orf69	Group2	0.101922	1.01037
C9orf78	Group2	0.0344206	-0.480926
CA11	Group2	0.496097	2.82687
CA12	Group2	0.049043	0.0668473
CA14	Group2	0.781975	-0.430068
CA4	Group2	0.149606	-0.172201
CA5B	Group2	0.35918	-1.20599
CAAP1	Group2	0.278712	0.0782842
CABLES1	Group2	0.504783	1.33412
CABLES2	Group2	0.0612531	0.0374969
CACHD1	Group2	0.93806	-1.08521
CACNA1I	Group2	0.17526	1.60634
CACNB1	Group2	0.289162	0.691437
CACTIN	Group2	0.370933	0.0150534
CACUL1	Group2	0.110343	-0.33172
CACYBP	Group2	0.317553	0.530785
CAD	Group2	0.918108	1.1391
CADM1	Group2	0.43518	-1.32493
CALHM2	Group2	0.00577308	1.2699
CALU	Group2	0.179302	-0.305451
CAMK2G	Group2	0.213487	-0.186371
CAMKK1	Group2	0.71059	1.15354
CAMKK2	Group2	0.197859	0.400263
CAMSAP1	Group2	0.634208	-0.180401
CAMSAP2	Group2	0.725658	-0.751665
CAND1	Group2	0.319065	-0.59233
CANX	Group2	0.616383	-0.167689
CAP2	Group2	0.48985	1.06209
CAPN2	Group2	0.929518	0.805748
CAPN7	Group2	0.284229	-0.571071
CAPRIN1	Group2	0.365237	-0.184463
CAPRIN2	Group2	0.20545	-1.59776
CARD10	Group2	0.0522886	2.04997
CARD19	Group2	0.623946	0.518155
CARD8	Group2	0.25524	1.21972
CARM1	Group2	0.465269	1.06987
CARNMT1	Group2	0.568545	0.130357
CARS	Group2	0.120334	-0.117998
CARS2	Group2	0.147474	0.694208
CASC10	Group2	0.756927	1.74978
CASC3	Group2	0.0594036	0.121853
CASC5	Group2	0.594741	-0.818373
CASK	Group2	0.109933	-0.823492
CASKIN2	Group2	0.454901	1.18991
CASP3	Group2	0.123028	-1.2155
CASP6	Group2	0.0697479	-0.089837
CASP8	Group2	0.669758	0.248106
CASP8AP2	Group2	0.4738	0.252629
CAST	Group2	0.108574	-0.59382
CASZ1	Group2	0.11613	0.220486
CAV2	Group2	0.113686	0.671246
CBFA2T2	Group2	0.170145	-0.700552
CBFB	Group2	0.587083	0.261712
CBLB	Group2	0.687948	-0.697018
CBLL1	Group2	0.179987	-0.0300774
CBR1	Group2	0.0377224	0.226061
CBR4	Group2	0.383326	0.10853
CBS	Group2	0.00942925	1.2571
CBSL	Group2	0.0444901	1.23798
CBWD1	Group2	0.157408	-0.52531
CBWD3	Group2	0.223063	-0.453379
CBWD5	Group2	0.208673	-0.318229
CBWD7	Group2	0.22963	-0.166184
CBX1	Group2	0.130068	0.0986573
CBX2	Group2	0.344238	0.769833
CBX5	Group2	0.44713	-0.376574
CC2D2A	Group2	0.634053	3.44686
CCAR1	Group2	0.538258	-0.191204
CCAR2	Group2	0.12735	0.152925
CCDC112	Group2	0.110392	-0.836284
CCDC113	Group2	0.592493	-0.129867
CCDC117	Group2	0.878109	0.34618
CCDC122	Group2	0.106676	-0.0451875
CCDC136	Group2	0.706379	1.16097
CCDC137	Group2	0.57074	0.689325
CCDC138	Group2	0.306775	0.101398
CCDC14	Group2	0.249577	0.270594
CCDC149	Group2	0.032802	1.50873
CCDC150	Group2	0.184792	-0.0802718
CCDC163P	Group2	0.371964	0.181968
CCDC170	Group2	0.299797	3.0028
CCDC174	Group2	0.0680251	-0.267416
CCDC18	Group2	0.619505	0.169976
CCDC24	Group2	0.068378	1.16163
CCDC34	Group2	0.41457	1.32693
CCDC40	Group2	0.637416	1.75222
CCDC51	Group2	0.324646	1.79158
CCDC58	Group2	0.163195	1.19338
CCDC59	Group2	0.387671	1.04962
CCDC66	Group2	0.644615	0.616558
CCDC71L	Group2	0.415225	0.323315
CCDC74A	Group2	0.703225	2.29449
CCDC74B	Group2	0.594273	1.94614
CCDC77	Group2	0.000771702	-0.137375
CCDC84	Group2	0.055623	0.0814354
CCDC85C	Group2	0.297326	0.218124
CCDC87	Group2	0.0959608	-2.06618
CCDC88C	Group2	0.803949	0.285163
CCDC90B	Group2	0.0379445	-0.254565
CCDC91	Group2	0.564255	0.0874526
CCDC93	Group2	0.343787	-0.876088
CCDC94	Group2	0.0489809	0.729899
CCDC97	Group2	0.0534088	0.323091
CCM2L	Group2	0.134423	-0.300878
CCNA2	Group2	0.329776	0.644707
CCNB1	Group2	0.515264	0.424765
CCNB1IP1	Group2	0.226696	-0.0793203
CCNB2	Group2	0.140411	0.275442
CCNC	Group2	0.188104	-0.436751
CCND1	Group2	0.908759	1.18306
CCNG1	Group2	0.412033	0.0261065
CCNI	Group2	0.0528646	-0.334291
CCNJ	Group2	0.879129	0.219595
CCNK	Group2	0.69783	-0.0197069
CCNT1	Group2	0.336556	-0.517379
CCNT2	Group2	0.32305	-0.20159
CCNY	Group2	0.0300838	-0.0265566
CCNYL1	Group2	0.763072	-1.93945
CCP110	Group2	0.392929	0.40025
CCSER2	Group2	0.377679	-1.27418
CCT2	Group2	0.446424	0.0995532
CCT3	Group2	0.338312	0.412835
CCT4	Group2	0.480881	0.332106
CCT5	Group2	0.806459	0.463362
CCT6A	Group2	0.455016	0.171033
CCT7	Group2	0.268616	-0.0327345
CCT8	Group2	0.2313	-0.0387011
CCZ1	Group2	0.128678	-0.14219
CCZ1B	Group2	0.175815	-0.116454
CD24	Group2	0.0447651	-1.55873
CD276	Group2	0.100525	1.33958
CD2AP	Group2	0.328007	-0.26023
CD302	Group2	0.119815	0.342163
CD3EAP	Group2	0.415961	1.36175
CD58	Group2	0.0949617	0.169866
CD83	Group2	0.164043	0.207147
CD8A	Group2	0.409676	0.853706
CD99L2	Group2	0.0602797	-0.458003
CDADC1	Group2	0.0606999	-0.1669
CDAN1	Group2	0.162204	-0.296892
CDC123	Group2	0.252484	0.291439
CDC14A	Group2	0.633792	-0.836737
CDC14B	Group2	0.441388	-0.366633
CDC16	Group2	0.230042	0.0731978
CDC20	Group2	0.500869	0.087541
CDC23	Group2	0.0386698	0.76092
CDC25A	Group2	0.592419	1.27867
CDC25B	Group2	0.00054527	-1.15874
CDC26	Group2	0.0858482	0.302894
CDC27	Group2	0.423481	0.165519
CDC37	Group2	0.0031154	-0.195976
CDC40	Group2	0.165805	-0.011166
CDC42BPA	Group2	0.574901	-0.26296
CDC42BPB	Group2	0.370272	-0.659035
CDC42EP3	Group2	0.909449	-1.03859
CDC42SE2	Group2	0.392102	-0.280423
CDC45	Group2	0.141201	1.51486
CDC6	Group2	0.239504	0.442276
CDC73	Group2	0.0171799	-0.347109
CDCA2	Group2	0.365981	-0.415919
CDCA3	Group2	0.0267025	0.624484
CDCA4	Group2	0.119359	1.15161
CDCA5	Group2	0.030405	0.738033
CDCA7L	Group2	0.304541	-0.458036
CDCA8	Group2	0.371455	0.431854
CDH18	Group2	0.510693	2.92472
CDHR2	Group2	0.204466	-1.0506
CDHR3	Group2	0.561014	1.52816
CDK11B	Group2	0.0412735	-0.12358
CDK12	Group2	0.763048	-0.209437
CDK13	Group2	0.15167	-0.259169
CDK14	Group2	0.684949	0.777629
CDK17	Group2	0.0192091	-0.131996
CDK18	Group2	0.523211	0.138364
CDK19	Group2	0.170288	-0.455607
CDK20	Group2	0.100213	0.353743
CDK2AP1	Group2	0.272401	0.984905
CDK4	Group2	0.155562	1.27089
CDK5R1	Group2	0.64041	0.0605451
CDK5RAP1	Group2	0.00887253	0.203308
CDK8	Group2	0.621911	-0.235812
CDK9	Group2	0.114087	-0.193819
CDKN2AIPNL	Group2	0.143292	0.448169
CDR2	Group2	0.465616	-0.0813139
CDYL	Group2	0.396052	0.219013
CEBPB	Group2	0.516356	0.222156
CEBPG	Group2	0.426083	0.81236
CEBPZ	Group2	0.308169	-0.324787
CECR5	Group2	0.186378	0.594336
CELF1	Group2	0.24908	-0.24826
CELSR1	Group2	0.610722	-0.189922
CELSR3	Group2	0.0746867	-0.407033
CENPA	Group2	0.234812	0.607536
CENPBD1	Group2	0.241209	0.734155
CENPF	Group2	0.426529	0.233397
CENPH	Group2	0.306611	1.00682
CENPI	Group2	0.936489	-0.301084
CENPJ	Group2	0.101417	-0.221881
CENPL	Group2	0.404599	0.728277
CENPN	Group2	0.297439	0.185436
CENPO	Group2	0.327273	0.711956
CENPP	Group2	0.167303	-0.354809
CENPV	Group2	0.166401	0.657209
CENPW	Group2	0.0342343	0.358232
CEP104	Group2	0.298756	-1.04607
CEP120	Group2	0.0873981	0.245402
CEP128	Group2	0.401446	-0.322053
CEP135	Group2	0.723074	0.24256
CEP152	Group2	0.181193	0.327684
CEP164	Group2	0.483435	-0.625749
CEP170	Group2	0.570772	-0.293325
CEP170B	Group2	0.243922	-0.948887
CEP19	Group2	0.06167	-0.96601
CEP192	Group2	0.209531	-0.428221
CEP250	Group2	0.53774	-0.20442
CEP295	Group2	0.342168	-0.600325
CEP350	Group2	0.652365	-0.740403
CEP41	Group2	0.394061	2.21205
CEP55	Group2	0.267459	0.0898062
CEP57L1	Group2	0.00410666	-0.0056125
CEP63	Group2	0.258055	-0.338249
CEP68	Group2	0.476368	-0.665092
CEP72	Group2	0.372039	0.796088
CEP76	Group2	0.0934586	-0.381671
CEP78	Group2	0.332026	-0.194912
CEP83	Group2	0.171597	-0.213496
CEP85	Group2	0.399824	-0.196673
CEP97	Group2	0.293885	0.680695
CEPT1	Group2	0.118343	-0.0534713
CERS6	Group2	0.574401	-1.06487
CFAP157	Group2	0.665012	1.36098
CFAP20	Group2	0.0182955	0.0382827
CFAP97	Group2	0.694252	0.915997
CFL2	Group2	0.956163	0.710324
CGGBP1	Group2	0.25993	-0.207879
CGREF1	Group2	0.915878	2.10539
CH507-9B2.1	Group2	0.433674	1.04335
CH507-9B2.5	Group2	0.657165	0.461134
CH507-9B2.9	Group2	0.110025	-0.235731
CHAC1	Group2	0.929298	0.616917
CHAC2	Group2	0.538052	0.313561
CHAF1A	Group2	0.117087	0.897214
CHAF1B	Group2	0.0782194	0.204947
CHAMP1	Group2	0.214003	-0.172707
CHCHD3	Group2	0.353276	0.469097
CHCHD4	Group2	0.699038	1.46091
CHD1	Group2	0.77992	-0.442923
CHD1L	Group2	0.228012	0.733114
CHD2	Group2	0.0408431	-0.644097
CHD3	Group2	0.158539	0.801706
CHD4	Group2	0.335511	-0.0978407
CHD6	Group2	0.134856	-0.672012
CHD8	Group2	0.344481	-0.236689
CHDH	Group2	0.471318	1.35226
CHEK1	Group2	0.285294	1.04396
CHEK2	Group2	0.458409	1.22466
CHERP	Group2	0.415595	0.229801
CHKA	Group2	0.200057	-0.758319
CHM	Group2	0.185599	0.580704
CHML	Group2	0.660938	-0.10594
CHMP2B	Group2	0.372155	-0.162558
CHMP7	Group2	0.135815	-0.554383
CHN1	Group2	0.944801	1.31428
CHORDC1	Group2	0.927918	-0.0493244
CHPF	Group2	0.0412087	-1.90843
CHPT1	Group2	0.428823	1.10459
CHRNA5	Group2	0.22722	-0.593396
CHST10	Group2	0.552856	1.20826
CHST3	Group2	0.344293	1.40968
CHST7	Group2	0.310515	-0.327336
CHTF8	Group2	0.179886	-0.216666
CHUK	Group2	0.330801	-0.662471
CIAO1	Group2	0.010494	-0.195991
CIAPIN1	Group2	0.19612	0.0487705
CIITA	Group2	0.717602	-0.899945
CILP2	Group2	0.568915	-0.299256
CIPC	Group2	0.439291	0.815759
CISH	Group2	0.605237	1.82213
CIT	Group2	0.460709	0.441423
CITED4	Group2	0.63528	0.265174
CIZ1	Group2	0.0583021	0.597548
CKAP2	Group2	0.0463766	-0.294322
CKAP2L	Group2	0.135828	0.194935
CKAP4	Group2	0.221413	1.02388
CKAP5	Group2	0.634173	-0.413883
CKS2	Group2	0.141772	-0.114333
CLASP1	Group2	0.42398	-0.059718
CLCC1	Group2	0.139463	-1.06231
CLCN3	Group2	0.0585037	-0.838847
CLCN4	Group2	0.187761	2.0696
CLCN5	Group2	0.449228	-1.23747
CLCN6	Group2	0.393847	0.226166
CLCN7	Group2	0.187419	-0.182716
CLDN1	Group2	0.207397	-0.691255
CLDN12	Group2	0.360853	0.0566747
CLDN15	Group2	0.356625	-0.36446
CLDN7	Group2	0.193557	0.0857354
CLDND1	Group2	0.260542	-0.346518
CLEC16A	Group2	0.188837	-0.804614
CLIC4	Group2	0.851763	-0.553958
CLINT1	Group2	0.293731	-0.0787294
CLIP1	Group2	0.180905	-0.49589
CLK3	Group2	0.210637	-0.0347201
CLN5	Group2	0.112352	-0.724322
CLNS1A	Group2	0.183653	0.00727622
CLOCK	Group2	0.659618	0.714273
CLPB	Group2	0.0810488	-0.553262
CLPTM1L	Group2	0.274209	-0.246241
CLPX	Group2	0.135393	-0.494935
CLSPN	Group2	0.306202	-0.498671
CLTC	Group2	0.359723	-0.638985
CLUH	Group2	0.693316	0.685699
CMBL	Group2	0.190062	1.01928
CMC1	Group2	0.515377	-0.0469508
CMC2	Group2	0.145097	0.0831098
CMIP	Group2	0.636763	0.267726
CMSS1	Group2	0.796975	0.175462
CMTM4	Group2	0.370603	0.320516
CMTM6	Group2	0.530359	-0.445189
CMTM8	Group2	0.414444	0.115997
CMTR1	Group2	0.286966	0.217319
CNBP	Group2	0.128874	0.338653
CNDP2	Group2	0.400518	0.483499
CNIH1	Group2	0.3032	0.0448801
CNKSR3	Group2	0.538461	-0.747297
CNNM2	Group2	0.271887	-0.367983
CNNM3	Group2	0.152858	-0.639477
CNOT1	Group2	0.480923	-0.389133
CNOT10	Group2	0.440246	0.21697
CNOT11	Group2	0.119377	0.330106
CNOT2	Group2	0.103744	0.170996
CNOT3	Group2	0.120981	-0.161629
CNOT4	Group2	0.0637828	-0.672072
CNOT6	Group2	0.349187	0.0447928
CNOT6L	Group2	0.164066	0.246005
CNOT7	Group2	0.424941	0.161983
CNOT8	Group2	0.0771531	-0.178605
CNOT9	Group2	0.711372	0.9015
CNST	Group2	0.321622	-0.429297
CNTLN	Group2	0.392244	1.79523
CNTRL	Group2	0.378081	-0.0734027
CNTROB	Group2	0.238662	0.251239
COA1	Group2	0.211392	0.6388
COA4	Group2	0.173274	0.478284
COA6	Group2	0.393638	1.6203
COA7	Group2	0.730926	1.39569
COASY	Group2	0.240301	0.435571
COBL	Group2	0.315861	-0.0992663
COG1	Group2	0.0307936	-0.418287
COG5	Group2	0.127194	-0.519828
COIL	Group2	0.108588	1.24305
COL12A1	Group2	0.641907	0.203142
COL18A1	Group2	0.192855	0.0239971
COL1A1	Group2	0.247913	0.415503
COL5A1	Group2	0.89295	-0.780318
COL5A2	Group2	0.705484	-0.627117
COLGALT1	Group2	0.0138249	0.454921
COMMD2	Group2	0.0493719	0.0150297
COPA	Group2	0.0071465	-0.486507
COPB2	Group2	0.0328821	-0.465143
COPRS	Group2	0.0130581	0.367201
COPS2	Group2	0.224476	-0.513659
COPS5	Group2	0.0639211	0.469841
COPS7B	Group2	0.0393985	0.594124
COPS9	Group2	0.868977	0.835443
COPZ1	Group2	0.0536437	0.30187
COQ3	Group2	0.332297	2.47097
COQ9	Group2	0.130847	0.457791
CORO1C	Group2	0.626411	-0.414164
COX10	Group2	0.553855	1.02058
COX11	Group2	0.150064	0.0547353
COX17	Group2	0.015101	0.252472
COX18	Group2	0.172205	0.131846
COX19	Group2	0.0597438	-0.265675
CPEB3	Group2	0.185634	0.249278
CPEB4	Group2	0.13392	-1.28954
CPLX1	Group2	0.0666893	0.725764
CPNE3	Group2	0.21016	-0.989218
CPNE7	Group2	0.127871	2.80083
CPOX	Group2	0.485329	0.572179
CPPED1	Group2	0.136462	-0.308049
CPSF1	Group2	0.027252	0.296107
CPSF2	Group2	0.444465	0.314764
CPSF3	Group2	0.140772	0.0179475
CPSF4	Group2	0.0124666	0.45976
CPSF6	Group2	0.118018	0.227238
CPSF7	Group2	0.110917	0.353548
CPTP	Group2	0.00166094	0.201577
CR2	Group2	0.0976157	-0.919806
CRAMP1	Group2	0.00836547	-0.0745422
CRBN	Group2	0.0924873	-0.157861
CRCP	Group2	0.232907	0.136869
CREB1	Group2	0.318664	-0.717419
CREBBP	Group2	0.440015	0.979414
CREBL2	Group2	0.540403	-0.514245
CREBZF	Group2	0.234976	-0.40741
CRELD2	Group2	0.177401	0.233971
CRIPAK	Group2	0.505253	-0.327781
CRISPLD2	Group2	0.459113	-1.58196
CRK	Group2	0.221597	-0.640538
CRKL	Group2	0.357118	0.0717162
CRLF3	Group2	0.713929	0.257866
CRLS1	Group2	0.263531	0.24709
CRMP1	Group2	0.565523	1.65821
CRTAP	Group2	0.27454	-0.0341872
CRTC3	Group2	0.160679	0.359933
CRY1	Group2	0.607539	-0.187032
CRYBG3	Group2	0.330053	-1.51701
CRYZL1	Group2	0.183976	-0.419534
CS	Group2	0.0902013	0.192772
CSDE1	Group2	0.107785	-0.130475
CSE1L	Group2	0.0448326	-0.327547
CSGALNACT2	Group2	0.362631	-0.571701
CSK	Group2	0.311894	0.547348
CSNK1A1	Group2	0.0882506	-0.216043
CSNK1E	Group2	0.137925	-0.0314074
CSNK1G1	Group2	0.642915	0.135703
CSNK1G2	Group2	0.131493	0.4803
CSNK1G3	Group2	0.302418	-0.379781
CSNK2A2	Group2	0.52937	-0.0918316
CSPP1	Group2	0.828115	-0.0882001
CSRNP2	Group2	0.504018	-1.50462
CSTF2	Group2	0.945251	0.653725
CSTF3	Group2	0.0408797	-0.198122
CTBP1	Group2	0.064474	0.513009
CTBP2	Group2	0.00204937	0.530251
CTCF	Group2	0.103811	0.295615
CTDNEP1	Group2	0.285558	0.884854
CTDP1	Group2	0.211074	-0.369786
CTDSPL	Group2	0.816712	0.969464
CTDSPL2	Group2	0.218899	-0.263178
CTH	Group2	0.265306	-0.424126
CTHRC1	Group2	0.126189	2.62586
CTIF	Group2	0.375417	-0.92842
CTNNAL1	Group2	0.278721	-0.395693
CTNNB1	Group2	0.291286	-0.820599
CTNNBL1	Group2	0.0319266	0.108031
CTNS	Group2	0.306532	-0.647503
CTPS1	Group2	0.685243	0.291762
CTR9	Group2	0.301122	-0.950292
CTSC	Group2	0.828759	0.253123
CTSD	Group2	0.734312	0.930056
CTU2	Group2	0.150579	0.368904
CUL1	Group2	0.501777	-0.0852752
CUL2	Group2	0.22519	0.0355877
CUL3	Group2	0.182048	-0.342239
CUL4A	Group2	0.679154	0.690425
CUL4B	Group2	0.773002	-0.226406
CUL5	Group2	0.282793	0.249746
CWC22	Group2	0.221322	1.09866
CWC25	Group2	5.25397e-05	-0.0367757
CWC27	Group2	0.0397631	1.04856
CWF19L1	Group2	0.113736	0.466119
CXorf38	Group2	0.3085	-0.0757029
CXorf40A	Group2	0.353065	-0.438722
CXorf40B	Group2	0.517573	-0.288297
CXorf56	Group2	0.614658	0.33187
CYB561A3	Group2	0.140338	-0.293821
CYB5B	Group2	0.326091	0.307185
CYB5R4	Group2	0.210114	-0.990027
CYB5RL	Group2	0.355125	0.216822
CYCS	Group2	0.552652	0.306034
CYP20A1	Group2	0.13169	-1.01803
CYP2R1	Group2	0.135705	-0.413627
CYP2S1	Group2	0.58722	-0.233632
CYP4F22	Group2	0.257325	2.30225
CYP51A1	Group2	0.772292	0.793067
CYTH3	Group2	0.957096	-1.50315
DAAM1	Group2	0.299128	-0.922929
DAB2IP	Group2	0.206523	1.2851
DAP	Group2	0.289117	-0.579851
DAP3	Group2	0.0458692	-0.3288
DAPK2	Group2	0.124798	0.89817
DARS	Group2	0.381265	1.05957
DARS2	Group2	0.543952	0.725291
DBF4	Group2	0.810902	0.353396
DBF4B	Group2	0.572397	0.413803
DBR1	Group2	0.0723877	0.189222
DBT	Group2	0.0529286	-0.371214
DCAF1	Group2	0.723871	0.404127
DCAF12	Group2	0.140574	-0.00762943
DCAF13	Group2	0.392769	0.134583
DCAF16	Group2	0.749008	0.104356
DCAF17	Group2	0.390848	0.174483
DCAF6	Group2	0.217264	-0.253443
DCAF7	Group2	0.172675	-0.0707284
DCBLD1	Group2	0.548509	-1.31241
DCBLD2	Group2	0.33279	-0.31432
DCK	Group2	0.112262	0.585694
DCLRE1A	Group2	0.159499	2.26527
DCLRE1B	Group2	0.0437395	1.06688
DCLRE1C	Group2	0.301605	0.23214
DCP1A	Group2	0.696684	0.304786
DCP1B	Group2	0.085483	1.27388
DCTN1	Group2	0.12743	-0.0847192
DCTN4	Group2	0.0243385	0.406307
DCUN1D1	Group2	0.151909	-0.487584
DCUN1D2	Group2	0.289684	-0.354142
DCUN1D3	Group2	0.0916888	-0.533909
DCUN1D5	Group2	0.325805	0.387869
DDAH1	Group2	0.288035	0.250426
DDB1	Group2	0.107952	-0.186317
DDHD2	Group2	0.272585	0.0204252
DDI2	Group2	0.582648	-0.366965
DDIAS	Group2	0.533073	0.114862
DDX1	Group2	0.108786	-0.10445
DDX10	Group2	0.787104	-0.349524
DDX11	Group2	0.182718	0.638046
DDX17	Group2	0.0894181	-0.0496212
DDX18	Group2	0.446791	0.190209
DDX19A	Group2	0.153483	-0.176232
DDX20	Group2	0.0417228	0.438996
DDX21	Group2	0.987032	0.337873
DDX23	Group2	0.251879	0.148335
DDX24	Group2	0.178649	-0.598719
DDX27	Group2	0.1942	0.0688705
DDX31	Group2	0.728185	0.40616
DDX3X	Group2	0.503901	-0.483464
DDX42	Group2	0.120251	-0.169669
DDX46	Group2	0.0837065	-0.0501145
DDX5	Group2	0.420121	-0.522184
DDX50	Group2	0.0380832	-0.448192
DDX52	Group2	0.479204	-0.120739
DDX54	Group2	0.280358	0.519305
DDX55	Group2	0.475563	0.382598
DDX56	Group2	0.219012	0.621056
DDX58	Group2	0.227703	-0.925664
DDX6	Group2	0.22314	0.00697422
DDX60L	Group2	0.334573	0.27464
DEF6	Group2	0.205029	3.70403
DEGS2	Group2	0.18377	0.600148
DEK	Group2	0.0368526	0.101602
DENND1A	Group2	0.613331	-0.071685
DENND1B	Group2	0.426998	0.814536
DENND4B	Group2	0.153645	0.598131
DENND4C	Group2	0.273177	-0.876225
DENND5A	Group2	0.347278	-0.0986688
DENND5B	Group2	0.114903	-0.759507
DENND6A	Group2	0.429699	-0.342165
DENR	Group2	0.317726	0.386242
DEPDC1	Group2	0.723954	1.39629
DEPDC1B	Group2	0.531076	0.0339119
DEPDC4	Group2	0.492548	0.733022
DEPDC5	Group2	0.15175	0.0152744
DERA	Group2	0.258879	0.36448
DERL1	Group2	0.11015	-0.0837292
DESI1	Group2	0.262588	-0.129675
DESI2	Group2	0.534651	-0.491802
DFFA	Group2	0.247574	-0.312746
DFFB	Group2	0.317559	1.44952
DGAT2	Group2	0.588336	1.22004
DGCR8	Group2	0.0726975	0.235175
DGKE	Group2	0.751579	0.331109
DGKH	Group2	0.522984	0.0857766
DGKQ	Group2	0.211401	-1.9434
DGKZ	Group2	0.513307	0.277987
DHCR24	Group2	0.0697092	0.386106
DHCR7	Group2	0.813359	0.0467036
DHFR	Group2	0.0206076	1.23743
DHFRL1	Group2	0.346112	0.246324
DHRS4L2	Group2	0.0553262	0.445786
DHRS7	Group2	0.368891	-0.293423
DHTKD1	Group2	0.318742	0.663339
DHX15	Group2	0.0734773	0.195011
DHX16	Group2	0.128748	-0.0198598
DHX32	Group2	0.109399	-0.122387
DHX33	Group2	0.944151	0.876478
DHX34	Group2	0.682595	0.229532
DHX35	Group2	0.363311	1.28043
DHX36	Group2	0.489626	-0.620126
DHX37	Group2	0.924254	1.19159
DHX40	Group2	0.0146797	-0.23273
DHX57	Group2	0.396854	0.0872989
DHX8	Group2	0.0632007	-0.455598
DHX9	Group2	0.514027	-0.00505614
DIAPH1	Group2	0.268173	-0.318131
DIAPH3	Group2	0.23918	-0.027841
DICER1	Group2	0.636325	-0.225712
DIDO1	Group2	0.286089	0.576873
DIEXF	Group2	0.636236	1.2511
DIMT1	Group2	0.582713	0.645679
DIP2A	Group2	0.00121552	-0.377273
DIP2B	Group2	0.612573	-0.532544
DIP2C	Group2	0.013094	1.15836
DIRAS1	Group2	0.515024	2.06372
DIS3	Group2	0.0895557	-0.431162
DIS3L	Group2	0.525801	0.832938
DIS3L2	Group2	0.272795	0.307736
DIXDC1	Group2	0.408425	0.801928
DKC1	Group2	0.613359	0.671624
DLAT	Group2	0.434507	0.908137
DLD	Group2	0.0401155	-0.316312
DLEU1	Group2	0.260122	0.299105
DLG1	Group2	0.236412	-0.0917548
DLG4	Group2	0.968432	2.0693
DLG5	Group2	0.394515	-0.121326
DLGAP4	Group2	0.017556	-0.774992
DLGAP5	Group2	0.358614	-0.329225
DLK2	Group2	0.105497	0.889375
DLST	Group2	0.0742297	-0.14245
DLX3	Group2	0.00294977	1.07999
DLX4	Group2	0.0207734	0.579977
DMC1	Group2	0.427871	2.68931
DMKN	Group2	0.139315	0.6269
DMPK	Group2	0.0897263	-0.0188014
DMTF1	Group2	0.216247	-1.21402
DMWD	Group2	0.149508	0.273637
DMXL2	Group2	0.236016	-1.26542
DNA2	Group2	0.214039	0.31388
DNAAF2	Group2	0.524528	0.549589
DNAAF5	Group2	0.176418	1.08015
DNAH14	Group2	0.517597	-0.257249
DNAJA1	Group2	0.441971	0.023832
DNAJA3	Group2	0.430339	0.593947
DNAJB1	Group2	0.00734838	-0.366759
DNAJB11	Group2	0.367016	0.0144625
DNAJB12	Group2	0.0156863	0.10581
DNAJB14	Group2	0.123733	-0.208208
DNAJB6	Group2	0.3359	-0.421439
DNAJC10	Group2	0.31105	0.301174
DNAJC11	Group2	0.459673	0.519837
DNAJC13	Group2	0.281974	-0.160471
DNAJC14	Group2	0.246792	0.815404
DNAJC15	Group2	0.026011	0.545999
DNAJC18	Group2	0.564689	-0.608709
DNAJC2	Group2	0.576213	0.193692
DNAJC21	Group2	0.11224	-0.611329
DNAJC24	Group2	0.429034	0.038433
DNAJC25	Group2	0.189082	-0.418751
DNAJC27	Group2	0.272088	0.0576649
DNAJC3	Group2	0.0760772	-1.44833
DNAJC6	Group2	0.642059	-1.32727
DNAJC7	Group2	0.0492646	0.998274
DNAJC8	Group2	0.0580281	-0.156204
DNAJC9	Group2	0.251445	-0.0137684
DNASE1L2	Group2	0.583578	-1.08226
DNM1L	Group2	0.191368	-0.904908
DNM2	Group2	0.00517504	-0.513706
DNMBP	Group2	0.416961	-0.0856748
DNMT1	Group2	0.416171	0.333118
DNMT3A	Group2	0.0883707	1.44365
DNPEP	Group2	0.208691	1.30468
DNTTIP1	Group2	0.0187542	0.159739
DOC2A	Group2	0.0879897	1.34955
DOCK6	Group2	0.460285	0.296844
DOCK7	Group2	0.240875	0.0424378
DOCK9	Group2	0.654027	-0.429201
DOHH	Group2	0.284139	0.668985
DOK1	Group2	0.198652	1.89349
DOK3	Group2	0.176137	1.15073
DOLK	Group2	0.0491567	-0.417787
DOPEY1	Group2	0.532373	-0.996676
DOT1L	Group2	0.24359	0.358442
DPAGT1	Group2	0.24044	1.85817
DPH1	Group2	0.131309	0.869945
DPH2	Group2	0.803716	0.906956
DPH3	Group2	0.42086	-0.279547
DPH5	Group2	0.563872	1.20265
DPH7	Group2	0.0785358	0.150271
DPP3	Group2	0.177214	-0.687922
DPP8	Group2	0.273553	-0.0308655
DPP9	Group2	0.575769	0.464882
DPY19L1	Group2	0.866464	-1.10424
DPY19L3	Group2	0.484255	-0.253101
DPY19L4	Group2	0.564243	0.0640762
DPYSL2	Group2	0.240556	0.614733
DPYSL4	Group2	0.33865	1.00734
DPYSL5	Group2	0.518943	0.978514
DR1	Group2	0.240364	0.161361
DRAM2	Group2	0.0233327	0.458143
DRG2	Group2	0.171934	0.487782
DROSHA	Group2	0.453512	0.128247
DSCC1	Group2	0.169982	0.404362
DSG2	Group2	0.590437	-0.749945
DSP	Group2	0.162239	-0.611404
DST	Group2	0.828986	0.0979513
DSTYK	Group2	0.251967	-0.490292
DTD1	Group2	0.0232527	0.720009
DTD2	Group2	0.27622	0.504024
DTL	Group2	0.367041	1.26854
DTNA	Group2	0.280218	-0.233866
DTWD1	Group2	0.0489794	0.980346
DTWD2	Group2	0.776277	0.353372
DTX4	Group2	0.0848668	1.5913
DUS1L	Group2	0.51974	0.168339
DUS2	Group2	0.431278	1.91206
DUS3L	Group2	0.548743	1.16926
DUS4L	Group2	0.261147	1.3994
DUSP11	Group2	0.149195	0.37087
DUSP12	Group2	0.149381	0.46123
DUSP14	Group2	0.0613746	-0.941506
DUSP16	Group2	0.0739224	0.254753
DUSP18	Group2	0.114721	-1.40244
DUSP19	Group2	0.0355038	0.498738
DUSP3	Group2	0.08775	0.262114
DUSP5	Group2	0.720297	-0.660049
DUSP7	Group2	0.112197	0.97199
DUSP8	Group2	0.0182064	-0.0655034
DUSP9	Group2	0.36982	3.92297
DUT	Group2	0.12263	1.38099
DVL1	Group2	0.0720003	0.864289
DVL2	Group2	0.263499	0.081455
DYM	Group2	0.171819	0.11152
DYNC1H1	Group2	0.490465	-0.760795
DYNC1I2	Group2	0.0844747	-0.191726
DYNC1LI1	Group2	0.367168	-0.383173
DYNC1LI2	Group2	0.371786	-0.583916
DYNC2H1	Group2	0.413596	0.0454993
DYRK1A	Group2	0.0890049	0.295819
DYRK2	Group2	0.583113	-0.0905526
DZIP3	Group2	0.192255	-0.65937
E2F2	Group2	0.0449913	4.06621
E2F3	Group2	0.746198	0.788061
E2F4	Group2	0.357604	0.901618
E2F6	Group2	0.818217	0.155293
E2F7	Group2	0.635934	0.425464
E2F8	Group2	0.253586	1.72263
E4F1	Group2	0.140448	0.270576
EAF1	Group2	0.45754	-0.399037
EARS2	Group2	0.196852	0.810311
EBAG9	Group2	0.189349	0.0286302
EBNA1BP2	Group2	0.500803	0.100013
EBP	Group2	0.0080811	0.323632
ECE1	Group2	0.220446	-1.10434
ECE2	Group2	0.457564	0.693703
ECHDC1	Group2	0.0737255	0.0361498
ECSIT	Group2	0.36329	1.01662
ECT2	Group2	0.211484	0.494226
EDC4	Group2	0.188563	0.0672467
EDEM1	Group2	0.517966	-0.530863
EDEM2	Group2	0.25159	-0.169685
EDEM3	Group2	0.23424	-1.44337
EDRF1	Group2	0.114574	-0.35842
EEA1	Group2	0.14577	-0.756142
EED	Group2	0.362013	0.531249
EEF1A1	Group2	0.136616	-0.55611
EEF1AKMT1	Group2	0.164989	-0.312663
EEF1B2	Group2	0.0418687	0.257918
EEF1D	Group2	0.169924	-0.495612
EEF1E1	Group2	0.0686069	0.318626
EEF2	Group2	0.0320305	-0.794215
EEF2KMT	Group2	0.576133	0.674133
EEPD1	Group2	0.134047	-1.96261
EFCAB7	Group2	0.124656	0.560617
EFHD2	Group2	0.660572	0.272998
EFNA5	Group2	0.442977	1.09452
EFNB1	Group2	0.196241	-1.03835
EFNB2	Group2	0.795238	-2.01791
EFR3A	Group2	0.411414	0.0348589
EFS	Group2	0.449701	3.35115
EFTUD2	Group2	0.290192	0.0222234
EHBP1	Group2	0.258092	0.0226698
EHMT1	Group2	0.0810858	0.122079
EHMT2	Group2	0.155167	1.38612
EIF1	Group2	0.143723	-0.522043
EIF1AX	Group2	0.389133	0.374255
EIF1B	Group2	0.787158	-0.297577
EIF2A	Group2	0.130159	0.437246
EIF2AK2	Group2	0.4892	0.398632
EIF2AK4	Group2	0.922798	0.710694
EIF2B1	Group2	0.0743713	-0.0267786
EIF2B2	Group2	0.146654	-0.172459
EIF2B3	Group2	0.309004	-0.388943
EIF2B5	Group2	0.142966	0.363902
EIF2D	Group2	0.138757	2.09535
EIF2S1	Group2	0.714694	0.107896
EIF2S2	Group2	0.217013	0.0298548
EIF2S3	Group2	0.136586	0.575443
EIF2S3L	Group2	0.111366	0.41778
EIF3A	Group2	0.000727216	-0.344675
EIF3B	Group2	0.428223	0.301977
EIF3D	Group2	0.101731	0.319625
EIF3E	Group2	0.100874	0.104549
EIF3G	Group2	0.0119324	0.136133
EIF3J	Group2	0.458096	-0.341578
EIF3M	Group2	0.345101	0.200385
EIF4A1	Group2	0.839132	-1.01494
EIF4E	Group2	0.00718721	0.231263
EIF4E3	Group2	0.162049	0.735708
EIF4EBP2	Group2	0.117242	-0.817198
EIF4G1	Group2	0.489891	0.148526
EIF4G2	Group2	0.618072	-0.818085
EIF4G3	Group2	0.516319	-0.180159
EIF4H	Group2	0.174798	-0.262655
EIF5	Group2	0.414506	-0.575448
EIF5A	Group2	0.133587	0.611866
EIF5A2	Group2	0.977006	-1.18178
EIF5AL1	Group2	0.392793	0.589603
EIF5B	Group2	0.0624873	-0.371573
EIF6	Group2	0.0710434	0.670373
ELAC1	Group2	0.141304	-0.656092
ELAC2	Group2	0.437508	-0.0601075
ELAVL1	Group2	0.246025	0.427206
ELF1	Group2	0.118725	-0.867601
ELF4	Group2	0.751396	0.99152
ELK1	Group2	0.0572441	-0.0120667
ELK4	Group2	0.277946	-0.263784
ELMO2	Group2	0.0706789	-0.689859
ELMOD2	Group2	0.0754548	-0.391858
ELOVL4	Group2	0.464854	-2.1398
ELOVL6	Group2	0.11366	1.56008
ELOVL7	Group2	0.195162	-1.08938
ELP3	Group2	0.294329	0.252054
ELP4	Group2	0.191787	0.116643
EMC1	Group2	0.22829	0.107785
EMC6	Group2	0.269444	-0.213675
EMC8	Group2	0.170497	0.193073
[truncated: 4,096 more rows]
